# Supplementary material for: A pathogen branched-chain amino acid catabolic pathway subverts host survival by impairing energy metabolism and the mitochondrial UPR
Source: PLoS Pathog. 2020 Sep 30;16(9):e1008918. doi: 10.1371/journal.ppat.1008918 (PMC7549759; doi:10.1371/journal.ppat.1008918)
Supplement: S1 Table — (XLSX) [file ppat.1008918.s013.xlsx]

## Sheet: All Data
Values for each sample are normalized by Bradford protein concentration.
Each biochemical value is then rescaled to set the median equal to 1 and missing values imputed with the minimum
Biochemical Name*		Indicates compounds that have not been officially confirmed based on a standard, but we are confident in its identity.											Indicates compounds that have not been officially confirmed based on a standard, but we are confident in its identity.
Biochemical Name**		Indicates a compound for which a standard is not available, but we are reasonably confident in its identity or the information provided.											Indicates a compound for which a standard is not available, but we are reasonably confident in its identity or the information provided.
Biochemical Name (#) or [#]		Indicates a compound that is a structural isomer of another compound in the Metabolon spectral library.											Indicates a compound that is a structural isomer of another compound in the Metabolon spectral library.
		For example, a steroid that may be sulfated at one of several positions that are indistinguishable by the mass spectrometry data or a diacylglycerol for which more than one stereospecific molecule exists.											For example, a steroid that may be sulfated at one of several positions that are indistinguishable by the mass spectrometry data or a diacylglycerol for which more than one stereospecific molecule exists.
PATHWAY SORTORDER	BIOCHEMICAL	SUPER PATHWAY	SUB PATHWAY	COMP ID	PLATFORM	CHEMICAL ID	RI	MASS	PUBCHEM	CAS	KEGG	Group HMDB	WT; OP50 24h				WT; PA 24h				WT; PAfadE2- 24h					WT; OP50 48h					WT; PA 48h				WT; PAfadE2- 48h
1519	(12 or 13)-methylmyristate (a15:0 or i15:0)	Lipid	Fatty Acid, Branched	38293	LC/MS Neg	100002344	5499	241.217	151014	2485-71-4			13.4898	0.4515	1.096	1.039	0.9229	0.9674	2.0158	1.726	2.0001	0.3636	0.1112	1.2278	1	0.0705	3.276	1.2838	4.7196	2.0341	0.8928	0.732	0.3098	0.9143	0.8045	9.293	4.5183	0.0882	0.0763
1524	(14 or 15)-methylpalmitate (a17:0 or i17:0)	Lipid	Fatty Acid, Branched	38768	LC/MS Neg	100002945	5695	269.249					8.8782	0.3268	0.8592	1.0107	0.9435	0.9565	2.1479	1.9305	1.5757	0.346	0.1094	1.358	1.0259	0.056	2.651	0.9715	3.8414	1.8656	1.0451	0.7611	0.3636	1	0.7131	8.6401	4.6636	0.1059	0.0916
1529	(16 or 17)-methylstearate (a19:0 or i19:0)	Lipid	Fatty Acid, Branched	38296	LC/MS Neg	100002356	5993	297.28	3083779	2724-59-6		HMDB37397	6.8487	0.2731	0.8838	1.1168	0.9581	1.0588	2.4171	2.1047	1.3086	0.348	0.1116	1.4375	1.563	0.065	2.3483	0.9377	3.3214	1.7408	0.9813	0.7194	0.4133	1	0.8823	7.8009	4.6679	0.1297	0.1063
4008	(3'-5')-adenylyladenosine*	Nucleotide	Dinucleotide	62396	LC/MS Neg	100020723	2173	595.142	94231				0.9982	0.4398	1.1042	1.636	1.0018	1.6453	1.4023	2.4464	0.4701	0.8266	0.7867	1.8445	3.3974	0.3658	1.018	0.2637	1.5735	0.7908	0.3238	0.3374	0.4072	0.2637	1.3714	1.7654	2.1428	0.3951	0.4006
4009	(3'-5')-cytidylyladenosine	Nucleotide	Dinucleotide	52744	LC/MS Neg	100009061	1754	571.131	91519	2382-66-3			0.1935	0.2982	0.1935	0.1935	1.718	2.2065	2.4672	2.5664	0.8368	1.093	0.907	2.7617	7.1507	0.1935	0.1935	0.1935	0.1935	0.1935	0.3367	0.2394	0.2985	0.3209	1.3785	1.9655	2.1134	0.3207	0.4325
4010	(3'-5')-cytidylylcytidine*	Nucleotide	Dinucleotide	62397	LC/MS Neg	100020727	1472	547.12	94237				0.0962	0.0962	1.2024	0.0962	1.473	1.7052	1.7877	2.3596	0.6179	0.6269	0.3281	1.036	5.5675	0.214	0.964	0.7134	1.6513	0.0962	0.2014	0.0962	0.0962	0.0962	1.198	2.3947	0.0962	0.2216	0.3263
4014	(3'-5')-guanylylcytidine	Nucleotide	Dinucleotide	52746	LC/MS Neg	100009064	1670	587.126	107595	4785-04-0			0.476	0.476	0.476	0.476	1.2832	2.6113	2.428	4.699	0.9117	1.2716	1	3.1461	0.476	0.476	0.476	0.476	0.476	0.476	0.559	0.5172	0.5317	0.476	0.476	0.476	3.0296	0.6673	0.6254
1756	(R)-3-hydroxybutyrylcarnitine	Lipid	Fatty Acid Metabolism (Acyl Carnitine, Hydroxy)	43264	LC/MS Pos Early	100003926	2400	248.149	53481617			HMDB13127	0.9977	0.2186	1.0023	1.0526	0.2186	0.2496	0.3724	0.7152	0.3485	0.357	0.5367	2.5787	3.6893	0.5562	2.5227	1.8831	1.9019	1.5045	0.3668	0.5492	0.8968	0.5542	6.574	13.7068	16.1748	2.2402	2.357
1757	(S)-3-hydroxybutyrylcarnitine	Lipid	Fatty Acid Metabolism (Acyl Carnitine, Hydroxy)	52984	LC/MS Pos Early	100009271	2340	248.149				HMDB13127	2.292	0.5925	2.0934	1.652	0.6974	0.4849	0.5626	0.9444	0.2959	0.3976	0.3965	1.6387	2.6626	0.3545	2.5324	1.4935	2.9618	1.4789	0.3333	0.4386	0.5905	0.4442	3.0241	6.5898	7.4132	1	1.0632
2246	1,2-dilinoleoyl-GPE (18:2/18:2)*	Lipid	Phosphatidylethanolamine (PE)	53174	LC/MS Pos Late	100009217	2083	740.523	9546812			HMDB09093	1.5869	0.4537	1.4888	1.2458	1	1.3064	1.3602	1.9616	0.7177	0.6222	0.5502	2.0242	3.9021	0.1808	1.0344	0.6988	2.0249	0.8879	0.2747	0.2787	0.2971	0.2536	1.5062	3.1686	2.7667	0.5574	0.4904
2150	1,2-dioleoyl-GPC (18:1/18:1)	Lipid	Phosphatidylcholine (PC)	52457	LC/MS Pos Late	100008905	2346	786.601	10350317	4235-95-4			0.7365	0.3403	0.5623	0.4835	1.9973	2.1767	2.6067	2.8751	1.0368	1.0929	0.9075	2.8284	7.1943	0.1362	1.0968	0.853	1.0793	0.8845	0.7497	0.4862	0.6029	0.5918	2.3636	4.8796	4.4663	1	0.9909
2238	1,2-dioleoyl-GPE (18:1/18:1)	Lipid	Phosphatidylethanolamine (PE)	52609	LC/MS Pos Late	100008906	2485	744.554	9546757	4004-05-01			1.029	0.3917	0.8403	0.8032	2.0661	2.3611	2.5737	3.0879	1.2543	1.2534	1.1655	3.6212	9.6721	0.239	0.9871	0.7503	0.9765	0.7499	0.733	0.541	0.6036	0.6345	2.8861	4.7404	4.357	1	0.8841
2336	1,2-dioleoyl-GPI (18:1/18:1)	Lipid	Phosphatidylinositol (PI)	52619	LC/MS Pos Late	100008908	3121	880.591				HMDB09837	1.0547	0.3625	0.5919	0.4496	1.74	3.7213	3.2783	3.6088	1.6604	1.4607	1.0998	4.5573	9.3637	0.2435	0.7661	0.5545	0.8386	0.5209	0.4831	0.6857	0.8135	0.6195	2.8295	5.3986	4.1577	1	0.8013
2087	1,2-dipalmitoyl-GPC (16:0/16:0)	Lipid	Phosphatidylcholine (PC)	19130	LC/MS Pos Late	100000657	2365	734.569	452110	63-89-8		HMDB00564	2.3108	1.2815	1.9607	1.5004	1.1105	0.6782	1.1016	0.9793	0.4773	0.4958	0.4497	1	1.5309	0.5418	4.3387	3.2573	6.5072	3.1774	0.7362	0.3391	0.4374	0.4831	0.9169	2.2118	2.0556	0.8037	0.6836
2207	1,2-dipalmitoyl-GPE (16:0/16:0)*	Lipid	Phosphatidylethanolamine (PE)	57341	LC/MS Pos Late	100009204	2498	692.523	445468			HMDB08923	3.0922	0.6934	2.1489	2.0649	0.9632	1.0157	1.0876	1.3016	0.6316	0.7727	0.8048	1.9656	3.0741	0.3579	1.2746	1	2.6388	1.115	0.6994	0.4654	0.5381	0.549	0.8389	1.0289	1.6126	0.9662	0.7688
1125	1,5-anhydroglucitol (1,5-AG)	Carbohydrate	Glycolysis, Gluconeogenesis, and Pyruvate Metabolism	20675	LC/MS Neg	100000580	802	163.061	64960	154-58-5	C07326	HMDB02712	3.0191	0.3038	0.3038	3.9416	0.3038	0.8714	0.7942	1.3698	0.3038	0.3038	0.5531	0.3038	0.3038	0.3038	1.8931	1.2036	2.8454	0.9978	1.0022	0.3038	0.327	0.3642	0.3038	2.3689	0.3038	0.3038	0.7058
2611	1-(1-enyl-oleoyl)-2-oleoyl-GPE (P-18:1/18:1)*	Lipid	Lysoplasmalogen	54691	LC/MS Pos Late	100010839	2534	728.559				HMDB11441	1	0.4368	0.74	0.6479	2.3076	2.0362	2.5494	3.344	1.0908	1.0998	1.006	3.6108	7.0956	0.2463	0.9535	0.7641	1.2962	0.808	0.9788	0.6574	0.7224	0.8288	2.6091	5.1294	4.2715	0.9705	0.8976
2608	1-(1-enyl-oleoyl)-GPE (P-18:1)*	Lipid	Lysoplasmalogen	44621	LC/MS Pos Late	100005372	1566	464.314					1.4892	0.3612	1.0849	0.7418	1.7977	1.7243	2.5385	2.1907	0.7969	0.7214	0.6485	2.1581	4.0654	0.1622	1	0.768	1.1831	0.7955	0.6491	0.7879	0.8707	1.021	1.4602	4.8426	3.9933	0.8348	0.8
2573	1-(1-enyl-palmitoyl)-2-oleoyl-GPE (P-16:0/18:1)*	Lipid	Plasmalogen	52477	LC/MS Pos Late	100009005	2600	702.543				HMDB11342	1.3618	0.4507	1.041	1	1.0845	0.864	1.1959	1.2492	0.5345	0.5451	0.4592	1.56	3.7294	0.3429	1.278	1.0132	2.0411	1.0517	0.6466	0.2631	0.3084	0.4454	0.9949	2.1078	1.7722	0.3893	0.4092
2606	1-(1-enyl-palmitoyl)-GPE (P-16:0)*	Lipid	Lysoplasmalogen	39270	LC/MS Pos Late	100003000	1558	438.298					4.1156	0.6868	2.4775	1.8279	0.8749	1	1.3385	1.3266	0.5366	0.5037	0.4124	1.103	1.8376	0.2407	1.6827	1.1835	2.638	1.367	0.3958	0.3523	0.3737	0.5112	0.4347	2.5499	1.6454	0.2425	0.238
2590	1-(1-enyl-stearoyl)-2-arachidonoyl-GPE (P-18:0/20:4)*	Lipid	Plasmalogen	52475	LC/MS Pos Late	100008999	2511	752.559	9547058			HMDB05779	1.506	0.4365	1.407	1.3291	0.893	0.6942	1.0297	1.2099	0.3536	0.3564	0.2987	1.311	3.5846	0.4707	1.3742	1.0724	1.6736	1	0.3535	0.2026	0.2556	0.2982	1.3222	2.3348	2.2276	0.3348	0.3094
2582	1-(1-enyl-stearoyl)-2-linoleoyl-GPE (P-18:0/18:2)*	Lipid	Plasmalogen	52748	LC/MS Pos Late	100009225	2633	728.559				HMDB11376	2.0517	0.6041	1.6942	1.6994	1.1166	0.6568	1	1.0434	0.3475	0.3541	0.29	1.0667	3.0846	0.487	1.5516	1.1482	3.0978	1.5704	0.6902	0.2636	0.3061	0.4559	0.8975	1.6781	1.5955	0.3174	0.3065
2581	1-(1-enyl-stearoyl)-2-oleoyl-GPE (P-18:0/18:1)	Lipid	Plasmalogen	52614	LC/MS Pos Late	100008919	2950	730.574		144371-68-6		HMDB11375	1.5284	0.4276	1.2744	1.1953	1.3018	1	1.351	1.4585	0.5156	0.5253	0.4707	1.6319	4.701	0.3722	1.1274	0.8838	1.9178	0.9666	0.7293	0.3135	0.3611	0.488	1.3146	2.2491	1.9662	0.4149	0.3784
2610	1-(1-enyl-stearoyl)-GPE (P-18:0)*	Lipid	Lysoplasmalogen	39271	LC/MS Pos Late	100003001	1649	466.329					2.3364	0.481	2.0141	1.4535	1	0.8246	1.2167	1.1396	0.4056	0.3987	0.3147	1.0101	2.242	0.2777	1.5088	1.1196	1.9389	1.1648	0.5081	0.3973	0.4178	0.6055	0.7391	2.2071	1.9437	0.4036	0.4076
2419	1-arachidonoyl-GPC* (20:4)*	Lipid	Lysophospholipid	33228	LC/MS Pos Late	100001551	1460	544.34			C05208	HMDB10395	1.9273	0.5355	1.3411	0.7025	1.2855	1.0178	1.4947	1.3384	0.5791	0.5253	0.3107	1	2.8813	0.1915	1.9175	1.4301	1.7838	1.1167	0.296	0.3873	0.4364	0.3869	0.5891	4.0954	2.9308	0.5423	0.6724
2464	1-arachidonoyl-GPE (20:4n6)*	Lipid	Lysophospholipid	35186	LC/MS Neg	100001571	5874	500.278	42607465			HMDB11517	0.0751	0.0751	0.0751	0.0751	0.0751	1	0.0751	2.4818	1.0788	0.4171	0.1508	2.0105	2.7165	0.0751	2.3506	1.293	0.0751	0.0751	0.6786	0.5815	0.339	0.8757	1.2734	6.9605	4.0697	0.1343	0.1518
2504	1-arachidonoyl-GPI* (20:4)*	Lipid	Lysophospholipid	34214	LC/MS Neg	100001654	5482	619.289				HMDB61690	0.0396	0.0396	1.0348	1.1326	0.7891	0.9601	1.9417	1.6329	0.9652	0.2021	0.0396	1.0435	2.4873	0.1168	4.9564	2.0482	0.0396	1.6368	0.2319	0.2704	0.234	0.5679	1.8209	8.1178	4.1103	0.1024	0.0791
2634	1-arachidonylglycerol (20:4)	Lipid	Monoacylglycerol	34397	LC/MS Neg	100001433	6250	303.233	5282281	35474-99-8	C13857	HMDB11549	2.8476	0.2576	0.6537	0.7998	0.9808	0.8863	1.6955	1.352	1.2943	0.3984	0.1913	1.6172	2.3982	0.0754	2.1674	1	1.4767	0.9482	3.1187	2.1047	0.9552	1.9135	0.8267	6.6287	3.9996	0.1531	0.1591
350	1-carboxyethylisoleucine	Amino Acid	Leucine, Isoleucine and Valine Metabolism	62558	LC/MS Neg	100020427	2628	202.108					10.2881	0.8426	5.6144	6.1955	0.4458	1.0224	0.685	1.641	0.5466	0.684	0.6472	1.8719	3.9606	0.1964	2.4678	1	7.4052	2.0694	0.0853	0.299	0.2762	0.2923	1.7205	4.8087	5.5958	0.4982	0.5316
302	1-carboxyethylleucine	Amino Acid	Leucine, Isoleucine and Valine Metabolism	62559	LC/MS Neg	100020425	2663	202.108					12.5786	0.8657	7.2844	6.71	0.5342	1	0.911	2.1278	0.6449	0.957	0.7565	3.2192	5.1448	0.1963	2.8143	1.7109	6.6926	2.1161	0.1087	0.2856	0.4092	0.3131	1.5597	5.4761	5.7922	0.6723	0.7112
138	1-carboxyethylphenylalanine	Amino Acid	Phenylalanine Metabolism	62566	LC/MS Neg	100020419	2844	236.093					12.6932	0.8465	6.7466	7.3326	0.7519	1.3774	1	2.021	0.5796	0.7581	0.5218	1.7221	5.5299	0.1931	2.9216	1.7909	7.4979	2.4268	0.126	0.2434	0.2565	0.2349	0.8612	2.9821	3.0363	0.3993	0.379
156	1-carboxyethyltyrosine	Amino Acid	Tyrosine Metabolism	62564	LC/MS Neg	100020421	1846	252.088					2.6439	0.2542	1.7107	1.7269	1.4807	1.0302	1.0384	1.19	0.4336	0.54	0.4324	1.0989	2.2249	0.0877	1	0.6496	2.0287	0.8043	0.3683	0.412	0.4802	0.3198	0.4437	3.1382	1.9635	0.7698	1.0228
373	1-carboxyethylvaline	Amino Acid	Leucine, Isoleucine and Valine Metabolism	62562	LC/MS Neg	100020423	2008	188.093					11.2443	0.7448	6.0221	5.9956	0.6255	0.9998	1	2.0396	0.6115	0.8092	0.784	2.4778	4.6979	0.2799	2.3618	1.3129	5.6819	2.0922	0.1918	0.3685	0.3924	0.4024	1.7789	5.0016	5.4285	0.6523	0.6854
2633	1-dihomo-linolenylglycerol (20:3)	Lipid	Monoacylglycerol	48341	LC/MS Neg	100006121	6400	305.249					4.4136	0.1681	0.6392	0.8109	0.4853	0.5795	1.2053	1.3714	1.1609	0.2733	0.0968	1.2324	1.8085	0.0725	2.1316	0.7103	2.1237	1	1.6391	1.1439	0.5957	1.0161	0.8897	4.5691	3.3199	0.0995	0.0722
2635	1-eicosapentaenoylglycerol (20:5)*	Lipid	Monoacylglycerol	53220	LC/MS Neg	100009403	6088	301.217				HMDB11580	6.3063	0.1583	0.4428	0.8684	0.6067	0.6	1.2269	1.5485	1.6218	0.2992	0.0521	1.1316	3.5553	0.0521	1.5246	0.4526	3.8712	0.7573	2.0207	1.3706	0.6187	1.2309	0.2583	4.8471	2.9287	0.0925	0.059
2648	1-heptadecenoylglycerol (17:1)*	Lipid	Monoacylglycerol	62449	LC/MS Neg	100020769	6390	267.233					9.2571	0.2668	1.4512	2.2013	0.6724	0.704	1.4636	0.9243	1.5722	0.3626	0.1153	1.0641	2.2356	0.076	2.8418	0.9359	3.8877	1.4839	2.2762	0.738	0.381	0.9223	0.0524	1.614	1.2495	0.0524	0.0682
2403	1-linolenoyl-GPC (18:3)*	Lipid	Lysophospholipid	45951	LC/MS Pos Late	100005350	1410	518.324				HMDB10388	2.5122	0.5346	1.7118	1.0017	0.8053	1.0962	1.3924	1.3705	0.5685	0.5216	0.3749	1.4886	2.6756	0.1423	1.3527	1.0951	1.5344	1	0.126	0.2245	0.2369	0.206	0.5121	2.16	1.7025	0.2791	0.2819
2165	1-linoleoyl-2-linolenoyl-GPC (18:2/18:3)*	Lipid	Phosphatidylcholine (PC)	53176	LC/MS Pos Late	100009343	1939	780.554				HMDB08141	1.9565	0.5483	1.4405	0.9826	1.1634	1.5393	1.7488	1.6979	0.9019	0.7484	0.5756	1.8654	3.2257	0.177	1.3358	1.0556	1.9712	1	0.1247	0.2574	0.2587	0.182	0.8748	2.4239	2.2454	0.4878	0.5329
2168	1-linoleoyl-2-omega-arachidonoyl-GPC (18:2/20:4n3)*	Lipid	Phosphatidylcholine (PC)	53206	LC/MS Pos Late	100009371	1935	806.569					3.9795	1.0586	2.8364	1.9509	1.2518	0.7952	1.3237	1.0166	0.5331	0.4627	0.2902	0.9834	0.2191	0.2937	2.2612	1.6765	4.5191	2.3265	0.3202	0.2191	0.2515	0.3072	0.605	1.8549	1.9562	0.4331	0.4209
2401	1-linoleoyl-GPC (18:2)	Lipid	Lysophospholipid	34419	LC/MS Pos Late	100001395	1465	520.34	11988421		C04100	HMDB10386	1.8753	0.4767	1.6408	0.9549	1.0473	1	1.2326	1.2217	0.4043	0.3954	0.2635	1.0051	1.4816	0.1476	1.3051	1.0346	2.111	1.407	0.1963	0.3023	0.3429	0.3246	0.5905	2.5911	2.1247	0.3167	0.3441
2452	1-linoleoyl-GPE (18:2)*	Lipid	Lysophospholipid	36600	LC/MS Pos Late	100001570	1482	478.293	52925130			HMDB11507	3.6732	0.4717	4.4045	2.0856	0.9799	1.1645	1.1732	1.5884	0.4887	0.5038	0.197	1.5855	3.2499	0.2029	1.0201	0.9189	2.0707	1.0358	0.197	0.3252	0.355	0.2824	0.9239	2.5696	1.8295	0.3117	0.3072
2499	1-linoleoyl-GPI* (18:2)*	Lipid	Lysophospholipid	36594	LC/MS Neg	100001778	5494	595.289					6.2511	0.2144	0.9083	1.3047	0.5264	0.7847	1.5711	1.8953	0.7891	0.2026	0.0597	1.0917	1.6168	0.0743	2.754	1.1808	3.2587	1.5559	0.0285	0.1494	0.1515	0.3227	1.2487	5.2618	2.3878	0.0386	0.0285
2482	1-linoleoyl-GPS (18:2)*	Lipid	Lysophospholipid	43676	LC/MS Neg	100004606	5500	520.268					7.6871	0.366	1.1411	1.4476	0.7174	0.8397	1.3688	1.4812	0.8467	0.2553	0.0482	1.0862	1.5891	0.1068	3.6508	1.5563	4.8024	2.3495	0.1899	0.1739	0.13	0.5177	0.9138	5.5548	2.6948	0.0542	0.0482
2628	1-linoleoylglycerol (18:2)	Lipid	Monoacylglycerol	27447	LC/MS Neg	100001040	6477	279.233	5283469	2277-28-3			3.7735	0.1656	0.6914	0.7946	0.6228	0.8022	1.469	1.6268	1	0.3406	0.134	1.502	1.197	0.0561	1.9164	0.6981	2.0441	1.2046	2.1546	1.6618	0.8439	1.5006	0.7393	4.6387	2.566	0.0816	0.0916
3875	1-methyladenine	Nucleotide	Purine Metabolism, Adenine containing	1527	LC/MS Pos Early	54	2133	150.077	78821	5142-22-3	C02216	HMDB11599	1.6568	0.3373	1.8511	1.6337	1.5323	0.6819	1.8741	1.1784	0.9449	0.9643	0.8379	1.3863	0.8673	0.1937	0.9941	0.671	1.9912	0.9271	1.2563	0.6882	0.666	1.2738	0.1937	1.0059	2.7025	0.9604	1.1293
3911	1-methylguanine	Nucleotide	Purine Metabolism, Guanine containing	32395	LC/MS Pos Early	100001133	2200	166.072	70315	938-85-2		HMDB03282	1.978	0.4022	2.7609	2.8604	1.361	0.6535	1.1427	1.2966	0.4394	0.4139	0.3007	1	1.6314	0.4233	1.2995	0.8802	2.3075	1.2843	0.5767	0.1606	0.2141	0.6694	1.2411	2.1149	2.1744	0.3478	0.4933
68	1-methylhistidine	Amino Acid	Histidine Metabolism	30460	LC/MS Pos Early	100001051	2755	170.092	92105	332-80-9	C01152	HMDB00001	0.644	0.3212	1.1506	0.9255	4.124	0.8663	1.8367	0.7454	0.6631	0.578	0.2686	0.6646	1.367	0.0998	1.5963	1.0078	1.7255	2.0478	1.9369	0.4912	0.5518	0.9452	1	2.3999	2.8704	1.1397	1.3435
2075	1-myristoyl-2-arachidonoyl-GPC (14:0/20:4)*	Lipid	Phosphatidylcholine (PC)	53195	LC/MS Pos Late	100009139	1914	754.538				HMDB07883	3.3411	0.8521	2.3649	2.0788	1.0622	1	1.0577	0.9121	0.5275	0.4297	0.3069	1.069	2.1106	0.3172	2.5577	2.1273	4.1564	1.4973	0.4327	0.2457	0.2386	0.3716	0.6141	1.9206	1.2876	0.2795	0.3293
2071	1-myristoyl-2-palmitoyl-GPC (14:0/16:0)	Lipid	Phosphatidylcholine (PC)	19258	LC/MS Pos Late	100000672	2147	706.538	129657	69525-80-0		HMDB07869	3.755	1.8985	3.4237	2.3455	1.0437	0.4762	0.8778	0.8737	0.3597	0.319	0.2211	1	1.6521	0.8075	6.5388	5.4114	10.749	4.3763	0.7139	0.3134	0.3148	0.4636	1.0987	2.0994	1.8503	0.3241	0.4241
2153	1-oleoyl-2-linoleoyl-GPC (18:1/18:2)*	Lipid	Phosphatidylcholine (PC)	52453	LC/MS Pos Late	100008981	2165	784.585					1	0.3684	1.0258	0.8428	1.3699	1.2505	1.5912	1.7011	0.6233	0.6125	0.4965	1.5785	3.9332	0.1875	1.2551	0.9645	1.5694	1.0382	0.4449	0.3453	0.4019	0.4318	1.5478	3.0987	2.7932	0.5881	0.6008
2239	1-oleoyl-2-linoleoyl-GPE (18:1/18:2)*	Lipid	Phosphatidylethanolamine (PE)	52687	LC/MS Pos Late	100009078	2270	742.538	9546753			HMDB05349	1.6582	0.4367	1.4051	1.2649	1.3277	1.4844	1.7957	1.9702	0.7252	0.7744	0.5238	1.871	5.0312	0.2516	1	0.8048	1.6875	0.8292	0.3751	0.2777	0.3359	0.3218	2.2736	3.9908	3.4959	0.5413	0.4878
2398	1-oleoyl-GPC (18:1)	Lipid	Lysophospholipid	48258	LC/MS Pos Late	100001272	1540	522.355	16081932	19420-56-5		HMDB02815	1.336	0.3665	1.1314	0.5782	1.5488	1.5811	1.9227	2.0863	0.7	0.7362	0.5866	1.7208	3.5558	0.1356	1.2276	0.998	1.3608	1	0.3932	0.4662	0.5134	0.4862	1.2122	3.4977	3.1795	0.6218	0.6608
2450	1-oleoyl-GPE (18:1)	Lipid	Lysophospholipid	35628	LC/MS Pos Late	100001569	1554	480.308	9547071	89576-29-4		HMDB11506	1.905	0.3624	1.5802	1.0068	1.5138	1.7555	1.988	2.228	0.877	0.8955	0.7589	2.3749	4.9144	0.1671	1	0.8368	1.1854	0.7646	0.3885	0.5625	0.6004	0.5334	1.3013	4.0976	3.2523	0.7183	0.7048
2489	1-oleoyl-GPG (18:1)*	Lipid	Lysophospholipid	45968	LC/MS Pos Late	100005716	1628	511.303					0.9449	0.0877	0.0877	0.0877	0.9975	1.4509	0.9791	0.8318	0.7663	0.6519	1.1397	1.9746	2.4126	0.0877	0.6896	0.4247	0.0877	0.3811	1.2947	1.0709	1.138	1.0025	0.0877	1.8046	1.6121	1.079	0.7323
2497	1-oleoyl-GPI (18:1)	Lipid	Lysophospholipid	36602	LC/MS Polar	100001777	1354	597.304					1.588	0.4091	1.4459	0.7492	1.0482	1.2552	1.99	2.3593	0.7252	0.7548	0.5973	2.0673	3.8016	0.1033	1.256	1.0832	0.9518	0.7048	0.1033	0.3515	0.4564	0.4118	1.1627	3.667	3.0045	0.6415	0.4431
2480	1-oleoyl-GPS (18:1)	Lipid	Lysophospholipid	19260	LC/MS Neg	100000630	5607	522.284	9547099	326589-90-6		HMDB61694	4.166	0.22	0.0548	0.7032	1.0134	1.2087	2.0334	1.843	1.4313	0.3494	0.1061	1.544	2.0088	0.0548	2.4837	0.9866	1.7856	1.1224	0.7101	0.4802	0.3048	0.6835	0.9453	8.0803	4.0183	0.09	0.077
2627	1-oleoylglycerol (18:1)	Lipid	Monoacylglycerol	21184	LC/MS Neg	100000924	6650	281.249	5283468	111-03-5		HMDB11567	1.4034	0.1129	0.377	0.5964	0.8972	1.144	2.1307	2.0685	1.3956	0.5435	0.2985	2.3431	1.8811	0.0434	1.1831	0.4216	0.8563	0.5949	2.7567	1.9746	1	1.7554	0.9561	5.3003	3.1	0.1707	0.1554
2418	1-omega-arachidonoyl-GPC (20:4n3)*	Lipid	Lysophospholipid	53205	LC/MS Pos Late	100009369	1460	544.34					2.813	0.6621	2.2373	1.1764	1.1406	0.8744	1.1817	0.9147	0.4113	0.3642	0.2637	1.0853	1.3802	0.1343	1.6047	1.2602	2.6212	1.9652	0.2414	0.2745	0.1343	0.3344	0.5268	2.3223	2.0578	0.3485	0.3542
2463	1-omega-arachidonoyl-GPE (20:4n3)*	Lipid	Lysophospholipid	53204	LC/MS Pos Late	100009370	1430	502.293					2.6382	0.4519	1.8252	1.3114	1.0074	1.0409	1.1882	1.6976	0.5163	0.5759	0.5193	1.8282	3.9893	0.1619	1.1535	0.9053	1.7668	1	0.2631	0.2752	0.3417	0.3634	0.9565	2.6789	2.161	0.427	0.4223
2118	1-palmitoleoyl-2-linolenoyl-GPC (16:1/18:3)*	Lipid	Phosphatidylcholine (PC)	53180	LC/MS Pos Late	100009345	1850	754.538				HMDB08008	1.9378	0.757	1.6793	1	0.8857	1.1165	1.3604	1.2902	0.7461	0.6245	0.472	1.455	2.7499	0.2192	1.7885	1.3466	2.6787	1.451	0.2063	0.1824	0.1889	0.211	0.7474	1.9218	1.7211	0.332	0.3813
2117	1-palmitoleoyl-2-linoleoyl-GPC (16:1/18:2)*	Lipid	Phosphatidylcholine (PC)	52683	LC/MS Pos Late	100009075	2003	756.554				HMDB08006	0.9694	0.6496	1	0.8292	1.1239	1.5408	1.6358	1.7002	0.7625	0.6475	0.491	1.4995	3.239	0.2679	2.2642	2.3032	2.4711	1.376	0.1919	0.3047	0.3371	0.3223	1.3311	2.6382	2.4921	0.5157	0.4722
2116	1-palmitoleoyl-2-oleoyl-GPC (16:1/18:1)*	Lipid	Phosphatidylcholine (PC)	52458	LC/MS Pos Late	100008983	2155	758.569					0.4138	0.3599	0.4841	0.4639	1.6898	2.6486	2.4603	2.578	1.1941	1.0292	0.9314	2.7859	5.6475	0.1749	1.3478	1	0.9763	0.6789	0.5625	0.508	0.5785	0.5149	1.6485	3.8024	3.4733	1	0.9356
2220	1-palmitoleoyl-2-oleoyl-GPE (16:1/18:1)*	Lipid	Phosphatidylethanolamine (PE)	52469	LC/MS Pos Late	100008995	2250	716.523					0.1941	0.0715	0.1705	0.132	1.2255	1.112	1.1905	1.1538	0.673	0.8842	1	1.7491	2.3478	0.0342	0.175	0.1617	0.1961	0.1006	1.2337	0.9017	1.064	1.0654	0.5408	1.2093	1.8279	1.5543	1.0779
2389	1-palmitoleoyl-GPC* (16:1)*	Lipid	Lysophospholipid	33230	LC/MS Pos Late	100001511	1450	494.324	24779461			HMDB10383	1.1915	0.4675	1	0.5023	1.0906	1.4992	1.7	1.8036	0.6111	0.5486	0.3887	1.4987	2.1527	0.1379	1.7727	1.3901	1.803	1.2009	0.1641	0.3322	0.4023	0.3175	0.6644	3.4085	2.7399	0.4195	0.4554
2624	1-palmitoleoylglycerol (16:1)*	Lipid	Monoacylglycerol	52431	LC/MS Neg	100008952	6094	253.217				HMDB11565	1.3689	0.0498	0.0441	0.0441	0.5285	0.692	1.3562	1.338	1.0521	0.342	0.1167	1.0737	1.0757	0.0441	0.9479	0.728	1.4547	0.3119	1.7205	1.3742	0.6306	1.2464	0.5116	2.1853	1.3688	0.0659	0.0441
2105	1-palmitoyl-2-arachidonoyl-GPC (16:0/20:4n6)	Lipid	Phosphatidylcholine (PC)	52462	LC/MS Pos Late	100008914	2091	782.569	10747814	35418-58-7		HMDB07982	0.3112	0.6269	1.7299	1.1534	1.1765	0.9099	1.267	1.0373	0.4449	0.4632	0.3232	0.9627	2.6093	0.3112	2.6827	2.0676	3.1231	1.3378	0.6195	0.3439	0.3793	0.5082	1.0837	2.757	2.5216	0.5673	0.6178
2216	1-palmitoyl-2-arachidonoyl-GPE (16:0/20:4)*	Lipid	Phosphatidylethanolamine (PE)	52464	LC/MS Pos Late	100008990	2198	740.523	9546800			HMDB05323	2.1866	0.4652	1.9051	1.676	1	1.0606	1.2839	1.3797	0.6523	0.6425	0.4864	1.5706	4.588	0.2798	1.1765	1.0007	1.8549	0.8505	0.258	0.1663	0.198	0.2278	0.9842	1.9363	1.6753	0.3527	0.3453
2094	1-palmitoyl-2-linoleoyl-GPC (16:0/18:2)	Lipid	Phosphatidylcholine (PC)	42446	LC/MS Pos Late	1537	2160	758.569	5287971	40811-94-7		HMDB07973	2.6882	0.8306	2.4825	1.6745	1.0405	0.3198	1.0321	1.0954	0.3733	0.5316	0.3472	0.946	2.5426	0.3198	2.4283	1.9943	4.595	2.2304	0.5849	0.405	0.3904	0.5006	0.9679	1.7386	1.7684	0.5232	0.5386
2213	1-palmitoyl-2-linoleoyl-GPE (16:0/18:2)	Lipid	Phosphatidylethanolamine (PE)	42449	LC/MS Pos Late	100001870	2275	716.523	9546747			HMDB05322	1.9966	0.4013	1.6417	1.4802	1.1172	0.8581	1.0633	0.7939	0.5124	0.7038	0.7121	1	1.3722	0.1884	0.7537	0.6088	1.8318	0.7281	1.453	1.1571	0.931	1.0956	0.5515	0.762	1.1415	1.0953	1.1096
2091	1-palmitoyl-2-oleoyl-GPC (16:0/18:1)	Lipid	Phosphatidylcholine (PC)	52461	LC/MS Pos Late	1539	2358	760.585	6436017	26853-31-6;26853-31-6		HMDB07972	2.6535	0.6698	1.9469	1.4641	1.287	0.8337	1.2247	1	0.5876	0.6175	0.5828	1.1956	1.9519	0.2583	1.7181	1.3442	2.8989	1.5343	0.9696	0.5987	0.6565	0.6683	0.6842	1.5542	1.5749	0.9022	0.7401
2211	1-palmitoyl-2-oleoyl-GPE (16:0/18:1)	Lipid	Phosphatidylethanolamine (PE)	19263	LC/MS Pos Late	1526	2509	718.538	5283496	26662-94-2		HMDB05320	1.4663	0.2883	1.1096	1.1948	1.3188	0.9938	1.1276	0.9473	0.673	0.8607	0.9905	1.6024	1.6928	0.165	0.5963	0.4396	0.961	0.4705	1.4387	1.0304	1	1.0698	0.4543	0.7364	1.5657	1.2617	1.0539
2313	1-palmitoyl-2-oleoyl-GPG (16:0/18:1)	Lipid	Phosphatidylglycerol (PG)	52448	LC/MS Pos Late	100000641	3206	766.559	5283509				0.0305	0.0305	0.0305	0.0305	1.3478	0.75	0.7276	0.3649	0.8695	0.9716	1.0284	1.0628	0.2185	0.0305	0.0305	0.0305	0.0305	0.0508	2.2435	2.061	1.9046	1.7905	0.0402	0.2408	1.3632	2.8397	2.1208
2089	1-palmitoyl-2-stearoyl-GPC (16:0/18:0)	Lipid	Phosphatidylcholine (PC)	52616	LC/MS Pos Late	100008921	2653	762.601		59403-51-9		HMDB07970	1.6977	1.0886	1.396	1.0158	1.2216	0.7147	1.1435	0.9177	0.4885	0.4353	0.3431	1	1.3548	0.4745	3.0722	2.2765	5.3797	2.6134	0.7808	0.4288	0.4061	0.6095	0.8646	2.2349	1.991	0.6872	0.5959
2210	1-palmitoyl-2-stearoyl-GPE (16:0/18:0)*	Lipid	Phosphatidylethanolamine (PE)	57388	LC/MS Pos Late	100009205	2850	720.554	5326793			HMDB08925	2.0991	0.4821	1.2203	1.1157	0.9907	1	0.9187	1.0934	1.063	1.2591	1.6048	2.4832	1.7576	0.2434	0.5857	0.4222	2.0271	0.678	0.9922	0.9856	0.9587	0.9209	0.5704	0.8144	1.9565	1.9501	1.4518
2387	1-palmitoyl-GPC (16:0)	Lipid	Lysophospholipid	33955	LC/MS Pos Late	100001263	1525	496.34	86554	17364-16-8		HMDB10382	2.7426	0.8197	2.1995	1.0829	1.2283	0.9418	1.3575	1.0573	0.4976	0.4357	0.3215	1	1.3986	0.21	2.5417	2.0295	3.8426	1.9108	0.4278	0.3663	0.3727	0.4173	0.661	2.7324	2.1049	0.4318	0.4487
2441	1-palmitoyl-GPE (16:0)	Lipid	Lysophospholipid	35631	LC/MS Pos Late	100001567	1544	454.293	9547069	53862-35-4		HMDB11503	4.1398	0.6535	3.3528	1.9797	0.9177	1	1.1921	1.1038	0.5348	0.4697	0.3972	1.1396	2.2568	0.2646	1.5204	1.2776	2.3941	1.1017	0.2103	0.2629	0.2909	0.2803	0.6099	1.6963	1.347	0.2559	0.2632
2485	1-palmitoyl-GPG (16:0)*	Lipid	Lysophospholipid	45970	LC/MS Neg	100005717	5570	483.273	3300276				0.7837	0.0976	0.472	0.0976	1.0455	0.806	1	1.4422	1.3986	0.6729	0.3938	1.5003	0.0976	0.0976	0.3627	0.0976	0.0976	0.0976	2.0288	2.2251	1.2749	2.501	0.4146	2.0172	2.8884	0.241	0.1878
2492	1-palmitoyl-GPI* (16:0)	Lipid	Lysophospholipid	35305	LC/MS Neg	100001655	5564	571.289				HMDB61695	12.3751	0.6869	2.5324	2.8413	0.9197	0.9144	1.5572	1.1217	1.0284	0.32	0.0863	1	1.0654	0.1362	6.736	3.0283	6.4247	2.8672	0.8068	0.3686	0.2221	0.5957	0.7996	5.6933	2.9324	0.0604	0.0597
2478	1-palmitoyl-GPS (16:0)*	Lipid	Lysophospholipid	46130	LC/MS Pos Late	100005805	1551	498.283	9547100				4.9879	0.9366	3.5747	2.0425	1	0.9778	1.007	1.1028	0.5348	0.3635	0.2359	1.0834	2.1894	0.2816	3.4731	2.3205	3.8969	1.8452	0.3468	0.2574	0.2825	0.268	0.5719	2.9975	2.2125	0.3044	0.3301
2139	1-stearoyl-2-arachidonoyl-GPC (18:0/20:4)	Lipid	Phosphatidylcholine (PC)	42450	LC/MS Pos Late	100001869	2300	810.601	16219824	35418-59-8		HMDB08048	1.6204	0.7622	1.7266	1.3757	1.4231	0.7442	1.2966	0.9809	0.3606	0.3472	0.252	0.8252	2.1956	0.4183	2.9057	2.4857	4.1827	2.1271	1	0.4922	0.5675	0.7745	1.0084	2.9706	2.2647	0.6266	0.6016
2233	1-stearoyl-2-arachidonoyl-GPE (18:0/20:4)	Lipid	Phosphatidylethanolamine (PE)	52447	LC/MS Pos Late	100008977	2424	768.554	5289133			HMDB09003	1.3408	0.4644	1.4386	1.301	0.9509	0.6965	1.0614	1	0.4019	0.3929	0.3186	1.1264	3.8769	0.4437	1.4076	1.135	2.143	1.0507	0.498	0.2249	0.2446	0.3719	1.0845	2.025	1.7778	0.3594	0.3692
2346	1-stearoyl-2-arachidonoyl-GPI (18:0/20:4)	Lipid	Phosphatidylinositol (PI)	52449	LC/MS Pos Late	100000616	3000	904.591		383907-33-3		HMDB09815	1.096	0.5259	1.1767	0.8139	1.3675	0.9968	1.3848	1.1392	0.4532	0.414	0.3467	1.2468	4.2575	0.5779	1.5368	1.2676	2.2064	1	0.834	0.5066	0.4991	0.6498	1.3272	3.1517	2.0981	0.5979	0.5548
2131	1-stearoyl-2-linoleoyl-GPC (18:0/18:2)*	Lipid	Phosphatidylcholine (PC)	52452	LC/MS Pos Late	100008980	2380	786.601				HMDB08039	2.3399	0.7021	1.8021	1.1073	1.3805	1	1.5345	0.6726	0.4866	0.3461	0.4048	2.6402	2.5499	0.3208	1.9896	1.3043	3.3553	1.8568	0.6573	0.3327	0.3079	0.6192	0.9883	0.3079	0.3079	0.3079	0.3079
2228	1-stearoyl-2-linoleoyl-GPE (18:0/18:2)*	Lipid	Phosphatidylethanolamine (PE)	52446	LC/MS Pos Late	100008976	2522	744.554	9546749			HMDB08994	3.1133	0.7977	2.579	2.2361	1.0118	0.696	1.0132	1	0.3297	0.3689	0.3571	1.0583	1.9053	0.5723	1.826	1.4523	4.2146	2.1066	0.6986	0.3233	0.3582	0.4493	0.9243	1.7162	1.4935	0.3966	0.3196
2335	1-stearoyl-2-linoleoyl-GPI (18:0/18:2)	Lipid	Phosphatidylinositol (PI)	52468	LC/MS Pos Late	100008994	3185	880.591				HMDB09809	1.8745	0.3672	1.0315	1.0996	1	0.2396	1.1973	1.384	0.6641	0.5996	0.3976	1.957	4.0226	0.3228	1.0048	0.7178	1.6935	0.7872	0.2396	0.2616	0.3182	0.3021	1.053	3.0303	2.1101	0.3798	0.2396
2128	1-stearoyl-2-oleoyl-GPC (18:0/18:1)	Lipid	Phosphatidylcholine (PC)	52438	LC/MS Pos Late	100008904	2644	788.616		56421-10-4		HMDB08038	1.9907	0.7189	1.2841	1	1.3804	0.9233	1.4747	1.2856	0.5871	0.4832	0.3449	1.2377	2.046	0.3001	1.6734	1.2914	3.1506	1.7601	0.6565	0.3915	0.3777	0.5533	0.881	2.467	1.9647	0.4903	0.4763
2225	1-stearoyl-2-oleoyl-GPE (18:0/18:1)	Lipid	Phosphatidylethanolamine (PE)	42448	LC/MS Pos Late	100001856	2858	746.569				HMDB08993	2.1232	0.6132	1.6009	1.4121	1.1635	0.9211	1.2341	1.3325	0.5658	0.5961	0.4877	1.6546	3.4691	0.4012	1.1399	0.9469	2.3973	1.253	0.6356	0.3046	0.3344	0.4477	1	1.8018	1.6206	0.3928	0.3617
2396	1-stearoyl-GPC (18:0)	Lipid	Lysophospholipid	33961	LC/MS Pos Late	100001271	1606	524.371	497299	19420-57-6		HMDB10384	4.2609	1.1495	2.8424	1.3368	1.4873	0.8651	1.3961	1	0.4879	0.4024	0.2797	0.8096	1.2315	0.2931	3.5601	2.5978	5.0354	3.5242	0.7193	0.4932	0.5874	0.5913	0.6174	3.3359	2.5232	0.4987	0.494
2448	1-stearoyl-GPE (18:0)	Lipid	Lysophospholipid	42398	LC/MS Pos Late	100001461	1626	482.324	9547068	69747-55-3		HMDB11130	3.1636	0.6712	2.4598	1.868	1	0.808	1.0837	1.0381	0.4436	0.4166	0.3353	1.0318	2.257	0.3509	2.0477	1.5465	2.911	1.6438	0.4414	0.3079	0.3434	0.3985	0.798	2.1853	1.8695	0.3679	0.3329
2487	1-stearoyl-GPG (18:0)	Lipid	Lysophospholipid	34437	LC/MS Neg	100001462	5816	511.304					5.5144	0.136	0.7574	1.0096	0.6131	0.7752	1.8821	1.8722	1.0085	0.3091	0.1426	1.5422	1.0564	0.0373	1.8973	0.8178	2.377	1.2231	1.2551	0.6858	0.3376	1	0.5719	2.9994	1.7299	0.0512	0.0498
2495	1-stearoyl-GPI (18:0)	Lipid	Lysophospholipid	19324	LC/MS Pos Late	100000656	1700	601.335		796963-93-4		HMDB61696	3.9056	0.8563	3.9318	2.2682	1.5397	0.8765	1.3682	0.8932	0.6007	0.4746	0.521	1.2823	2.1976	0.2902	3.7763	2.1947	5.0461	1.8191	1	0.3729	0.4855	0.7237	0.7962	4.4686	2.2831	0.6023	0.4271
2479	1-stearoyl-GPS (18:0)*	Lipid	Lysophospholipid	45966	LC/MS Pos Late	100004327	1634	526.314	9547101				2.9682	0.9099	2.4804	1.4409	1.5603	0.9297	1.4053	1	0.437	0.3496	0.2994	1.1817	2.0526	0.3518	3.0788	1.8212	2.6974	1.5753	0.548	0.4273	0.3463	0.6028	0.9919	2.5085	1.9694	0.5066	0.4977
1424	10-nonadecenoate (19:1n9)	Lipid	Long Chain Monounsaturated Fatty Acid	33972	LC/MS Neg	100001277	5780	295.264	5312513	73033-09-7		HMDB13622	0.0638	0.3593	1.0588	0.0638	1.1413	0.7353	2.6496	1.9232	1.2182	0.4167	0.1268	1	0.9501	0.0638	2.4677	1.1939	2.6114	1.7625	1.1233	0.6567	0.3807	0.9873	0.7146	8.7523	5.1544	0.136	0.1014
1393	10-undecenoate (11:1n1)	Lipid	Medium Chain Fatty Acid	32497	LC/MS Neg	100001197	5085.8	183.139	14891	1333-28-4	C13910	HMDB33724	7.1444	0.9628	5.7126	3.0355	2.084	0.8437	1.4455	1.1444	0.9281	0.5976	0.446	0.8943	2.1054	0.0796	2.2212	1.9595	7.21	4.0644	0.3686	0.1084	0.1538	0.1808	0.0796	1.0372	1.0948	0.4613	0.3991
1857	12,13-DiHOME	Lipid	Fatty Acid, Dihydroxy	38395	LC/MS Neg	62	5137	313.238	10236635	263399-35-5	C14829	HMDB04705	1.0128	0.3963	0.8378	0.7737	1.3675	1.4132	1.991	1.5794	0.7153	0.908	0.6309	1.3246	5.1654	0.2637	0.5285	0.5959	0.8498	0.824	2.5454	1.3759	1.4803	1.7224	1	2.5828	2.79	0.9475	0.9871
1841	13-HODE + 9-HODE	Lipid	Fatty Acid, Monohydroxy	37752	LC/MS Neg	100002196	5275	295.228					0.9362	0.1823	0.6664	0.4191	1.4152	1.3769	2.3773	2.7902	1	1.1523	1.4719	2.6939	0.2161	0.1038	0.481	0.4181	0.7966	0.4841	2.4009	1.9833	1.649	2.2864	0.5384	2.5032	2.7016	0.4173	0.3316
1927	17,18-DiHETE	Lipid	Eicosanoid	46303	LC/MS Neg	100002842	5112	335.223	16061120			HMDB10211	3.8585	0.5823	2.9855	1.6475	1	0.9813	1.3639	1.3149	0.6056	0.6487	0.5093	1.5573	2.1637	0.043	1.7206	1.1818	2.5587	1.7475	0.4338	0.3506	0.408	0.4973	0.6465	2.143	1.9352	0.2873	0.3184
1534	18-methylnonadecanoate (i20:0)	Lipid	Fatty Acid, Branched	62781	LC/MS Neg	100019953	6170	311.296	4383090				5.5347	0.313	0.6435	1.0337	0.5677	0.2538	1.9453	1.2787	0.6116	0.2113	0.1328	1.1201	0.1117	0.1117	2.6829	1.1194	3.2974	2.1366	1.0022	0.3523	0.2401	0.7602	0.9978	3.5248	3.1056	0.1117	0.1117
3895	2'-deoxyadenosine 3'-monophosphate	Nucleotide	Purine Metabolism, Adenine containing	40663	LC/MS Neg	100003420	1162	330.061	1467	102832-10-0			0.1553	0.1553	0.1553	0.1553	0.7226	0.9353	1.1232	4.4585	0.4218	0.6991	0.8156	2.1419	1.4779	0.1553	0.1553	0.1553	0.1553	0.4831	0.4759	1.0647	1.4163	1.8305	3.5542	3.8151	5.1622	0.7571	0.6102
3894	2'-deoxyadenosine 5'-monophosphate	Nucleotide	Purine Metabolism, Adenine containing	46333	LC/MS Neg	100000485	1315	330.061	12599	653-63-4	C00360	HMDB00905	0.6319	0.1598	1.1043	0.9303	1.7115	1	1.4129	1.3738	0.7606	0.8926	0.697	1.1759	1.6712	0.1458	0.6507	0.5308	1.0423	0.5972	1.2151	1.4339	1.5741	1.3095	0.7295	1.2052	2.0018	0.9031	0.8282
3927	2'-deoxyguanosine	Nucleotide	Purine Metabolism, Guanine containing	1411	LC/MS Neg	348	1700	266.089	187790	961-07-9	C00330	HMDB00085	2.0004	0.581	2.8454	2.3887	0.8522	1.0482	0.8333	1.2892	0.2957	0.2898	0.205	1	4.6969	0.4826	2.3223	1.8364	2.2322	1.5942	0.1029	0.0998	0.1534	0.1494	3.0371	5.2952	4.3887	0.3903	0.434
3856	2'-deoxyinosine	Nucleotide	Purine Metabolism, (Hypo)Xanthine/Inosine containing	15076	LC/MS Neg	100000135	1688	251.079	65058	890-38-0	C05512	HMDB00071	2.446	0.6231	3.3702	2.7093	0.8474	1	0.8192	1.2869	0.3942	0.422	0.3108	1.2726	4.8985	0.557	2.7352	2.3309	2.9922	1.9086	0.1282	0.156	0.2125	0.203	3.314	5.9229	4.7965	0.5601	0.5607
3987	2'-O-methylcytidine	Nucleotide	Pyrimidine Metabolism, Cytidine containing	57554	LC/MS Pos Early	100010895	2411	258.108	150971	2140-72-9			0.1876	0.1876	1.9338	2.0358	2.5586	1.1199	1.5182	0.9717	0.6203	0.7001	0.2883	1.244	2.404	0.1884	1.2353	1.1037	0.1876	1	0.5244	0.3779	0.3553	0.3657	1.1262	2.9037	3.3087	0.5663	0.63
3949	2'-O-methyluridine	Nucleotide	Pyrimidine Metabolism, Uracil containing	57655	LC/MS Neg	100010896	1831	257.078	102212	2140-76-3			2.7553	0.3928	2.689	2.7873	2.0436	1.8338	2.1198	1.6458	0.744	0.7971	0.5818	1.5944	2.0669	0.2143	1.5119	0.8743	0.2143	0.8478	0.5343	0.3533	0.3973	0.5966	1.1257	3.1838	3.6223	0.5794	0.6804
4426	2,3-dihydroxyisovalerate	Xenobiotics	Food Component/Plant	38276	LC/MS Polar	100002417	1050	133.051	677	1756-18-9	C04039	HMDB12141	0.4906	0.4906	0.4906	0.4906	0.4906	1.5557	1.9001	3.0914	0.4906	1.0741	0.8333	2.5583	0.4906	0.6411	0.4906	0.4906	0.4906	0.4906	1.8388	0.8227	1	0.6199	0.4906	0.4906	2.6675	0.8773	0.7793
115	2-aminoadipate	Amino Acid	Lysine Metabolism	6146	LC/MS Neg	381	639.2	160.061	469	542-32-5;1118-90-7	C00956	HMDB00510	5.2954	1.175	7.4903	6.1012	0.3296	0.6404	0.6469	1	0.4811	0.4556	0.3112	1.028	1.9277	0.9161	5.0067	3.7057	5.0792	2.1233	0.0334	0.1489	0.1459	0.0898	1.1473	1.2737	1.3184	0.1766	0.1595
2644	2-arachidonoylglycerol (20:4)	Lipid	Monoacylglycerol	19266	LC/MS Neg	100000584	6170	303.233	5282280	53847-30-6	C13856	HMDB04666	5.4441	0.3091	0.9266	0.9518	0.7259	0.6856	1.3012	1.3647	1.1956	0.4211	0.14	1.549	1.1951	0.0694	1.9873	0.8018	2.5399	1.2744	1.6856	1	0.4748	1.1812	0.5771	5.2745	2.2868	0.0993	0.0983
4855	2-dimethylaminoethanol	Xenobiotics	Food Component/Plant	42562	LC/MS Pos Early	100001630	1983	90.0913		108-01-0	D07777	HMDB32231	11.6639	1.2597	7.8061	6.1845	1.072	1	1.1115	1.322	0.8417	0.866	0.87	1.9734	2.0253	0.2555	1.1671	1.0878	3.6633	1.2246	0.4822	0.3715	0.3709	0.4995	0.4666	0.8788	0.9646	0.3274	0.3245
2645	2-eicosapentaenoylglycerol (20:5)*	Lipid	Monoacylglycerol	53221	LC/MS Neg	100009404	5943	301.217	11660820			HMDB11550	5.8771	0.2169	0.8091	0.5649	0.9964	0.9818	1.9676	1.7642	1.696	0.5934	0.1653	1.8941	1.7233	0.1431	1.837	0.6508	2.5296	1	2.7753	1.6785	0.7884	1.7528	0.9238	5.6714	2.3165	0.0755	0.0759
2649	2-heptadecenoylglycerol (17:1)*	Lipid	Monoacylglycerol	62448	LC/MS Neg	100020770	6284	267.233					9.4687	0.274	1.8504	2.6687	0.8062	0.9165	1.5577	1	1.3152	0.4168	0.1805	1.4215	1.6239	0.0642	3.1392	0.9222	3.0057	1.3843	1.6527	0.6058	0.3482	0.8571	0.2707	2.2083	1.0673	0.0387	0.1883
4923	2-heptyl-1H-quinolin-4-one (HHQ)	Xenobiotics	Bacterial/Fungal	54693	LC/MS Pos Late	100010840	1058	244.17					0.0226	0.0003	0.0026	0.0079	1.4457	0.8961	1.662	1.333	1.9437	1.8151	2.0012	2.2319	0.5583	0.0069	0.0215	0.0102	0.022	0.0935	1.73	1.3708	1.5568	1.0547	0.1776	0.9936	1.3194	1.2803	1
4918	2-heptyl-3-hydroxy-4-quinolone	Xenobiotics	Bacterial/Fungal	43409	LC/MS Pos Late	100004365	1125	260.164		108985-27-9			0.0101	0.0005	0.0076	0.0132	2.9254	2.0616	3.845	3.1785	2.0093	2.4683	2.9938	5.4008	0.3793	0.0042	0.0031	0.0012	0.0093	0.0248	2.1495	1.216	1.1671	1.3597	0.0665	0.2014	1.2291	1	0.857
352	2-hydroxy-3-methylvalerate	Amino Acid	Leucine, Isoleucine and Valine Metabolism	36746	LC/MS Neg	100001541	1800	131.071	164623	488-15-3		HMDB00317	3.3102	0.1807	0.8594	2.9016	0.1807	0.1807	0.1807	0.1807	0.1807	0.1807	0.1807	0.1807	0.1807	0.1807	0.6694	0.3814	1.1406	1.2056	0.1807	0.1807	0.1807	0.1807	0.1807	0.1807	0.1807	0.1807	0.1807
401	2-hydroxy-4-(methylthio)butanoic acid	Amino Acid	Methionine, Cysteine, SAM and Taurine Metabolism	63739	LC/MS Polar	100021372	1065	149.028		583-91-5			5.8036	0.4256	1.3623	0.9208	0.5383	1.6992	0.573	1.2445	1.8879	1.2342	0.8712	1.6476	0.4256	0.4256	0.4256	0.4256	0.4256	0.4256	0.483	0.9969	1.0031	0.4256	0.4256	0.4256	1.3827	0.9022	0.8562
1548	2-hydroxyadipate	Lipid	Fatty Acid, Dicarboxylate	31934	LC/MS Polar	100001153	3000	161.046	193530	18294-85-4	C02360	HMDB00321	16.1398	0.0918	0.2349	0.3484	0.3992	2.0192	0.0327	0.0327	1.6687	0.0327	0.2106	0.0327	0.5241	0.7596	16.423	2.418	15.644	2.8466	0.0327	0.1621	0.0327	0.0327	1.2404	2.5544	4.1053	0.0327	0.2996
1802	2-hydroxybehenate	Lipid	Fatty Acid, Monohydroxy	57663	LC/MS Neg	100015637	6384	355.322	193484				2.0885	0.2297	0.3928	0.6667	1.4013	1.4886	2.2455	1.6371	0.892	0.2933	0.147	0.9836	1.963	0.0954	2.3299	0.7796	4.1518	2.0718	3.7123	1	0.6213	1.4476	0.835	6.2932	3.3595	0.209	0.1724
527	2-hydroxybutyrate/2-hydroxyisobutyrate	Amino Acid	Glutathione Metabolism	52281	LC/MS Polar	100008928	1258	103.04	440864;11671				14.913	1.4853	16.2809	14.1854	0.6421	0.9803	0.7634	1.2661	0.7916	1	0.6415	2.149	4.3762	0.7182	4.7308	3.3138	6.2471	2.3846	0.1665	0.2252	0.2361	0.2089	0.8465	2.313	2.0854	0.306	0.3188
1544	2-hydroxyglutarate	Lipid	Fatty Acid, Dicarboxylate	37253	LC/MS Pos Early	100002070	958	131.034	43	40951-21-1	C02630	HMDB0059655	8.0453	0.6689	7.704	6.9028	1.5555	1.7338	1.6988	1.9799	0.4056	0.4888	0.3554	1.1562	5.8393	0.4164	3.0464	2.1752	4.3227	2.0445	0.4789	0.2353	0.2499	0.256	0.4803	1	0.6893	0.2122	0.2251
1795	2-hydroxylaurate	Lipid	Fatty Acid, Monohydroxy	52916	LC/MS Neg	100008934	5211	215.165	97783	2984-55-6			0.3964	0.0526	0.0526	0.3989	1.6375	2.0698	2.0382	2.4773	1.2705	0.9916	0.7632	3.1085	9.0179	0.1086	0.6571	0.4102	0.7821	1.0084	0.3521	0.7623	0.8961	0.5504	5.5646	10.2204	8.1663	1.4093	1.2811
4434	2-isopropylmalate	Xenobiotics	Food Component/Plant	15667	LC/MS Polar	100000409	2605	175.061	77	3237-44-3	C02504	HMDB00402	0.4218	0.4218	0.4218	0.4218	0.4218	0.571	0.8962	0.5952	0.5765	0.7077	0.622	1.2785	0.4218	0.4218	0.4218	0.4218	0.4218	0.4218	0.9943	1.1687	1.4951	1.2452	0.4218	1.0521	2.3663	1.458	1.0057
4780	2-ketogluconate	Xenobiotics	Food Component/Plant	48370	LC/MS Polar	100005943	2668	193.035	3035456	1040352-40-6			0.0019	0.0003	0.0003	0.0049	1.1137	0.8855	1.4006	1.0489	0.8629	1.0338	0.9662	1.6882	0.0709	0.0011	0.0018	0.0003	0.0036	0.0003	1.7801	1.3127	1.229	1.3313	0.0434	0.3806	2.8615	1.4066	1.0422
1270	2-ketogulonate	Carbohydrate	Fructose, Mannose and Galactose Metabolism	15306	LC/MS Polar	100000092	2794.7	193.035	50	342385-52-8	C15673	HMDB11732	0.0857	0.0099	0.0704	0.0644	1.2524	1.0084	1.8024	1.7497	0.8692	1.2793	1	2.2786	0.1225	0.0071	0.0509	0.0323	0.0398	0.0304	1.341	1.2437	1.272	1.2993	0.0579	0.9061	3.6691	1.4113	1.0565
2643	2-linoleoylglycerol (18:2)	Lipid	Monoacylglycerol	32506	LC/MS Neg	100000987	6250	279.233	5365676	3443-82-1		HMDB11538	3.4522	0.1701	0.5467	0.6417	0.7194	0.8669	1.4857	1.6364	1.0828	0.3845	0.142	1.4018	1.1083	0.0412	1.6607	0.6181	1.9528	1	2.0377	1.3987	0.7629	1.4148	0.573	4.8761	2.3088	0.0872	0.0783
354	2-methylbutyrylcarnitine (C5)	Amino Acid	Leucine, Isoleucine and Valine Metabolism	45095	LC/MS Pos Early	100001509	3050	246.17	6426901	31023-25-3		HMDB00378	10.4609	0.8585	7.7597	6.5612	0.8638	1.4053	1	1.8256	0.6347	0.4943	0.3358	1.2268	2.6874	0.8303	4.5984	2.9106	7.4506	3.2418	0.1985	0.3623	0.3921	0.2397	0.9937	2.6946	2.506	0.5258	0.488
1360	2-methylcitrate/homocitrate	Energy	TCA Cycle	52282	LC/MS Neg	100008929	575	205.035	515;439459				0.5427	0.0732	0.484	0.4778	2.0399	1.9001	2.1619	1.5262	1.8382	1.7594	1.1312	1.3067	0.4358	0.0438	0.2592	0.2075	0.4803	0.2284	1.6814	1.1762	1.0546	1.3025	0.2444	0.6281	1.335	1	0.7537
2642	2-oleoylglycerol (18:1)	Lipid	Monoacylglycerol	21232	LC/MS Neg	100000943	6500	281.249	5319879	3443-84-3		HMDB11537	1.7218	0.1057	0.2219	0.4705	0.8109	1.4381	1.6443	2.8264	1.6451	0.6414	0.3249	2.3582	2.4364	0.033	1.1745	0.3178	0.9853	0.4062	3.0529	1.8112	0.8235	1.3433	1	4.656	3.1553	0.1447	0.0816
117	2-oxoadipate	Amino Acid	Lysine Metabolism	38347	LC/MS Polar	92	2635	159.03	71	3184-35-8	C00322	HMDB00225	1.9114	0.2708	1.4237	2.0971	0.7956	1.3367	2.308	3.297	1	1.4106	1.5672	3.4251	1.1795	0.1328	1.1758	0.9933	1.4443	0.4692	0.1108	0.4136	0.3755	0.3022	0.2969	0.4151	2.5233	0.3721	0.3435
439	2-oxoarginine*	Amino Acid	Urea cycle; Arginine and Proline Metabolism	55072	LC/MS Pos Early	100002784	1760	174.087	558	3715-10-04	C03771	HMDB04225	2.5806	0.6942	2.1155	1.6704	1.4271	0.8501	1.1091	1	0.4116	0.446	0.368	1.075	2.3477	0.3176	1.7145	1.1874	2.6266	1.5357	0.4494	0.2319	0.231	0.4085	0.7341	2.1998	1.7241	0.2882	0.3541
2390	2-palmitoleoyl-GPC* (16:1)*	Lipid	Lysophospholipid	35819	LC/MS Pos Late	100001561	1425	494.324				HMDB10383	1.0352	0.4212	0.7846	0.473	1.1633	1.9735	2.5002	3.3242	0.7743	0.8584	0.7529	3.7606	4.361	0.0955	1.6502	1.161	1.3299	1	0.2175	0.5408	0.5036	0.4796	1.021	3.2693	2.2151	0.4658	0.4588
2640	2-palmitoleoylglycerol (16:1)*	Lipid	Monoacylglycerol	52432	LC/MS Neg	100008953	6016	253.217				HMDB11565	2.5483	0.0346	0.0346	0.0346	0.7997	0.9567	1.4901	1.8696	1.6802	0.4876	0.198	1.5484	1	0.0346	1.618	0.2674	0.721	0.6031	1.851	1.3225	0.653	1.4462	0.6622	2.7147	1.4032	0.0453	0.0346
2388	2-palmitoyl-GPC* (16:0)*	Lipid	Lysophospholipid	35253	LC/MS Neg	100001562	6215	570.341	15061532			HMDB61702	5.7421	0.4646	1	1.0129	0.8967	0.9313	1.5757	1.7195	1.0468	0.3862	0.109	1.2287	0.9983	0.0885	5.3216	2.1726	4.5427	2.8981	1.1051	0.8075	0.4768	0.5845	0.9311	7.3184	3.1288	0.0943	0.1149
1141	2-phosphoglycerate	Carbohydrate	Glycolysis, Gluconeogenesis, and Pyruvate Metabolism	35629	LC/MS Polar	100000093	4550	184.986	59	70195-25-4	C00631	HMDB03391	1.1381	0.2993	1.7822	1.6942	1	1.1546	1.314	1.2361	0.4475	0.401	0.3179	0.9756	3.2613	0.2381	1.2947	1.0781	1.5099	0.8426	0.4534	0.2273	0.2413	0.2056	1.9151	1.5965	1.3613	0.3871	0.4077
2449	2-stearoyl-GPE (18:0)*	Lipid	Lysophospholipid	41220	LC/MS Neg	100003901	6350	480.31				HMDB11129	6.9222	0.4033	1.6004	1.5768	0.6207	0.7797	1.7758	1.2977	0.716	0.2519	0.1181	1.0375	1.4578	0.1681	4.4305	1.5673	4.0727	2.5542	0.8806	0.4439	0.3459	0.562	1	4.5464	2.1554	0.0913	0.0923
1861	2R,3R-dihydroxybutyrate	Lipid	Fatty Acid, Dihydroxy	63109	LC/MS Polar	100002367	1543	119.035	13120901	759-06-8		HMDB00498	6.4134	1.0773	5.7981	6.7615	0.7393	1.4127	0.5008	0.7996	0.5286	0.5483	0.4004	1.2807	5.1628	0.5215	2.5222	1.9405	3.9128	2.5974	0.5747	0.2355	0.2683	0.2361	1	1.6611	2.5575	0.5739	0.3758
534	3'-dephospho-CoA-glutathione*	Amino Acid	Glutathione Metabolism	62807	LC/MS Neg	100020899	1690	495.101					3.1713	0.3448	4.8535	3.9873	1.397	0.95	1.3163	1.1178	0.7314	0.5407	0.3999	1	3.0885	0.2648	2.3693	1.4125	3.4812	1.0516	0.3329	0.3702	0.284	0.2356	0.8476	1.562	1.6231	0.6967	0.7112
4057	3'-dephosphocoenzyme A	Cofactors and Vitamins	Pantothenate and CoA Metabolism	18289	LC/MS Neg	100000138	2013	686.142	444485	3633-59-8	C00882	HMDB01373	3.1183	0.1861	2.9467	3.0251	2.0254	1.8823	1.5813	1.2472	0.8557	0.8485	0.4812	1.5677	3.281	0.0209	1.7922	0.9035	1.7079	0.9296	0.2668	0.3254	0.4064	0.2918	1	1.6745	1.1511	0.5578	0.58
1864	3,4-dihydroxybutyrate	Lipid	Fatty Acid, Dihydroxy	62952	LC/MS Polar	100001730	2204	119.035		51267-44-8			4.8017	0.7104	2.7938	0.3792	0.6685	1.7106	0.3792	0.3792	0.8795	1	0.6125	2.481	0.3792	0.4286	2.8546	1.3722	3.5745	1.6231	0.5642	0.405	0.3792	0.4199	1.5657	2.9603	3.0179	0.5769	0.7054
3969	3-(3-amino-3-carboxypropyl)uridine*	Nucleotide	Pyrimidine Metabolism, Uracil containing	62924	LC/MS Neg	100001426	1369	344.11	171198	52745-94-5			1.8593	0.3338	1.8863	1.7688	1.8874	1	1.556	1.1864	0.4914	0.5281	0.2891	0.9465	2.8853	0.2211	1.3729	1.0649	1.8085	1.2956	0.8349	0.2661	0.3497	0.4996	0.9617	1.959	1.9213	0.5064	0.5737
170	3-(4-hydroxyphenyl)lactate (HPLA)	Amino Acid	Tyrosine Metabolism	32197	LC/MS Neg	240	1379	181.051	9378	6482-98-0	C03672	HMDB00755	4.736	0.3134	4.3378	3.6675	1	1.5628	1.2005	1.4228	0.4539	0.3642	0.1631	0.4692	2.0948	0.2052	2.8349	1.9163	2.9123	1.4369	0.0753	0.1566	0.1166	0.1218	0.2923	1.4903	1.3406	0.2376	0.2498
437	3-amino-2-piperidone	Amino Acid	Urea cycle; Arginine and Proline Metabolism	62853	LC/MS Pos Early	100020361	2065	115.087	5200225	1892-22-4		HMDB00323	1.5921	1.0258	1.289	1.4872	1.424	0.9704	0.7522	0.732	0.4456	0.5542	0.8043	1.7935	1.6897	1.0084	1	0.745	1.0393	0.6716	0.9862	0.7041	0.713	0.7324	1.4798	2.0167	2.7792	1.1831	0.8355
4003	3-aminoisobutyrate	Nucleotide	Pyrimidine Metabolism, Thymine containing	1566	LC/MS Pos Early	1114	2190	104.071	64956	10569-72-9;214139-20-5	C05145	HMDB03911	3.5299	0.4852	3.2148	2.894	0.776	1.4528	1.2302	1.4729	0.8361	1	0.7279	2.2193	4.0147	0.1723	1.0772	0.693	1.6201	0.7377	0.1392	0.2105	0.2482	0.2164	1.2885	1.7769	1.659	0.3743	0.3667
4372	3-dehydroshikimate	Xenobiotics	Food Component/Plant	36764	LC/MS Polar	100001679	1962	171.03	80	2922-42-1	C02637		0.3396	0.3396	0.3396	0.3396	0.4055	0.5279	0.5356	0.8258	0.7425	0.9589	0.7635	1.6534	0.3396	0.3396	0.3396	0.3396	0.3396	0.3396	1.7017	1.6565	2.1685	1.3607	0.3396	0.3396	2.5437	1.0872	1.0411
4439	3-formylindole	Xenobiotics	Food Component/Plant	62863	LC/MS Pos Early	100020219	2736	146.06	10256	487-89-8	C08493	HMDB29737	3.0965	0.8063	2.8123	2.2558	0.5083	0.5029	0.5261	1	0.3567	0.306	0.2974	1.0743	1.6325	1.6499	2.8576	4.0196	3.6553	1.6522	0.1252	0.0989	0.1273	0.1482	1.3524	2.6052	2.2049	0.3283	0.3001
2936	3-hydroxy-3-methylglutarate	Lipid	Mevalonate Metabolism	531	LC/MS Polar	112	2850	161.046	1662	503-49-1	C03761	HMDB00355	1.5677	0.3427	1.4145	1.341	2.1081	0.8918	1.628	1.0224	0.3356	0.5055	0.3413	0.9578	1.4772	0.2004	1.3822	0.8566	1.9774	1.1157	2.1911	0.2856	0.4808	1	0.7148	1.5526	1.4335	0.6812	0.6792
1549	3-hydroxyadipate*	Lipid	Fatty Acid, Dicarboxylate	62069	LC/MS Polar	100004396	3131	161.046	151913			HMDB00345	0.2179	1	1.6685	1.2656	0.2179	0.2179	0.5493	0.9061	0.2947	0.2179	0.2735	0.9795	0.2179	0.5076	2.0403	3.0387	2.4451	1.9325	0.2179	0.2179	0.2179	0.2457	0.2179	1.6339	1.4557	0.2179	0.2179
1771	3-hydroxybutyrate (BHBA)	Lipid	Ketone Bodies	542	LC/MS Pos Early	254	1268	105.055	441	625-72-9	C01089	HMDB00357	3.7117	0.3428	3.1234	2.4682	0.9194	0.5115	1	0.9048	0.5922	0.7963	0.7784	1.9797	2.6944	0.4709	4.2179	2.5904	3.254	1.5768	0.4025	0.393	0.2512	0.3621	2.1199	5.8142	4.8895	0.9824	1.0949
1810	3-hydroxydecanoate	Lipid	Fatty Acid, Monohydroxy	22053	LC/MS Neg	100000997	4634.7	187.134	26612	5561-87-5		HMDB02203	0.0794	0.011	0.011	0.011	2.168	1.6542	1.8876	2.9777	0.5912	0.71	1.0233	1.4609	0.4498	0.011	0.048	0.0323	0.0721	0.0465	3.0602	2.9967	2.4653	2.273	0.2566	0.4745	0.9767	1.2462	1.1922
1807	3-hydroxyhexanoate	Lipid	Fatty Acid, Monohydroxy	53230	LC/MS Polar	100006367	1082	131.071	151492	10191-24-9			4.5533	1.3408	6.6582	4.3412	0.2873	0.6373	0.7458	0.2873	0.3941	0.4356	0.2873	1.2542	0.2873	0.5754	2.9459	2.7694	3.1814	1.6148	0.2873	0.576	0.4567	0.4129	0.2873	2.6249	2.5831	0.6234	0.476
380	3-hydroxyisobutyrate	Amino Acid	Leucine, Isoleucine and Valine Metabolism	1549	LC/MS Polar	111	1619	103.04	87	2068-83-9	C06001	HMDB00336	4.7168	0.7353	5.9046	5.3982	1.0103	1.2744	1.2681	1.8622	0.7203	0.8962	0.6602	2.6839	2.9361	0.2687	1.348	0.7376	2.8308	1.1757	0.1798	0.2904	0.3316	0.2269	0.6785	1	1.2908	0.1968	0.2114
1813	3-hydroxylaurate	Lipid	Fatty Acid, Monohydroxy	32457	LC/MS Neg	100001112	5175	215.165	94216	53941-38-1		HMDB00387	0.6293	0.1011	0.5702	0.5132	2.3936	2.1069	2.8097	6.0393	1	1.3291	2.49	3.0631	1.1648	0.0565	0.404	0.2813	0.648	0.2663	4.0953	3.7384	3.0504	2.7608	0.3627	0.6961	1.1494	0.6735	0.64
1808	3-hydroxyoctanoate	Lipid	Fatty Acid, Monohydroxy	22001	LC/MS Neg	100000773	3446	159.103	26613	88930-08-9		HMDB01954	0.3086	0.3086	0.3086	0.3086	0.9259	0.9701	1.0318	1.1145	0.3358	0.3086	0.3282	1.0299	0.3086	0.3086	0.3086	0.3086	0.3086	0.3086	1.5668	1.8245	1.2262	1.0744	0.3086	0.3086	0.3086	0.3831	0.3172
1818	3-hydroxyoleate*	Lipid	Fatty Acid, Monohydroxy	61843	LC/MS Neg	100019966	5508	297.243					0.9306	0.1369	0.6896	0.7467	1.306	1	1.8635	1.4754	3.2354	0.9273	0.5011	2.4427	1.7364	0.0967	0.6572	0.4928	1.1999	0.5136	4.9211	3.3705	1.1204	3.3334	0.9235	3.1749	4.8787	0.3759	0.2401
1763	3-hydroxyoleoylcarnitine	Lipid	Fatty Acid Metabolism (Acyl Carnitine, Hydroxy)	61840	LC/MS Pos Late	100019801	1406	442.353					0.5439	0.7136	0.4376	0.4376	1.5707	0.9767	0.9685	0.8084	0.4707	0.4991	0.6053	2.1065	5.8312	0.4376	1.0233	0.9687	2.6886	1.329	0.4917	0.4376	0.8148	1.2506	2.7774	4.131	4.2319	1.414	1.2971
1815	3-hydroxypalmitate	Lipid	Fatty Acid, Monohydroxy	27503	LC/MS Neg	100000983	5476	271.228	301590	928-17-6		HMDB10734	1.1002	0.2041	0.6195	0.686	0.961	0.8075	1.4423	1.3243	2.7288	1.1014	0.4913	1.8388	1.8226	0.1094	0.6889	0.5837	1	0.4498	4.7181	3.02	1.1846	2.8637	0.9033	1.283	2.5142	0.3428	0.2619
4856	3-indoleglyoxylic acid	Xenobiotics	Food Component/Plant	63583	LC/MS Neg	100020372	2140	188.035	73863	1477-49-2			1.2918	0.3486	0.2489	0.2489	0.2489	0.2489	0.2489	0.2489	1.005	0.8927	0.5769	1.4677	0.2489	1.0266	1.359	0.995	1.9562	1.1497	0.3076	0.2489	0.2918	0.4225	3.0932	4.3015	4.9	0.8676	0.8283
375	3-methyl-2-oxobutyrate	Amino Acid	Leucine, Isoleucine and Valine Metabolism	44526	LC/MS Polar	100000936	911	115.04	49	3715-29-5	C00141	HMDB00019	3.6639	0.5284	2.6403	3.2035	0.7352	0.9998	1.5395	3.0438	0.888	1.4822	1.468	4.0327	1.3925	0.3171	1.3768	0.8211	2.0701	0.4616	0.3171	0.7601	0.7468	0.4536	0.9608	1.0002	2.9526	0.6685	0.5593
351	3-methyl-2-oxovalerate	Amino Acid	Leucine, Isoleucine and Valine Metabolism	15676	LC/MS Neg	100000036	2064.2	129.056	47	1460-34-0;51829-07-3	C00671	HMDB03736	4.4981	0.6912	2.9322	3.3927	0.734	1.0815	1.5656	3.3129	0.9665	1.45	1.4043	3.462	1.3165	0.2541	1	0.8977	2.3007	0.5754	0.2416	0.6804	0.618	0.3727	0.6157	1.5338	3.2853	0.6688	0.5419
3978	3-methylcytidine	Nucleotide	Pyrimidine Metabolism, Cytidine containing	35132	LC/MS Pos Early	100001466	2176	258.108	159649	21028-20-6			8.0847	1.3849	4.7756	4.3333	0.3708	0.1868	0.6151	0.4431	0.0603	0.0603	0.0603	0.1676	5.3329	0.5507	3.6022	2.3217	5.3758	3.7569	0.0822	0.0603	0.0603	0.1468	0.4362	1.4627	0.0603	0.0603	0.0603
69	3-methylhistidine	Amino Acid	Histidine Metabolism	15677	LC/MS Pos Early	100000042	2670	170.092	64969	368-16-1	C01152	HMDB00479	1.468	0.4579	1.3128	1	4.1428	0.943	2.3189	1.4279	0.5594	0.5976	0.3843	0.8663	0.6914	0.1324	1.4425	0.6692	3.5202	2.3794	2.0911	0.7892	0.8868	1.772	0.3772	3.3227	4.0553	0.8907	1.5435
1142	3-phosphoglycerate	Carbohydrate	Glycolysis, Gluconeogenesis, and Pyruvate Metabolism	1414	LC/MS Polar	132	4410	184.986	724	80731-10-8	C00597	HMDB00807	1.1961	0.3846	1.5141	1.9438	1.3179	1.6001	1.7507	1.4307	0.5686	0.5227	0.4295	1.0594	3.7543	0.1301	0.7318	1.1696	1.4695	0.8556	0.5001	0.2687	0.254	0.2398	1	2.1335	1.8033	0.4819	0.5147
14	3-phosphoserine	Amino Acid	Glycine, Serine and Threonine Metabolism	543	LC/MS Pos Early	133	591	186.016	68841	407-41-0	C01005	HMDB00272	0.5909	0.253	2.3131	0.8783	0.253	1.0235	1.5322	0.9913	0.4987	0.7889	0.253	2.307	2.376	1.1867	0.7209	0.9585	0.9713	0.4392	1.9967	0.8856	1	0.851	4.4902	5.6929	6.0094	3.0795	3.3225
429	3-sulfo-L-alanine	Amino Acid	Methionine, Cysteine, SAM and Taurine Metabolism	47089	LC/MS Polar	382	2890	167.997	72886	498-40-8	C00506	HMDB02757	7.1294	0.9697	1.177	2.725	0.5206	0.6987	0.1737	0.076	0.6316	0.076	0.2674	1.0303	5.1565	3.9973	3.9067	2.6942	6.5629	2.8614	0.2129	0.3162	0.2319	0.2158	3.4242	5.8809	4.7012	0.4035	0.5784
3964	3-ureidopropionate	Nucleotide	Pyrimidine Metabolism, Uracil containing	3155	LC/MS Pos Early	1053	875	133.061	111	462-88-4	C02642	HMDB00026	1.7916	0.529	1.4855	1.2709	1.8197	1.4205	1.4536	1	0.7283	0.9901	0.4078	1.6395	7.1548	0.2357	1.7881	1.1048	2.2902	1.0237	0.5861	0.1247	0.1102	0.1311	1.2246	0.6868	0.8741	0.3807	0.3075
3269	3b-hydroxy-5-cholenoic acid	Lipid	Secondary Bile Acid Metabolism	43507	LC/MS Neg	100004182	5205	373.275	92997	5255-17-4		HMDB00308	18.8595	3.2487	6.9994	3.7141	0.782	0.7011	1	0.9892	1.1722	0.5314	0.4127	1.0773	1.7555	0.5058	6.7277	5.0966	10.7976	10.1444	0.3594	0.1904	0.1781	0.2863	0.383	6.4765	3.6369	0.1464	0.1535
508	4-guanidinobutanoate	Amino Acid	Guanidino and Acetamido Metabolism	15681	LC/MS Pos Early	100000096	2320	146.092	500	463-003;463-00-3	C01035	HMDB03464	2.7465	0.7171	1.8823	1.8487	2.3025	2.1602	2.0999	1.3239	0.6529	0.761	0.5216	1.6431	2.3017	1.5098	1.6127	1	1.7711	1.0083	0.8916	0.5857	0.5315	0.6788	0.4618	0.7189	0.6486	0.4627	0.4848
4195	4-hydroxybenzoate	Xenobiotics	Benzoate Metabolism	21133	LC/MS Neg	100000862	820	137.024	135	99-96-7	C00156	HMDB00500	1.4205	0.3342	1.6285	1.4111	0.8819	1	0.9796	1.2925	0.6611	0.6902	0.4756	1.4349	4.2073	0.2032	1.5315	1.0441	2.0503	1.2929	0.2153	0.2742	0.2476	0.2405	1.4278	3.9708	3.862	0.7737	0.7521
1789	4-hydroxybutyrate (GHB)	Lipid	Fatty Acid, Monohydroxy	34585	LC/MS Pos Early	100001507	1148	87.0441	10413	502-85-2	C00989	HMDB00710	2.5149	0.8882	1.5854	1.1666	0.5803	0.6732	0.9525	1.1163	1	1.0568	0.7253	2.3801	4.5234	0.2459	2.5328	1.1997	4.2103	1.6186	0.1424	0.1446	0.236	0.2222	0.503	3.6233	6.2747	0.6355	0.6072
151	4-hydroxyphenylacetate	Amino Acid	Phenylalanine Metabolism	541	LC/MS Neg	144	1361	151.04	127	156-38-7	C00642	HMDB00020	1.1549	0.3806	1.5088	1.0218	1.3684	0.9367	1.2568	3.4302	0.5204	0.6919	0.4591	1.0055	0.1922	0.1922	1	1.2228	2.4172	1.2148	0.2309	0.2993	0.2873	0.3207	0.1922	1.1759	2.6204	0.4762	0.4331
165	4-hydroxyphenylpyruvate	Amino Acid	Tyrosine Metabolism	1669	LC/MS Neg	1141	1690	179.035	979	156-39-8	C01179	HMDB00707	0.4168	0.114	0.2002	0.2761	2.8812	3.0076	6.1488	6.8634	1.4203	2.2396	2.4695	8.6219	0.114	0.114	0.2701	0.2406	0.1335	0.114	0.698	0.9036	1.1296	1	0.114	0.4999	7.3296	1.3581	0.9781
90	4-imidazoleacetate	Amino Acid	Histidine Metabolism	32349	LC/MS Pos Early	100001207	2055	127.05	96215	645-65-8	C02835	HMDB02024	0.0566	0.0566	0.0566	0.0566	1.3698	0.4669	0.754	0.9637	0.9987	1	0.8453	1.552	2.1721	1.0959	0.2187	0.0566	0.0566	0.0566	0.9479	0.9426	1.0703	0.8905	1.2176	3.5539	4.1955	2.8131	2.3454
304	4-methyl-2-oxopentanoate	Amino Acid	Leucine, Isoleucine and Valine Metabolism	22116	LC/MS Neg	100000551	2170	129.056	70	816-66-0	C00233	HMDB00695	4.5108	0.6729	2.8932	2.9468	0.8011	0.9331	1.4762	3.798	1	1.6932	1.6621	4.1434	1.7428	0.1834	1.0535	0.8733	2.2555	0.6322	0.3138	0.7468	0.6717	0.4426	0.8748	1.5714	3.7169	0.7211	0.6432
3957	5,6-dihydrouracil	Nucleotide	Pyrimidine Metabolism, Uracil containing	1559	LC/MS Neg	1125	1120	113.036	649	504-07-4	C00429	HMDB00076	11.7372	1.0569	12.5048	7.3472	1.4269	1.3256	0.8565	0.7304	0.9431	0.8899	0.3809	1.7369	5.3209	0.8971	5.8158	3.7962	8.7743	2.6433	0.534	0.4997	0.6468	0.2897	0.2897	0.2897	0.2897	0.5722	0.552
3948	5,6-dihydrouridine	Nucleotide	Pyrimidine Metabolism, Uracil containing	61833	LC/MS Neg	100001425	1119	245.078	94312	5627-05-04			4.4147	0.425	3.1029	2.5724	0.9558	1.1269	1.336	0.9828	1.036	0.7244	0.556	1.2558	2.7719	0.2584	1.0829	0.8371	2.0382	0.9839	0.2584	0.315	0.3335	0.3469	1.0973	1.342	1.0161	0.5194	0.7061
128	5-aminovalerate	Amino Acid	Lysine Metabolism	18319	LC/MS Pos Early	100000454	2220	118.086	138	660-88-8	C00431	HMDB03355	0.7643	0.1118	0.4134	0.5132	1.2025	1.4343	1.3701	0.8833	0.981	1.145	0.8993	1.776	1.214	0.0549	0.351	0.2491	0.3758	0.292	1.575	0.9619	1.3384	1.3696	1	1.8515	2.6133	1.5987	1.3847
1395	5-dodecenoate (12:1n7)	Lipid	Medium Chain Fatty Acid	33968	LC/MS Neg	100001232	5224	197.155	5312378	2430-94-6		HMDB00529	1.7653	0.4047	0.896	0.2704	1	1.1775	0.9851	1.349	1.4728	0.984	0.7409	0.7991	4.0417	0.2704	0.8215	0.531	0.3389	0.5085	1.3678	1.7895	1.4917	1.2626	0.2704	1.4294	1.3488	1.1619	0.8727
1724	5-dodecenoylcarnitine (C12:1)	Lipid	Fatty Acid Metabolism (Acyl Carnitine, Monounsaturated)	61769	LC/MS Pos Late	100016069	1135	342.264				HMDB13326	0.3468	0.4776	0.3468	0.3468	1.7486	1	0.3468	2.1183	0.9052	1.1901	0.5483	0.3468	0.3468	0.3468	0.3468	0.3468	0.3468	0.3468	0.9639	0.3468	0.3468	0.3468	0.3468	0.3468	0.3468	2.0191	2.6829
1943	5-HEPE	Lipid	Eicosanoid	46297	LC/MS Neg	100002135	5316	317.212	6439678	83952-40-3		HMDB05081	1.8111	0.458	2.0333	1.1162	1.3661	1.1005	1.7007	1.6583	1	0.6895	0.5213	1.6148	2.6002	0.454	0.7953	0.9846	2.6339	1.1303	0.798	0.4306	0.3812	0.5877	0.9515	3.6867	2.4262	0.2626	0.3675
111	5-hydroxylysine	Amino Acid	Lysine Metabolism	15685	LC/MS Pos Early	100000054	2790	163.108	1029	13204-98-3	C16741	HMDB00450	1.6317	0.6809	1.5832	1.2119	0.5783	0.6926	0.6267	0.6631	0.3877	0.4784	0.4367	1.3465	0.9461	0.4999	1.2905	0.7699	2.0384	0.8353	1.3335	1.343	1.2145	1.2928	1.0818	1.8135	1.7406	1	0.6921
501	5-methylthioadenosine (MTA)	Amino Acid	Polyamine Metabolism	1419	LC/MS Pos Early	212	2752	298.097	439176	2457-80-9	C00170	HMDB01173	1.4865	0.248	1.8336	1.5431	1.1937	1.0173	1	1.3243	0.4314	0.4983	0.4309	1.3135	2.2509	0.1365	1.2406	0.8312	1.3946	0.9851	0.376	0.2473	0.2777	0.3197	1.0022	2.4414	2.3144	0.3507	0.4124
524	5-oxoproline	Amino Acid	Glutathione Metabolism	1494	LC/MS Neg	1021	738.5	128.035	7405	98-79-3	C01879	HMDB00267	4.1779	0.5593	4.4771	4.1183	0.9237	1.0441	1	1.4492	0.5279	0.6025	0.4262	1.5648	2.7147	0.4044	1.4586	1.0512	2.1168	1.2042	0.1109	0.2308	0.2334	0.2128	0.7825	1.372	1.6583	0.2026	0.2381
125	6-oxopiperidine-2-carboxylate	Amino Acid	Lysine Metabolism	43231	LC/MS Neg	100004499	965	142.051	3014237	34622-39-4		HMDB61705	10.1491	1.6562	8.7356	4.4306	0.5311	0.664	0.7664	1.3194	0.633	0.5517	0.3591	1.1906	1.9657	1	6.105	4.1624	5.7792	2.4669	0.0967	0.2488	0.2076	0.1661	0.6848	2.7956	2.2395	0.254	0.1985
1151	6-phosphogluconate	Carbohydrate	Pentose Phosphate Pathway	15442	LC/MS Neg	100000341	583.9	275.017	91493	921-62-0;53411-70-4	C00345	HMDB01316	2.3784	0.237	1.8715	1.5533	1.4077	1.1498	1.4269	1.5767	0.5194	0.6261	0.3988	1.4799	3.7837	0.1049	1	0.8269	1.7027	0.7389	0.5795	0.283	0.3108	0.3947	1.4165	2.3421	2.0557	0.4029	0.4218
2953	7-dehydrocholesterol	Lipid	Sterol	1099	LC/MS Pos Late	264	2467	367.336	439423	434-16-2	C01164	HMDB00032	6.5382	2.0553	4.1038	3.0408	0.8455	0.5989	1.0058	0.5792	0.6062	0.4471	0.3494	1.195	2.4896	0.4045	3.9989	3.1774	6.6418	3.365	0.4576	0.3705	0.3119	0.3509	1	2.943	2.4743	0.3262	0.3164
3913	7-methylguanine	Nucleotide	Purine Metabolism, Guanine containing	35114	LC/MS Neg	100001456	1729.7	164.058	11361	578-76-7	C02242	HMDB00897	0.477	0.477	0.477	0.477	0.477	0.477	1.0272	2.4832	0.5657	0.477	0.5167	2.3038	0.477	0.4937	0.477	0.477	0.477	0.9728	2.089	0.7171	0.6514	1.3889	2.4995	4.2843	3.1207	0.6009	0.477
3923	8-hydroxyguanine	Nucleotide	Purine Metabolism, Guanine containing	38672	LC/MS Pos Early	100002744	951	168.052	65154	5614-64-2	C20155	HMDB02032	0.2193	0.0283	0.1523	0.1916	5.2558	4.6754	7.0199	9.9337	1.3322	1.6105	1.8089	8.6772	2.2241	0.0315	0.1215	0.1126	0.3307	0.1471	0.9194	0.5139	0.4267	1	1.3237	5.7717	17.2873	0.8049	1.3882
1858	9,10-DiHOME	Lipid	Fatty Acid, Dihydroxy	38399	LC/MS Neg	179	5180	313.238	9966640	263399-34-4	C14828	HMDB04704	0.0328	0.0048	0.0034	0.0126	2.1872	1.4993	2.085	1.3314	0.9619	1.5419	1.1306	2.8872	0.5853	0.0034	0.022	0.0281	0.0338	0.0201	2.0682	1.1429	1.0335	1.369	0.2105	0.6838	3.7086	0.9665	1.0449
4797	9,10-methylenehexadecanoate	Xenobiotics	Food Component/Plant	63049	LC/MS Neg	100021275	5600	267.233	160786				33.5831	0.8042	2.7221	2.5085	1.1153	0.855	1.9235	1.229	2.251	0.3929	0.0863	1	0.7504	0.1269	8.0213	2.8957	9.3468	4.2718	0.7832	0.3672	0.1674	0.5253	0.2616	4.3495	2.0491	0.0493	0.0408
482	acetylagmatine	Amino Acid	Polyamine Metabolism	62698	LC/MS Pos Early	100005945	2514	173.14	439661	3031-89-8	C02131		48.6512	2.3572	14.0815	7.0735	1	0.9761	0.4633	0.9214	1.0594	0.7536	0.4696	0.9139	1.4542	1.6721	8.3451	5.7945	16.399	4.7033	0.0473	0.0674	0.0528	0.0473	0.0473	0.4985	0.2993	0.0473	0.0473
1693	acetylcarnitine (C2)	Lipid	Fatty Acid Metabolism (Acyl Carnitine, Short Chain)	32198	LC/MS Pos Early	100000802	2282	204.123	1	5080-50-2	C02571	HMDB00201	1.9095	0.1642	1.3897	1.0815	1.346	0.9069	1	0.9955	0.4596	0.5251	0.4272	2.2792	3.2276	0.2702	1.1621	0.9624	1.9241	0.9943	0.4962	0.302	0.329	0.439	2.5919	5.7438	7.1976	1.2402	1.2698
1363	acetylphosphate	Energy	Oxidative Phosphorylation	15488	LC/MS Polar	1211	4013.9	138.98	186	94249-01-1	C00227	HMDB01494	1.1478	0.4222	1.4825	1.5072	0.9108	1.2652	1.1404	1.1474	0.4564	0.2925	0.3638	0.945	3.4691	0.3301	1.367	0.9026	1.9174	1.055	0.4823	0.295	0.2971	0.2925	2.8792	1.7676	1.7222	0.3903	0.4109
1340	aconitate [cis or trans]	Energy	TCA Cycle	46173	LC/MS Polar	100001359	4260	173.009					0.3436	0.1028	0.1028	0.1028	1.6111	1.7247	3.8139	3.0533	0.996	1.0664	1.004	2.7465	0.1028	0.1028	0.1028	0.1028	0.1028	0.1028	0.7206	0.6463	0.4763	0.504	0.1028	1.0651	4.3625	0.8202	0.6608
3874	adenine	Nucleotide	Purine Metabolism, Adenine containing	554	LC/MS Pos Early	880	2221	136.062	190	73-24-5	C00147	HMDB00034	6.8924	1.2345	8.1373	7.6141	0.7668	0.7162	0.5542	1	0.2787	0.2552	0.2123	0.9337	8.1731	1.2949	5.0443	3.6488	6.4732	3.5536	0.1416	0.096	0.1134	0.144	2.1155	5.1963	2.3274	0.1101	0.1302
3873	adenosine	Nucleotide	Purine Metabolism, Adenine containing	555	LC/MS Pos Early	798	2169	268.104	60961	58-61-7	C00212	HMDB00050	5.131	1.1105	6.6333	13.148	0.7963	0.7698	0.9168	1.4977	0.4813	0.3323	0.341	1	9.0966	0.2406	2.7635	3.5265	3.7348	3.655	0.2112	0.2109	0.2294	0.2286	2.2786	3.6163	1.9592	0.222	0.3243
3868	2'-AMP	Nucleotide	Purine Metabolism, Adenine containing	36815	LC/MS Neg	100001694	1497.7	346.056	94136	130-49-4	C00946	HMDB11617	1.9591	0.3032	2.2116	1.637	1	1.1196	1.5058	1.3772	0.5519	0.6265	0.4943	1.7163	4.6138	0.1599	1.1286	0.8096	1.513	0.8311	0.4032	0.2972	0.2948	0.5248	1.2208	2.593	2.4232	0.5335	0.5118
3871	adenosine 3',5'-diphosphate	Nucleotide	Purine Metabolism, Adenine containing	15691	LC/MS Neg	1214	575	426.022	159296	75431-54-8	C00054	HMDB00061	1.5817	0.4997	2.5128	2.2476	0.8722	1.0208	0.9029	1.384	0.6039	0.6636	0.7715	1.9472	4.0592	0.3553	1.5009	1	1.9785	1.1253	0.4843	0.4769	0.4644	0.4298	1.465	2.6461	2.7789	0.6817	0.6545
3867	3'-AMP	Nucleotide	Purine Metabolism, Adenine containing	35142	LC/MS Neg	100001449	1245	346.056	41211	84-21-9	C01367	HMDB03540	0.8307	0.2781	1.4255	0.5821	2.7417	2.9639	3.4095	3.0376	0.5888	0.8525	0.9342	2.4105	5.5841	0.0907	1	0.6697	1.7944	0.6507	1.3038	0.7956	1.1482	0.95	1.555	4.0436	2.0439	0.7652	0.4674
3865	ADP	Nucleotide	Purine Metabolism, Adenine containing	3108	LC/MS Polar	208	4393	426.022	6022	20398-34-9	C00008	HMDB01341	1.1119	0.1243	2.8301	3.3253	1.492	1	1.8766	1.3648	0.3954	0.8466	0.3713	3.1041	11.3326	0.4734	0.8318	1.0446	1.3056	0.4782	0.4132	0.1655	0.2339	0.312	2.0061	1.9224	1.7776	0.6553	0.5128
3866	AMP	Nucleotide	Purine Metabolism, Adenine containing	32342	LC/MS Pos Early	209	1013	348.07	6083	149022-20-8	C00020	HMDB00045	1.957	0.4194	2.3763	1.8517	1.0475	0.9592	1.0207	1.3607	0.4588	0.5208	0.4005	1.2431	2.4356	0.2428	1.3265	1	1.7812	0.9506	0.1442	0.2353	0.2829	0.1718	1.2554	2.4013	2.365	0.4205	0.4011
3870	adenosine-2',3'-cyclic monophosphate	Nucleotide	Purine Metabolism, Adenine containing	37467	LC/MS Neg	72	1793	328.045	2024	37063-35-7	C02353	HMDB11616	0.4611	0.1283	0.6697	0.6521	1.4074	1.6844	1.6178	3.8502	0.4639	1.0827	2.133	3.137	3.1886	0.117	0.3243	0.3113	0.699	0.4177	1.7409	0.9857	1.3292	2.2039	1	1.2806	1.5376	0.5513	0.5076
3872	adenylosuccinate	Nucleotide	Purine Metabolism, Adenine containing	18360	LC/MS Neg	1303	560	230.53	195	19046-78-7	C03794	HMDB00536	3.4307	0.7406	4.4715	4.4768	1.4475	1	1.0485	0.8876	0.4977	0.4183	0.3192	0.6481	5.2306	0.2491	2.4053	1.4502	4.6371	2.0029	0.0519	0.0608	0.0788	0.047	1.1663	1.8858	1.6131	0.3523	0.1791
481	agmatine	Amino Acid	Polyamine Metabolism	15496	LC/MS Pos Early	100000103	3057	131.129	199	2482-00-0	C00179	HMDB01432	336.788	23.1576	120.674	82.1085	0.1234	0.1894	0.01	0.5309	0.1257	0.0313	0.0165	0.3451	4.7562	12.2165	72.8991	52.9774	99.82	24.9027	0.01	0.01	0.01	0.0433	0.6712	1.3288	0.0994	0.01	0.01
28	alanine	Amino Acid	Alanine and Aspartate Metabolism	1126	LC/MS Pos Early	811	1700	90.055	5950	56-41-7	C00041	HMDB00161	2.0066	0.386	2.3611	2.2371	0.8267	0.7959	1	1.2064	0.4306	0.4848	0.4076	1.288	4.0889	0.2809	1.4435	1.109	2.033	1.0663	0.3067	0.2297	0.2625	0.2768	1.5724	1.9832	1.983	0.3693	0.3689
996	alanyl-glutamyl-meso-diaminopimelate	Peptide	Polypeptide	53165	LC/MS Pos Early	100008987	2776	391.182	826				0.0076	0.0076	0.0076	0.0076	0.9474	0.8496	0.9954	1.0046	0.7601	1.2587	1.6697	1.4673	0.471	0.0076	0.0076	0.0205	0.0985	0.0808	1.6589	2.0146	2.0617	1.7724	0.2052	0.5537	1.3732	1.3051	1.3381
604	alanylleucine	Peptide	Dipeptide	37093	LC/MS Pos Early	100001890	3055	203.139	259583	1638-60-4		HMDB28691	6.9735	0.6244	5.6853	3.6332	0.7645	1.0265	0.9424	1.9958	0.6863	0.8865	0.7707	3.813	1.8195	0.1627	1.7365	1.3335	4.6079	1.8477	0.1334	0.2724	0.3381	0.3584	1	3.1611	2.8189	0.2519	0.3019
3861	allantoic acid	Nucleotide	Purine Metabolism, (Hypo)Xanthine/Inosine containing	33434	LC/MS Polar	218	2960	175.047	203	99-16-1	C00499	HMDB01209	2.4868	0.4698	2.9404	2.6835	0.813	1.0342	1.1471	0.8546	0.5476	0.628	0.3166	1.147	2.3982	0.2111	1.968	1.4332	2.1938	1.5911	0.134	0.0659	0.0731	0.1044	1	2.3195	2.4139	0.28	0.2354
3860	allantoin	Nucleotide	Purine Metabolism, (Hypo)Xanthine/Inosine containing	1107	LC/MS Polar	1002	1672	157.037	204	97-59-6	C02350	HMDB00462	1.579	0.3147	1.1697	1.1046	1	0.9293	1.0764	1.338	0.5496	0.6551	0.4788	1.4241	3.8584	0.2498	1.2727	1.0495	1.9644	0.9087	0.2247	0.2592	0.2515	0.2205	1.3036	2.844	3.3958	0.4311	0.4635
308	alpha-hydroxyisocaproate	Amino Acid	Leucine, Isoleucine and Valine Metabolism	22132	LC/MS Neg	100000706	1840	131.071	83697	10303-64-7	C03264	HMDB00746	24.9487	1.2795	22.2939	16.2649	0.5376	0.9061	0.6597	1.3681	0.6289	0.5062	0.33	1.2682	1.2858	0.5328	5.0036	3.4226	7.6419	2.5467	0.0818	0.1429	0.1187	0.0818	0.4281	1.0939	1.1723	0.1525	0.1586
376	alpha-hydroxyisovalerate	Amino Acid	Leucine, Isoleucine and Valine Metabolism	46537	LC/MS Polar	100001300	1052	117.056	99823	600-37-3		HMDB00407	15.208	1.4937	11.8574	9.3164	0.3563	1	0.2168	0.7959	0.302	0.3137	0.7964	1.5357	0.2168	1.4473	3.9375	2.6224	6.5006	2.1819	0.2168	0.2858	0.3401	0.2168	0.2168	0.8514	0.8249	0.2168	0.2168
44	alpha-ketoglutaramate*	Amino Acid	Glutamate Metabolism	62101	LC/MS Polar	100002397	1916	144.03	48	18465-19-5			2.7435	0.5639	3.0389	3.5787	1.7958	0.8008	1.034	0.914	0.3383	0.5725	0.4077	1.3133	2.448	1	2.5551	1.667	2.3547	1.3514	0.5063	0.4832	0.5594	0.6012	0.9105	2.8825	1.9526	0.4759	0.6211
1344	alpha-ketoglutarate	Energy	TCA Cycle	528	LC/MS Polar	93	2700	145.014	51	305-72-6;328-50-7;22202-68-2	C00026	HMDB00208	0.8656	0.1488	0.9458	1.0655	3.3755	3.4914	7.7864	6.5237	1.3421	2.1158	2.6486	7.0111	1.3663	0.0424	0.4203	0.4126	0.6867	0.329	1.5025	1.0178	0.9671	0.9817	0.3753	0.5174	4.8281	1	0.9326
4076	alpha-tocopherol	Cofactors and Vitamins	Tocopherol Metabolism	1561	LC/MS Pos Late	1105	2522	430.378	14985	59-02-9;10191-41-0	C02477	HMDB01893	1.4178	0.1012	2.1944	3.8998	2.1636	1.9859	2.6418	2.9221	0.6322	0.8304	0.7904	2.6845	11.1983	0.5181	0.7689	0.9477	0.7543	1	1.0293	0.5465	0.6617	0.6963	3.2187	3.3068	2.8672	0.8379	0.7088
255	anthranilate	Amino Acid	Tryptophan Metabolism	57746	LC/MS Pos Early	1258	2606	120.044	227	118-92-3	C00108	HMDB01123	5.4285	1.1263	6.5742	5.206	1.444	0.9522	1.3068	0.8267	0.5999	0.5645	0.4053	1	3.049	0.5715	4.7394	3.5571	5.2413	3.0518	0.3542	0.171	0.207	0.2661	0.6705	2.4621	2.4531	0.471	0.4987
4232	anthraniloyl-O-glucose	Xenobiotics	Benzoate Metabolism	38304	LC/MS Neg	100002611	2593	298.093					10.6653	1.7427	12.4126	10.1615	1.2378	0.8029	1	0.8445	0.6912	0.6525	0.4271	1.3217	4.4784	0.8418	7.3182	5.1977	7.7976	4.794	0.1746	0.0997	0.1165	0.1423	0.8019	2.0607	2.0558	0.3313	0.3166
1182	arabitol/xylitol	Carbohydrate	Pentose Metabolism	48885	LC/MS Polar	100006430	1932.4	151.061	6912;94154				5.4001	0.943	4.9493	4.8446	1.1286	1	0.9667	1.1681	0.5154	0.4466	0.2921	0.8852	2.0388	0.7014	4.1175	2.7921	3.3903	2.1763	0.4699	0.3362	0.3914	0.3875	1.1122	2.2093	2.4274	0.3093	0.4014
1188	arabonate/xylonate	Carbohydrate	Pentose Metabolism	48255	LC/MS Polar	100006115	2700	165.041					1.0343	0.2472	1.0671	0.9572	1.3156	1.0275	1.42	1	0.9945	0.8805	0.596	1.2232	1.0186	0.5776	0.9638	0.6813	1.0423	0.7339	0.9199	1.1391	0.7187	0.8237	0.6865	1.11	3.5869	1.1163	1.1451
1404	arachidate (20:0)	Lipid	Long Chain Saturated Fatty Acid	1118	LC/MS Neg	893	6240	311.296	10467	506-30-9	C06425	HMDB02212	4.8772	0.2331	0.9796	1.2725	0.8713	1.1374	2.2258	2.4864	1.3663	0.4009	0.1525	1.5069	2.2689	0.1141	2.3323	1	2.9597	1.3665	0.6684	0.3935	0.2823	0.6424	0.9936	4.8719	2.9312	0.1307	0.1183
1457	arachidonate (20:4n6)	Lipid	Long Chain Polyunsaturated Fatty Acid (n3 and n6)	1110	LC/MS Neg	229	5535	303.233	444899	506-32-1	C00219	HMDB01043	6.1125	0.264	0.3681	0.3431	1.0708	0.9058	2.0897	1.4	1.8252	0.2667	0.0522	0.6992	0.036	0.036	3.8722	1.3692	2.5944	1.8207	1.0553	0.9447	0.3422	1.1521	0.3733	12.1147	5.6664	0.088	0.0759
1736	arachidonoylcarnitine (C20:4)	Lipid	Fatty Acid Metabolism (Acyl Carnitine, Polyunsaturated)	57518	LC/MS Pos Late	100015837	1353	448.342					1.5188	0.7713	0.2431	0.2431	1.2559	0.2431	0.2431	0.935	0.2431	0.2437	0.2431	0.2431	0.2431	0.2431	1.5788	0.8276	3.9943	3.2638	0.3156	0.3492	0.478	0.9636	0.2431	3.2403	2.7935	1.0713	1.0364
1712	arachidoylcarnitine (C20)*	Lipid	Fatty Acid Metabolism (Acyl Carnitine, Long Chain Saturated)	57513	LC/MS Pos Late	100015833	1512	456.405				HMDB06460	1	0.4315	0.6488	0.3524	4.4025	0.8727	2.0603	1.2912	0.2367	0.1979	0.1417	0.5545	1.2829	0.081	1.0846	0.6747	3.0976	2.3449	2.0188	0.535	0.7458	1.4554	0.409	2.3355	1.8732	1.0542	1.3968
469	argininate*	Amino Acid	Urea cycle; Arginine and Proline Metabolism	57461	LC/MS Pos Early	100002769	2150	176.103	160437	157-07-3		HMDB03148	0.2172	0.2172	0.2172	1.3791	1.1941	0.2172	1.79	1.3868	0.6954	0.2172	0.3488	0.2172	0.2172	1.1421	0.2172	0.9394	0.2172	2.1768	0.7349	0.2172	0.2172	0.7025	0.9201	1	2.8476	0.4026	1.2061
431	arginine	Amino Acid	Urea cycle; Arginine and Proline Metabolism	1638	LC/MS Pos Early	231	2825	175.119	232	1119-34-2	C00062	HMDB00517	4.378	1	5.6338	5.9271	0.431	0.6838	0.6566	1.9355	0.0857	0.0924	0.1095	1.1931	11.956	0.7859	3.3416	2.7462	4.6151	2.7544	0.0169	0.0094	0.0138	0.0227	3.6341	4.0006	2.3295	0.0191	0.0204
432	argininosuccinate	Amino Acid	Urea cycle; Arginine and Proline Metabolism	15497	LC/MS Pos Early	232	2745	291.13	16950	156637-58-0	C03406	HMDB00052	0.0956	0.0956	0.9752	0.9678	2.4204	2.9046	2.2547	4.0049	1.2009	0.6689	0.5193	2.5054	4.2653	0.0956	0.7729	0.7547	1.1749	0.818	1	0.4211	0.8227	0.9647	2.4363	3.043	4.0487	1.1051	0.8143
4064	ascorbate (Vitamin C)	Cofactors and Vitamins	Ascorbate and Aldarate Metabolism	32354	LC/MS Pos Early	233	770	177.039	54670067	134-03-2	C00072	HMDB00044	3.5712	0.0535	1.5232	1.9864	5.0863	5.3214	4.1313	1.6957	1.3705	1.0656	0.4386	1.4104	2.7213	0.0473	0.2613	0.1841	0.3271	1	0.3121	0.325	0.2899	0.4249	0.9399	2.0734	2.2601	0.5872	0.5548
39	asparagine	Amino Acid	Alanine and Aspartate Metabolism	512	LC/MS Pos Early	917	1225	133.061	6267	70-47-3	C00152	HMDB00168	9.8583	2.3307	10.514	8.932	0.1699	0.1992	0.2493	1.2727	0.051	0.056	0.0419	0.3865	11.7129	1	5.9301	4.91	8.5318	4.3847	0.0234	0.0179	0.0233	0.0309	4.1467	6.7844	1.1969	0.0259	0.0266
35	aspartate	Amino Acid	Alanine and Aspartate Metabolism	443	LC/MS Pos Early	234	1165	134.045	5960	56-84-8	C00049	HMDB00191	1.6557	0.3238	1.7583	1.4297	1.4247	1.2419	1.5853	1.9854	0.7248	0.9151	0.7064	2.2243	2.4831	0.1537	1.128	0.8481	1.3094	0.8011	0.5263	0.4568	0.5349	0.5479	1	2.0269	3.5278	0.5903	0.6055
1560	azelate (C9-DC)	Lipid	Fatty Acid, Dicarboxylate	18362	LC/MS Neg	2029	1276	187.098	2266	123-99-9	C08261	HMDB00784	2.3897	0.3884	0.365	0.365	2.4051	0.8607	0.365	0.365	0.9436	1.0564	0.5614	1.8091	0.365	0.5014	0.365	0.365	2.8768	1.1379	1.2604	0.6389	0.8695	0.7701	0.365	1.418	1.7212	0.365	0.365
1998	behenoyl ethanolamide (22:0)*	Lipid	Endocannabinoid	57534	LC/MS Pos Late	100015854	2164	384.384	3023585				2.681	0.4256	0.2887	0.2887	0.2887	0.9256	1.0744	1.8689	0.768	0.5761	0.2887	1.5285	0.2887	0.2887	0.2887	0.2887	1.3383	0.2887	0.2887	0.2887	0.2887	0.2887	0.2887	0.2887	0.2887	0.2887	0.2887
1713	behenoylcarnitine (C22)*	Lipid	Fatty Acid Metabolism (Acyl Carnitine, Long Chain Saturated)	57514	LC/MS Pos Late	100015832	1561	484.436					1.2571	0.2764	0.5623	0.0753	3.8357	1.0231	2.3433	1.0911	0.3474	0.2411	0.1742	0.6726	0.8967	0.0753	1.2655	0.7621	3.0419	2.1383	2.6053	0.5299	0.9769	1.8223	0.2421	1.9216	1.6296	0.91	1.1955
4185	benzoate	Xenobiotics	Benzoate Metabolism	15778	LC/MS Neg	100000008	1750	121.029	243	65-85-0	C00180	HMDB01870	3.4148	0.9192	3.4806	2.4552	1.2699	0.9992	1.1739	1	0.6421	0.5102	0.3783	1.2442	2.0749	0.4094	2.895	1.8363	3.1762	1.7512	0.4082	0.3371	0.2757	0.3379	0.7066	2.4155	4.2264	0.7575	0.7821
3965	beta-alanine	Nucleotide	Pyrimidine Metabolism, Uracil containing	55	LC/MS Pos Early	244	1905	90.055	239	56-41-7;107-95-9	C00099	HMDB00056	2.6232	0.4672	2.4261	2.8747	0.9177	1.258	1.2818	1.539	0.4726	0.6319	0.4648	1.7057	5.4502	0.2482	1.4629	1	2.0192	1.0024	0.1533	0.1585	0.1723	0.1692	0.9247	1.6446	1.9263	0.3336	0.3267
324	beta-hydroxyisovalerate	Amino Acid	Leucine, Isoleucine and Valine Metabolism	12129	LC/MS Polar	1442	1149.8	117.056	69362	625-08-1		HMDB00754	7.4071	0.7628	6.4833	6.2118	0.5127	0.721	0.6557	0.9119	1	1.0453	0.8076	3.1797	2.9096	0.3227	1.737	1.5561	2.6819	1.1247	0.2731	0.2592	0.3387	0.1204	1.4905	3.188	3.2866	0.4842	0.5446
325	beta-hydroxyisovaleroylcarnitine	Amino Acid	Leucine, Isoleucine and Valine Metabolism	35433	LC/MS Pos Early	100001594	2584	262.165		99159-87-2			4.0875	0.862	4.8138	3.6551	0.8006	1	0.9252	1.376	0.4873	0.5164	0.3657	1.3084	2.6522	0.5304	3.7859	2.6761	4.1451	2.3799	0.1836	0.2789	0.3224	0.2496	1.3756	3.2277	3.5416	0.5523	0.4675
326	beta-hydroxyisovalerylglycine	Amino Acid	Leucine, Isoleucine and Valine Metabolism	54908	LC/MS Polar	100010864	1404	174.077	129651821				3.3724	0.4271	3.0301	2.2352	2.2114	2.2031	2.1913	1.9651	1.0887	0.9071	0.2437	0.6756	1.6612	0.0871	1.608	0.9544	2.7104	1.3761	0.1594	0.258	0.181	0.1813	0.0871	0.9913	1.0087	0.2929	0.4225
6	betaine	Amino Acid	Glycine, Serine and Threonine Metabolism	3141	LC/MS Pos Early	799	1064	118.086	247	107-43-7	C00719	HMDB00043	1.6355	0.3335	1.8552	1.826	1.0983	0.8506	1.0097	0.9511	0.3694	0.4482	0.4153	1.1029	2.8704	0.2759	1.3471	1	1.5247	1.0516	0.5526	0.3651	0.4408	0.472	1.175	1.8564	2.1241	0.6596	0.6156
7	betaine aldehyde	Amino Acid	Glycine, Serine and Threonine Metabolism	15499	LC/MS Pos Early	1219	1915	120.102	249	7758-31-8	C00576	HMDB01252	1.3505	0.2961	1.1436	1.1491	1.8115	1.2745	2.2186	2.3604	0.8628	1.052	0.9376	1.9114	2.0673	0.2992	0.6912	0.5531	0.8291	0.4772	1.5037	0.8925	0.8912	0.8396	0.704	0.9486	2.9549	1.105	1
4105	biopterin	Cofactors and Vitamins	Tetrahydrobiopterin Metabolism	12358	LC/MS Neg	1548	1398	236.079	445040	22150-76-1	C06313	HMDB00468	1.4333	0.3107	1.2059	1.0036	0.9492	1.2266	1.213	1.3751	1	1.2269	0.8641	2.6126	6.0897	0.1224	0.9347	0.4899	1.5823	0.831	0.1975	0.1142	0.133	0.1545	2.7546	3.8988	5.1137	0.6103	0.6525
4100	biotin	Cofactors and Vitamins	Biotin Metabolism	568	LC/MS Pos Early	251	2253	245.095	171548	58-85-5	C00120	HMDB00030	2.3638	0.5955	2.0675	1.53	0.9512	0.9437	1	1.1405	0.5528	0.6035	0.4479	1.2433	2.6109	0.2004	1.6754	1.1133	2.3365	1.1621	0.1821	0.2573	0.2885	0.2132	1.1532	3.1309	3.2531	0.4684	0.4768
244	C-glycosyltryptophan	Amino Acid	Tryptophan Metabolism	48782	LC/MS Pos Early	100006379	2700	367.15	10981970	180509-18-6			2.9598	0.5494	2.2491	1.9241	1.5836	1.1147	1.2757	1	0.5769	0.4809	0.3322	0.8739	1.5146	0.2085	1.7632	1.0111	2.2832	1.2111	0.3828	0.237	0.2387	0.3154	0.4278	1.7554	1.6118	0.4146	0.5122
126	cadaverine	Amino Acid	Lysine Metabolism	15308	LC/MS Pos Early	100000110	3036	103.123	273	462-94-2;1476-39-7	C01672	HMDB02322	5.8167	1.028	2.4724	2.3495	2.3549	0.4879	1	0.4532	0.4501	0.5717	0.5567	0.935	0.6433	0.5451	2.8032	2.5101	4.2074	1.6116	2.2531	0.772	1.3192	1.5879	0.3697	0.9691	1.3771	0.8382	0.8684
1386	caprylate (8:0)	Lipid	Medium Chain Fatty Acid	32492	LC/MS Neg	932	4362	143.108	379	124-07-2	C06423	HMDB00482	2.3682	0.4356	1.6822	1.7882	0.9386	0.7299	1.121	1.2364	1	0.3803	0.4456	1.2949	0.2046	0.2775	1.1659	1.0619	2.4352	1.238	0.3665	0.2046	0.2119	0.3478	0.2046	3.6204	1.9114	0.3379	0.4509
1765	carnitine	Lipid	Carnitine Metabolism	15500	LC/MS Pos Early	100000007	1978	162.113	10917	461-05-2	C00318	HMDB00062	3.0998	0.7292	3.8589	3.4921	0.9193	0.7541	1	1.4455	0.4037	0.4151	0.3583	1.1901	5.6653	0.4744	3.2282	2.2124	3.5025	2.2579	0.5072	0.3309	0.4012	0.4121	2.658	4.8804	4.0979	0.6443	0.7217
2042	choline	Lipid	Phospholipid Metabolism	15506	LC/MS Pos Early	1256	1961	104.107	305	67-48-1	C00114	HMDB00097	1.4866	0.3363	1.7999	1.8128	1.0319	0.8826	1.0995	1.1705	0.3936	0.469	0.429	1.2565	3.4713	0.2546	1.2593	1	1.6796	0.9038	0.4963	0.2892	0.3376	0.3931	1.262	1.6951	1.8401	0.4197	0.4263
2043	phosphocholine	Lipid	Phospholipid Metabolism	34396	LC/MS Pos Early	267	700	184.073	1014	72556-74-2	C00588	HMDB01565	1.055	0.2565	1.2364	1.0567	1.7906	1	1.5742	1.2481	0.321	0.292	0.1401	0.7229	2.1427	0.1972	1.3355	0.9304	1.6615	1.1125	0.2904	0.0773	0.1395	0.1652	1.1581	2.8627	2.7305	0.3438	0.4518
1722	cis-4-decenoylcarnitine (C10:1)	Lipid	Fatty Acid Metabolism (Acyl Carnitine, Monounsaturated)	38178	LC/MS Pos Late	100002259	1057	314.233		98930-66-6			4.3554	1.0183	4.1283	2.888	0.9099	0.9817	1.2654	1.4484	0.37	0.2557	0.1171	0.0783	0.0783	0.1002	3.8919	2.6156	5.9571	3.5497	0.3617	0.0783	0.1525	0.1295	0.0783	1.2343	1.0831	0.1827	0.1898
1338	citrate	Energy	TCA Cycle	1564	LC/MS Neg	1124	582	191.02	311	77-92-9	C00158	HMDB00094	1.2076	0.1621	0.9577	1.1001	1.8627	1.5821	3.4744	3.031	0.7824	1	1.0599	3.632	6.5191	0.2749	0.5223	0.478	1.0281	0.4415	0.8674	0.4738	0.4758	0.6919	1.3259	1.6248	4.4487	0.8436	0.657
440	citrulline	Amino Acid	Urea cycle; Arginine and Proline Metabolism	2132	LC/MS Pos Early	391	1520	176.103	9750	372-75-8	C00327	HMDB00904	0.1214	0.0039	0.0174	0.0416	4.3717	4.4708	4.7866	4.9893	1.7449	2.4298	2.0662	6.3401	0.556	0.0036	0.0294	0.0241	0.0795	0.0296	1.0855	0.8067	1.0269	1.1819	0.3137	1.2544	6.7232	0.8967	1
535	CoA-glutathione*	Amino Acid	Glutathione Metabolism	62804	LC/MS Neg	269	1326	535.084	11953788	6477-52-7	C00920		3.5435	0.385	4.5959	5.8743	1.1146	0.7957	0.7236	1.1914	0.6082	0.7172	1	1.3024	3.8217	0.1775	1.7161	1.3215	1.7928	1.0083	0.9035	0.5242	0.5149	0.6313	0.7565	1.5386	2.3395	0.666	0.7617
4059	CoA	Cofactors and Vitamins	Pantothenate and CoA Metabolism	46322	LC/MS Neg	270	1448	382.55	317	85-61-0;18439-24-2	C00010	HMDB01423	2.2296	0.2595	3.4761	2.8031	1.3743	1.2717	1.222	1.2329	0.5058	0.949	0.7379	1.7611	3.5824	0.035	1.4338	0.7609	1	0.7017	0.5057	0.5814	0.6417	0.6078	1.118	2.4428	1.4373	0.5368	0.4688
476	creatinine	Amino Acid	Creatine Metabolism	513	LC/MS Pos Early	275	2055	114.066	588	60-27-5	C00791	HMDB00562	0.3707	0.8377	0.3707	0.3707	2.6197	1.4875	1.5026	2.1539	0.549	1	0.648	4.7752	0.3707	0.4002	0.3707	0.3707	1.488	0.4641	1.416	0.3948	0.6223	1.0253	0.3707	0.3707	0.3707	0.3707	0.3707
430	cyano-alanine	Amino Acid	Methionine, Cysteine, SAM and Taurine Metabolism	35660	LC/MS Polar	100001645	1516	113.036	13538	6232-19-5	C02512		0.9079	0.2048	0.2048	0.2048	2.9471	1.7243	2.5903	2.0658	0.7089	0.6767	0.6259	1.4235	3.4448	0.2048	0.2048	0.2048	0.2048	0.2048	5.1698	0.836	0.9691	3.0175	0.4696	1.0113	2.2094	0.9887	0.8995
4929	cyclic(AMP-GMP)	Xenobiotics	Bacterial/Fungal	44570	LC/MS Neg	100004655	1481	673.093		849214-04-6			0.279	0.279	0.279	0.279	1.254	2.1342	1.6666	6.1828	0.4905	1	2.0966	4.0806	4.5981	0.279	0.279	0.279	0.279	0.3884	0.5631	0.5557	0.589	0.7091	0.7844	2.3562	2.0737	0.3186	0.279
682	cyclo(gly-pro)	Peptide	Dipeptide	37077	LC/MS Pos Early	100001946	1349	155.082	126154	3705-27-9			1.8942	1.0558	1.6912	1.8946	2.458	2.4533	2.2581	1.5098	0.7055	0.7817	0.7902	3.119	1.147	0.3614	1.3779	0.7039	1.4827	0.7584	1.4382	0.5601	0.7158	0.9165	0.8078	1	0.8773	0.4409	0.4047
405	cystathionine	Amino Acid	Methionine, Cysteine, SAM and Taurine Metabolism	15705	LC/MS Pos Early	310	2270	223.075	439258	535-34-2	C02291	HMDB00099	7.086	1.281	7.6741	6.6927	0.7886	0.6465	0.7151	0.7348	0.9299	1	0.7804	2.0376	4.6995	0.6454	3.4475	2.532	4.6252	2.044	0.2343	0.1449	0.1811	0.2015	1.286	2.4636	2.5182	0.6993	0.692
407	cysteine	Amino Acid	Methionine, Cysteine, SAM and Taurine Metabolism	1868	LC/MS Pos Early	800	1475	122.027	5862	52-90-4;56-89-3	C00097	HMDB00574	3.4753	0.385	2.3452	1.6458	1.2728	1.7693	1.4805	1.3539	0.9262	1	0.5372	1.5944	2.449	0.0073	1.1542	0.3844	1.4579	0.8987	0.2573	0.4109	0.4862	0.4038	0.9539	2.4829	2.1376	0.6745	0.6706
420	cysteine sulfinic acid	Amino Acid	Methionine, Cysteine, SAM and Taurine Metabolism	37443	LC/MS Pos Early	100002113	597	154.017	109	207121-48-0	C00606	HMDB00996	4.142	0.6066	9.554	5.1352	0.0278	0.3783	0.3253	0.5747	0.5024	0.4547	0.1674	1.5633	3.234	0.0568	2.7008	1	2.2774	1.8803	0.0278	0.0278	0.0278	0.0278	1.8524	3.4997	2.1573	0.19	0.1556
518	cysteine-glutathione disulfide	Amino Acid	Glutathione Metabolism	35159	LC/MS Pos Early	100001437	2465	427.095	4247235	13081-14-6		HMDB00656	5.0773	0.8267	6.6585	5.2011	1.0181	1	1.1014	1.4816	0.4105	0.4132	0.4565	0.8453	3.2801	0.224	3.5654	2.4499	3.895	2.0068	0.328	0.3949	0.3332	0.2804	0.8969	2.769	2.1114	0.5752	0.4744
521	cysteinylglycine	Amino Acid	Glutathione Metabolism	35637	LC/MS Pos Early	278	2132	179.048	439498	19246-18-5	C01419	HMDB00078	3.2179	0.4567	2.6274	2.0239	1.4919	2.1831	1.9274	1.6482	0.8019	1.2111	0.8825	2.644	4.1342	0.0177	1	0.338	1.3955	0.796	0.4382	0.5003	0.4827	0.74	0.6672	2.2405	1.8961	0.6532	0.5842
522	cysteinylglycine disulfide*	Amino Acid	Glutathione Metabolism	62103	LC/MS Pos Early	100002466	2547	298.053		70555-24-7		HMDB00709	3.7036	1.0515	4.3451	3.5071	0.6694	0.6436	1	1.6193	0.3029	0.3303	0.7975	1.5059	5.0723	0.258	2.0279	1.2759	3.1795	1.6403	0.6138	0.3641	0.316	0.6837	0.846	3.4588	2.2562	0.3391	0.329
414	cystine	Amino Acid	Methionine, Cysteine, SAM and Taurine Metabolism	56	LC/MS Pos Early	279	2000	241.031	67678	56-89-3	C00491	HMDB00192	4.4189	0.8876	10.1357	2.251	1	1.3129	1.357	0.7371	0.3835	0.2488	0.2323	0.377	3.5646	0.0294	7.5928	7.015	9.451	1.744	0.2541	0.5837	0.4842	0.0566	1.77	6.6437	1.7796	0.895	0.2332
3976	cytidine	Nucleotide	Pyrimidine Metabolism, Cytidine containing	514	LC/MS Pos Early	827	2124	244.093	6175	65-46-3	C00475	HMDB00089	5.7769	1.5358	5.5988	3.9463	0.5977	1.179	0.8655	1.7827	0.3882	0.4258	0.6993	1.5908	9.8538	0.2522	3.4667	3.4191	8.5877	3.3796	0.3279	0.2586	0.296	0.3649	1	3.5428	0.8719	0.2858	0.3109
3974	cytidine 2' or 3'-monophosphate (2' or 3'-CMP)	Nucleotide	Pyrimidine Metabolism, Cytidine containing	61705	LC/MS Pos Early	100019915	847	324.059					0.9246	0.3026	0.9896	0.6702	1.6549	1.4603	2.9451	3.6191	0.7351	1	0.9197	2.4301	3.2687	0.3026	0.6937	0.4019	0.3026	0.6467	1.351	0.9245	1.227	1.6066	1.0643	2.2945	2.5966	0.7619	0.8426
3975	cytidine 2',3'-cyclic monophosphate	Nucleotide	Pyrimidine Metabolism, Cytidine containing	37465	LC/MS Neg	73	937	304.034	417654	15718-51-1	C02354	HMDB11691	0.5078	0.1323	0.5083	0.5504	1.1983	1.3394	1.4729	3.3103	0.5056	1.0569	1.8744	2.9271	2.2334	0.0874	0.2384	0.2182	0.554	0.3691	1.7506	1	1.3876	2.337	0.755	1.0458	1.586	0.5779	0.5272
2044	CDP-choline	Lipid	Phospholipid Metabolism	34418	LC/MS Polar	1220	4200	533.106	13804	33818-15-4	C00307	HMDB01413	1.543	0.2301	2.6818	2.8359	2.2672	1.1378	2.2722	1.5233	0.4979	0.5651	0.3006	0.8063	3.5909	0.4368	2.5835	2.0927	2.7651	1.5913	1.052	0.3885	0.3818	0.585	0.5497	1	0.9624	0.4291	0.5075
3972	CMP	Nucleotide	Pyrimidine Metabolism, Cytidine containing	2372	LC/MS Pos Early	282	835	324.059	6131	63-37-6	C00055	HMDB00095	1.3718	0.4471	1.7628	1.3514	1.0554	1	1.1076	1.4931	0.4884	0.5393	0.4843	1.3957	2.0346	0.2244	1.2507	0.9088	2.075	0.9312	0.4244	0.4165	0.4427	0.3979	1.1344	2.2938	2.1663	0.5401	0.5023
3971	cytidine diphosphate	Nucleotide	Pyrimidine Metabolism, Cytidine containing	2841	LC/MS Neg	280	580	402.011	6132	34393-59-4	C00112	HMDB01546	1.12	0.2505	0.213	0.213	1.6101	1.5499	1.481	1.9581	0.6317	0.943	0.6863	2.6252	3.961	0.213	0.8595	0.7237	0.213	0.7731	1.4227	0.6109	0.7411	1.057	1.0812	2.0254	2.2703	0.7415	0.7946
2049	CDP-ethanolamine	Lipid	Phospholipid Metabolism	34410	LC/MS Polar	100001407	4210	445.053	123727	72842-05-8	C00570	HMDB01564	2.3927	0.4041	4.5444	4.4865	0.9146	0.9079	1.7716	1.4832	0.5142	0.5132	0.3499	1	3.2592	0.63	2.8132	2.4311	3.4615	1.6133	0.5669	0.2998	0.3122	0.3644	1.5738	1.4757	1.5906	0.403	0.4034
3977	cytosine	Nucleotide	Pyrimidine Metabolism, Cytidine containing	573	LC/MS Pos Early	881	2060	112.05	597	71-30-7	C00380	HMDB00630	0.0399	0.0059	0.0059	0.0193	1.6497	2.0947	2.0574	4.0627	0.9939	1.1305	2.5405	2.8764	0.8055	0.106	0.0406	0.0309	0.0882	0.0488	1.3186	1.0061	1.0458	2.1424	0.6199	1.6045	3.7554	0.4671	0.529
4067	dehydroascorbate	Cofactors and Vitamins	Ascorbate and Aldarate Metabolism	1659	LC/MS Polar	301	1130	173.009	440667	490-83-5	C05422	HMDB01264	3.8172	0.6413	3.0931	2.7202	1.9096	1.7245	1.8258	1.4803	0.7399	0.6164	0.4761	0.9563	0.9898	0.251	2.8302	1.8269	2.8841	1.649	0.6892	0.3577	0.4145	0.418	1	2.3228	2.5759	0.4646	0.521
1764	deoxycarnitine	Lipid	Carnitine Metabolism	36747	LC/MS Pos Early	100001662	2052	146.118	134	6249-56-5	C01181	HMDB01161	2.1763	0.3327	1.831	1.6294	1.0258	0.8713	1	1.364	0.5876	0.6907	0.4973	1.4914	2.5265	0.2164	1.599	0.965	1.9044	1.1237	0.4421	0.4559	0.491	0.454	1.6768	4.6746	5.1273	0.9524	0.9087
1297	deoxythymidine diphosphate-l-rhamnose	Carbohydrate	Nucleotide Sugar	57800	LC/MS Neg	100002577	920	547.074	439975	2147-59-3	C03319		0.3502	0.3502	0.3502	0.3502	0.3502	0.3502	0.3502	0.3502	0.3502	0.6924	0.8913	0.3502	0.3502	0.3502	0.3502	0.3502	0.3502	0.3502	1.5284	0.5701	1.2481	1	0.3502	0.3502	0.3502	2.0707	1.6596
2660	diacylglycerol (16:1/18:2 [2], 16:0/18:3 [1])*	Lipid	Diacylglycerol	54966	LC/MS Pos Late	100010940	2733	608.525					1.3937	0.6877	1	0.5093	1.2833	1.6143	1.6741	2.0782	0.8344	0.6956	0.5192	1.5955	0.9529	0.2933	1.8365	1.5751	3.0781	1.3934	0.3711	0.5427	0.6541	0.4545	1.2669	4.1919	3.8794	0.6225	0.4798
1454	dihomolinoleate (20:2n6)	Lipid	Long Chain Polyunsaturated Fatty Acid (n3 and n6)	17805	LC/MS Neg	1231	5730	307.264	6439848	2091-39-6	C16525	HMDB05060	7.555	0.3662	0.8663	0.9781	1.4002	1	2.517	1.6703	1.4311	0.3202	0.0852	0.9793	0.9115	0.091	4.3464	1.6376	4.8946	3.2291	1.8084	0.9564	0.5474	1.5187	0.6966	10.3261	5.7026	0.1626	0.1389
1456	dihomolinolenate (20:3n3 or 3n6)	Lipid	Long Chain Polyunsaturated Fatty Acid (n3 and n6)	35718	LC/MS Neg	100001739	5596	305.249	5280581	17046-59-2	C03242	HMDB02925	11.6771	0.4317	0.9141	0.8202	1	0.8238	2.1631	1.5398	1.8597	0.3153	0.0643	1.0021	0.5898	0.0605	4.8931	1.8314	4.109	2.5395	1.1555	0.8643	0.3605	1.1522	0.5459	11.0206	5.2892	0.0849	0.0748
1735	dihomo-linoleoylcarnitine (C20:2)*	Lipid	Fatty Acid Metabolism (Acyl Carnitine, Polyunsaturated)	57520	LC/MS Pos Late	100015839	1436	452.373					0.2928	0.2928	0.2928	0.2928	1.8824	0.2928	1.0085	0.7185	0.2928	0.2928	0.2928	0.2928	0.2928	0.2928	0.8013	0.2928	3.6249	3.3363	1.4905	0.5181	0.8852	1.8536	0.2928	0.2928	1.4356	0.9915	0.9272
4106	dihydrobiopterin	Cofactors and Vitamins	Tetrahydrobiopterin Metabolism	35129	LC/MS Neg	100001506	1552	194.068	1879	6779-87-9	C00268	HMDB00038	0.1355	0.1355	1.4526	0.6801	0.9432	2.1174	2.0073	2.1108	0.9568	1.2919	0.7688	1.7389	0.1355	0.1355	0.742	0.1355	0.1355	0.1355	0.1355	0.1355	0.1704	0.1355	1.0432	2.3527	1.1614	0.5447	0.4654
3932	dihydroorotate	Nucleotide	Pyrimidine Metabolism, Orotate containing	601	LC/MS Polar	923	1910	157.025	648	155-54-4	C00337	HMDB03349	3.7624	2.2716	6.1666	7.9881	0.4824	1.3473	0.6372	1.1616	0.6615	1	0.967	2.4354	5.7424	1.4527	4.4673	3.3482	4.4494	2.0198	0.0535	0.0496	0.1003	0.0727	0.1844	0.3995	0.4816	0.0447	0.0412
1137	dihydroxyacetone phosphate (DHAP)	Carbohydrate	Glycolysis, Gluconeogenesis, and Pyruvate Metabolism	15522	LC/MS Pos Early	309	539	171.005	668	102783-56-2	C00111	HMDB01473	0.7348	0.9574	1.5793	1.011	0.6917	0.7093	1.9179	4.7957	0.2447	0.5179	1	3.8506	7.3734	0.4336	0.725	1.0015	1.2537	0.8031	0.3536	1.0615	1.3029	0.4556	8.9259	7.5365	8.2154	0.4636	0.502
446	dimethylarginine (ADMA + SDMA)	Amino Acid	Urea cycle; Arginine and Proline Metabolism	36808	LC/MS Pos Early	100001810	2850	203.15	123831	102783-24-4	C03626	HMDB01539	2.1845	0.4668	2.6242	2.1769	1.5299	0.875	1.3286	1.6389	0.4792	0.6179	0.4569	1.4095	2.2327	0.1879	1.2387	0.7819	1.7781	1.13	0.5904	0.2987	0.3533	0.4778	1	2.2606	2.2627	0.4097	0.4898
5	dimethylglycine	Amino Acid	Glycine, Serine and Threonine Metabolism	5086	LC/MS Pos Early	806	1104	104.071	673	1118-68-9	C01026	HMDB00092	0.4798	0.4798	0.4798	0.4798	0.7919	1.1869	1.2249	1.5012	0.6514	0.8991	0.7413	1.7407	2.1749	0.4798	0.4798	0.4798	0.4798	0.4798	1.0189	0.4798	0.7585	0.6692	0.9811	1.7735	2.036	1.1219	0.7759
1461	docosadienoate (22:2n6)	Lipid	Long Chain Polyunsaturated Fatty Acid (n3 and n6)	32415	LC/MS Neg	100001182	6034	335.296	5282807	7370-49-2	C16533	HMDB61714	0.173	0.173	0.173	0.173	0.173	0.6646	1.9575	2.3082	1.3354	0.2505	0.173	1.628	0.173	0.173	0.173	0.173	0.173	0.173	0.2397	0.3809	0.173	0.5302	0.173	3.7862	3.1135	0.173	0.173
1446	docosapentaenoate (DPA; 22:5n3)	Lipid	Long Chain Polyunsaturated Fatty Acid (n3 and n6)	32504	LC/MS Neg	100001181	5571	329.249	6441454	2234-74-4	C16513	HMDB06528	13.9872	0.411	0.9856	0.9287	1.0668	0.9581	2.0368	1.3983	1.7178	0.363	0.1034	1.0388	0.0773	0.0773	3.1203	1.254	3.86	2.1554	1.0144	0.5253	0.2805	0.7644	0.5615	6.7492	3.7039	0.0989	0.0869
1448	docosatrienoate (22:3n3)	Lipid	Long Chain Polyunsaturated Fatty Acid (n3 and n6)	32417	LC/MS Neg	100001195	5823	333.28	5312556	59708-86-0	C16534	HMDB02823	18.2475	0.4073	1.0346	0.8453	0.4832	0.4237	1.4881	1.2417	1.504	0.1914	0.1799	0.8725	0.1799	0.1799	3.1323	1	4.0943	1.9491	0.9436	0.4014	0.1799	0.6741	0.1799	6.4162	2.4113	0.1799	0.1799
1567	dodecanedioate (C12)	Lipid	Fatty Acid, Dicarboxylate	32388	LC/MS Neg	100001102	2990	229.144	12736	693-23-2	C02678	HMDB00623	1.7627	0.5967	2.6118	0.3862	1.3827	0.7636	1.4891	0.9524	0.648	0.7331	0.5218	1.4812	6.9711	0.4263	1.8152	1.0476	1.3873	1.0738	0.5921	0.3862	0.5737	0.5776	1.801	2.2275	2.1916	0.8621	0.7627
1444	eicosapentaenoate (EPA; 20:5n3)	Lipid	Long Chain Polyunsaturated Fatty Acid (n3 and n6)	18467	LC/MS Neg	2050	5450	301.217	446284	10-2005-9;10417-94-4	C06428	HMDB01999	10.2092	0.3879	0.8398	0.588	1.3663	1.3966	2.7283	2.0711	2.1039	0.4766	0.0817	1.1283	0.4813	0.0408	3.3431	1.4462	4.0202	2.2803	1	0.7325	0.3339	0.9717	0.4901	9.4383	5.1884	0.0854	0.0747
1977	eicosapentaenoyl ethanolamide	Lipid	Endocannabinoid	43769	LC/MS Pos Late	100004613	1482.6	346.274	5283450	109001-03-8			2.3777	1.414	3.2521	2.9022	1.6777	0.5583	0.9818	1.0354	0.3696	0.4803	0.9005	4.6271	5.1269	0.4611	0.6696	0.5954	4.2433	2.4821	0.8022	0.4873	0.642	0.6963	2.5309	5.9357	4.4568	0.8228	1
1785	eicosapentaenoylcholine	Lipid	Fatty Acid Metabolism (Acyl Choline)	53258	LC/MS Pos Late	100009336	1343	388.321					0.1909	0.1909	0.1909	0.1909	1.9019	1.3835	2.4392	2.1841	0.9293	0.7176	0.6413	1.6526	0.1909	0.1909	0.6734	0.1909	1.0857	0.7372	0.8048	0.8598	0.7913	0.663	0.1909	1.6679	2.6041	1.1873	1.0707
1427	eicosenoate (20:1n9 or 1n11)	Lipid	Long Chain Monounsaturated Fatty Acid	33587	LC/MS Neg	100001335	5950	309.28	5282768		C16526	HMDB02231	3.6259	0.1696	0.4658	0.5482	0.9651	1.1899	2.4637	2.6294	1.7833	0.46	0.1591	2.1398	1.2244	0.0467	1.5773	0.5932	1.5904	0.9823	1	0.7487	0.4571	1.0502	1.0766	8.518	5.1045	0.153	0.1319
1729	eicosenoylcarnitine (C20:1)*	Lipid	Fatty Acid Metabolism (Acyl Carnitine, Monounsaturated)	57519	LC/MS Pos Late	100015838	1484	454.389					0.0325	0.1358	0.0325	0.0325	2.4682	0.9389	1.4712	1.2813	0.2694	0.191	0.1442	0.59	1.9492	0.0325	0.3836	0.2737	1.4128	1.7367	1.0611	0.5511	0.6257	1.2156	0.4113	3.9237	3.2299	1.6005	1.9487
1431	erucate (22:1n9)	Lipid	Long Chain Monounsaturated Fatty Acid	1552	LC/MS Neg	1087	6355.6	337.311	5281116	112-86-7	C08316	HMDB02068	4.3826	0.126	0.398	0.5679	1.1146	1.9424	2.9479	5.2072	2.9295	0.8105	0.2432	3.4727	2.7287	0.0602	1.231	0.4727	2.0426	0.7399	1	0.7129	0.4763	0.8849	1.3639	7.2572	5.8168	0.1818	0.1187
4548	erythritol	Xenobiotics	Food Component/Plant	20699	LC/MS Polar	100000846	1491	167.056	222285	149-32-6	C00503	HMDB02994	2.2682	0.4407	2.0979	0.1505	0.4804	0.1505	0.1505	0.1505	0.2277	0.1505	0.1505	0.1505	0.1505	0.3201	2.2362	1.7539	1.6768	1.4908	0.1505	0.1505	0.1505	0.1505	0.1505	1	1.3601	0.2196	0.2096
1330	erythronate*	Carbohydrate	Aminosugar Metabolism	42420	LC/MS Polar	100001320	2186	135.03	2781043	88759-55-1		HMDB00613	2.6682	0.4356	2.2298	2.1799	1.0456	1.1462	1.0379	0.9539	0.4893	0.4328	0.3361	1	1.8058	0.5006	1.8044	1.0692	2.9028	1.452	0.4667	0.2842	0.3379	0.3524	0.8013	1.7558	1.8242	0.2872	0.422
2047	ethanolamine	Lipid	Phospholipid Metabolism	1497	LC/MS Pos Early	420	1935	123.113	700	141-43-5	C00189	HMDB00149	0.8532	0.2042	0.6164	0.4253	1.6003	1.1468	1.3142	0.714	1.3192	1.4858	1.7375	0.6672	0.2042	0.2042	0.3629	0.3648	0.7417	0.2532	2.7602	5.218	4.2552	4.3366	0.2042	0.2412	0.6707	1.8215	1.6822
4867	ethyl beta-glucopyranoside	Xenobiotics	Food Component/Plant	64131	LC/MS Neg	100020377	1519	207.087	121667				1.2779	0.6508	0.1751	2.0909	2.1585	0.5544	1.1075	1.4571	0.5273	0.1751	0.1751	1.1179	0.1751	0.2023	1.9798	0.1751	2.9851	1	0.4313	0.1751	0.2329	0.4498	0.1751	0.1751	0.1751	0.1751	0.1751
362	ethylmalonate	Amino Acid	Leucine, Isoleucine and Valine Metabolism	15765	LC/MS Polar	2054	2785	131.035	11756	601-75-2		HMDB00622	2.9279	0.5116	3.5943	3.1123	0.4474	0.2561	0.1347	0.1347	0.2969	0.244	0.204	1.1591	3.1185	0.3419	1.928	1.2235	2.3691	1.0097	0.1347	0.1347	0.1347	0.1347	0.9903	3.1252	3.4294	0.2916	0.4437
4050	FAD	Cofactors and Vitamins	Riboflavin Metabolism	2134	LC/MS Neg	327	2425	784.15	643975	146-14-5;84366-81-4	C00016	HMDB01248	2.869	0.4116	2.1686	1.683	1.4386	1.0516	1.0965	0.9931	0.7043	0.7042	0.5498	1.2665	3.2885	0.3296	1.2336	1	2.0731	1.057	0.647	0.4878	0.4987	0.5013	0.7853	1.679	1.6074	0.7418	0.6372
4051	FMN	Cofactors and Vitamins	Riboflavin Metabolism	15797	LC/MS Neg	100000251	2390	455.097	710	130-40-5	C00061	HMDB01520	1.3153	0.4769	2.081	1.7883	0.958	0.785	0.8725	0.9346	0.5588	0.5997	0.4786	1.3833	4.2581	0.3669	1.8004	1.3061	1.9233	1.2287	0.3937	0.3456	0.3653	0.2901	1.9666	4.2792	3.8342	1.0185	1
4102	folate	Cofactors and Vitamins	Folate Metabolism	1826	LC/MS Neg	328	1467	440.132	6037	59-30-3	C00504	HMDB00121	0.2816	0.2816	0.2816	0.2816	1.2595	0.9109	1.5656	1.0466	0.6769	0.7156	0.5019	1.8563	5.3627	0.2816	0.2816	0.2816	0.2816	0.2816	0.2816	0.3982	0.48	0.4299	2.0862	5.1171	5.7205	1.2027	0.9534
77	formiminoglutamate	Amino Acid	Histidine Metabolism	43493	LC/MS Pos Early	100002500	1880	175.071	439233	816-90-0	C00439	HMDB00854	2.4247	0.6326	2.4748	1.6587	1	0.853	0.7749	1.1092	0.6907	0.7886	0.6543	2.3052	2.9146	0.2548	1.4464	1.1425	1.8678	1.0216	0.262	0.4124	0.5174	0.3192	1.7177	2.8515	2.626	0.5092	0.5531
1248	fructose	Carbohydrate	Fructose, Mannose and Galactose Metabolism	48195	LC/MS Polar	878	2065	225.062	5984	57-48-7	C00095	HMDB00660	5.6279	1	2.617	2.804	1.0233	0.9259	0.9187	0.8787	0.6072	0.5017	0.309	1.1469	2.2344	0.5174	3.815	3.1119	5.3137	1.9747	0.2667	0.2237	0.2049	0.2828	1.0932	2.3045	2.1022	0.2575	0.3756
1135	Isobar: hexose diphosphates	Carbohydrate	Glycolysis, Gluconeogenesis, and Pyruvate Metabolism	46896	LC/MS Neg	100002180	551	338.989					1.0174	0.48	1.3943	1.245	0.811	0.5243	0.8987	2.2809	0.1859	0.5191	0.7424	3.139	3.9893	0.1606	1.2571	1	1.3449	0.866	0.278	1.1634	1.2792	0.4534	2.1648	5.8878	6.0889	0.3542	0.3449
1249	fructose 1-phosphate	Carbohydrate	Fructose, Mannose and Galactose Metabolism	15564	LC/MS Polar	100000253	4300	259.022	65246	53823-70-4	C01094	HMDB01076	1.5569	0.4315	2.7963	2.3325	0.6288	0.8864	1.7521	2.1103	0.3816	0.4899	0.2466	1.349	3.2518	0.3195	1.557	1.513	2.0059	1	0.2169	0.3346	0.3683	0.2574	3.0106	3.1551	2.7039	0.4774	0.3647
113	fructosyllysine	Amino Acid	Lysine Metabolism	46227	LC/MS Pos Early	100005373	2784	309.166	123708	21291-40-7			11.8462	1.6912	9.4013	1.4359	0.5294	1	0.7171	2.1981	1.1584	0.1851	0.4301	1.0913	0.1699	0.3981	11.6784	7.6791	11.4229	10.2963	0.0785	0.2285	0.1886	0.2141	0.411	12.4472	4.6678	0.3291	0.4815
1348	fumarate	Energy	TCA Cycle	1643	LC/MS Polar	330	3084	115.004	444972	100-17-8	C00122	HMDB00134	5.2948	1	4.0702	4.2719	1.0177	0.9943	1.2373	0.7141	0.4897	0.25	0.2042	0.7725	4.5976	0.6023	3.5591	2.8149	5.1677	2.4049	0.1213	0.0634	0.0779	0.0898	1.4501	2.3477	1.9595	0.153	0.1952
1264	galactitol (dulcitol)	Carbohydrate	Fructose, Mannose and Galactose Metabolism	1117	LC/MS Polar	1003	2360	181.072	11850	608-66-2	C01697	HMDB00107	3.6752	0.5129	2.9802	3.0653	1.5904	1.4105	1.1142	1	0.7615	0.4527	0.3246	0.8846	2.0721	0.5015	5.2093	2.1079	4.6774	2.0905	0.3929	0.4135	0.3412	0.3486	0.9722	2.6188	2.4346	0.4082	0.5547
1274	galactonate	Carbohydrate	Fructose, Mannose and Galactose Metabolism	27719	LC/MS Polar	100001026	3085	195.051	128869	299-28-5	C00880	HMDB00565	1.235	0.2632	0.5361	0.5609	1.4195	2.5563	12.6948	0.1298	7.8887	4.7035	0.9198	0.1298	0.1298	0.1298	0.1921	1	2.0438	0.9757	0.1911	0.1298	0.1298	0.1298	0.1298	18.9953	2.2383	0.1298	0.1418
2737	galactosylglycerol	Lipid	Galactosyl Glycerolipids	57345	LC/MS Polar	100003064	2518	299.098	16048618	16232-91-0	C05401	HMDB06790	10.5513	1.667	6.52	4.8696	0.8737	1	0.9082	1.0585	0.8619	0.5774	0.3946	1.358	1.0867	0.2565	5.7942	4.1615	5.8923	4.6615	0.194	0.4647	0.4578	0.3289	0.9851	4.092	3.2247	0.3029	0.4024
581	gamma-glutamyl-alpha-lysine	Peptide	Gamma-glutamyl Amino Acid	55015	LC/MS Pos Early	100010901	2784	276.155	65254				4.2924	1.13	4.5073	3.3297	0.4464	0.6763	0.5583	0.9589	0.491	0.5507	0.3853	1.1628	1.0411	0.6304	5.7552	3.8154	4.4329	2.526	0.1565	0.2214	0.2603	0.1565	1.9474	4.4916	4.0807	0.4047	0.4878
582	gamma-glutamyl-epsilon-lysine	Peptide	Gamma-glutamyl Amino Acid	33934	LC/MS Pos Early	100001262	2725	276.155	7015685	17105-15-6		HMDB03869	3.1011	1	3.3037	2.8347	0.4097	0.5502	0.5969	1.1707	0.523	0.602	0.4436	1.8037	1.1523	0.3105	2.3987	1.7437	2.4687	1.3831	0.1086	0.1887	0.2502	0.2406	1.2897	2.1332	2.9872	0.248	0.2641
573	gamma-glutamylalanine	Peptide	Gamma-glutamyl Amino Acid	37063	LC/MS Pos Early	100001843	1986	219.098	440103	5875-41-2		HMDB29142	5.1646	0.9089	4.7709	4.45	0.8398	1.0015	0.8087	1	0.6126	0.5203	0.3879	1.2294	3.3703	0.6987	3.4348	1.2852	4.4175	2.1286	0.1934	0.2603	0.2529	0.2389	1.724	3.1041	3.1491	0.4951	0.4087
574	gamma-glutamylcysteine	Peptide	Gamma-glutamyl Amino Acid	1778	LC/MS Pos Early	1036	2118	251.07	842	636-58-8	C00669	HMDB01049	4.2701	0.3674	3.068	3.1198	1.5216	1.8581	1.4972	1.1983	0.6606	0.6517	0.4215	1.0062	2.0616	0.0289	1.1679	0.5558	1.6333	1	0.2584	0.2936	0.3511	0.3949	0.6627	1.4137	1.7722	0.59	0.5935
575	gamma-glutamylglutamate	Peptide	Gamma-glutamyl Amino Acid	36738	LC/MS Pos Early	331	1775	277.103	92865	1116-22-9	C05282	HMDB11737	2.4978	0.2179	5.5511	0.9303	1.4878	1.7894	2.6174	3.6239	0.7926	0.7864	0.5024	1.3577	2.265	0.2326	0.9106	0.8201	3.1361	1.1315	1.0697	0.8499	0.7207	0.8086	0.2179	1.2537	1.4175	0.5833	0.4746
576	gamma-glutamylglutamine	Peptide	Gamma-glutamyl Amino Acid	2730	LC/MS Pos Early	1140	1430	276.119	150914	10148-81-9	C05283	HMDB11738	5.8488	1.2772	6.0831	5.6809	0.8933	0.8703	0.9109	1.1416	0.3505	0.3883	0.2536	0.9326	4.1996	1	3.9708	2.4619	4.5068	2.8892	0.1298	0.1365	0.1375	0.1722	1.0358	2.4919	1.5598	0.2554	0.2283
578	gamma-glutamylhistidine	Peptide	Gamma-glutamyl Amino Acid	18245	LC/MS Pos Early	1235	2740	285.119	7017195	37460-15-4			4.7833	0.4859	2.4932	1.6146	0.7522	1.1821	0.2266	1.2574	0.9632	0.2266	0.3309	1	0.2266	0.5517	3.888	2.7493	3.406	1.847	0.2266	0.8992	0.3979	0.2266	0.2266	1.7047	0.2266	0.6232	0.7131
579	gamma-glutamylisoleucine*	Peptide	Gamma-glutamyl Amino Acid	34456	LC/MS Pos Early	100001485	2940	261.144	14253342			HMDB11170	8.5937	1.1496	3.5702	3.07	0.5292	0.8973	0.4656	0.9721	1.0279	0.8708	0.6002	1.1094	0.2632	0.6003	3.1391	1.4884	2.5872	1.9624	0.2632	0.8951	0.7106	0.2632	0.2632	2.534	2.7459	0.7104	0.6569
580	gamma-glutamylleucine	Peptide	Gamma-glutamyl Amino Acid	18369	LC/MS Pos Early	1268	2991	261.144	151023	2566-39-4		HMDB11171	3.7375	0.6258	3.0376	2.5415	0.4081	1	0.7879	1.3363	0.6505	0.6602	0.5544	1.4559	1.5922	0.2587	1.676	1.3095	2.6736	1.2604	0.0727	0.2612	0.2964	0.2063	1.0386	2.4595	2.5543	0.3157	0.3307
583	gamma-glutamylmethionine	Peptide	Gamma-glutamyl Amino Acid	44872	LC/MS Pos Early	100001313	2640	279.101	7009567	17663-87-5		HMDB29155	5.8417	1.0522	4.384	2.8139	0.4659	1	0.6933	1.3181	0.8359	0.7245	0.484	1.4268	1.3219	0.1194	2.5677	1.2921	3.0215	1.7265	0.0513	0.3789	0.3697	0.17	0.6499	2.2308	2.2033	0.2835	0.3143
584	gamma-glutamylphenylalanine	Peptide	Gamma-glutamyl Amino Acid	33422	LC/MS Pos Early	100000491	2992	295.129	111299	7432-24-8		HMDB00594	3.9691	0.5667	3.9318	2.9464	0.6106	1.0401	1	1.2902	0.796	0.7296	0.578	1.2839	1.2365	0.4344	3.0479	2.1385	2.8154	1.9459	0.1831	0.7547	0.7277	0.3638	0.4668	1.3266	2.1215	0.6341	0.6923
585	gamma-glutamylthreonine	Peptide	Gamma-glutamyl Amino Acid	33364	LC/MS Pos Early	100001314	1750	249.108	76078708	5652-48-2		HMDB29159	4.1496	0.8113	3.6828	3.1836	0.8042	1.3829	1	1.3547	0.6015	0.6098	0.4525	1.4451	2.6495	0.2352	1.5528	1.0028	2.7464	1.4076	0.2773	0.3573	0.3698	0.3945	0.5353	1.3411	1.1901	0.2572	0.2585
587	gamma-glutamyltyrosine	Peptide	Gamma-glutamyl Amino Acid	2734	LC/MS Neg	1102	1240	309.109	94340	7432-23-7		HMDB11741	2.7541	0.4522	2.3171	1.6151	0.4217	1.0269	0.6924	1.1773	0.7373	0.865	0.6774	1.2128	0.1693	0.1693	1.1379	0.8722	1.833	1.1058	0.1693	1.1188	0.9731	0.4659	0.1693	1.9326	2.1781	0.9032	0.9148
588	gamma-glutamylvaline	Peptide	Gamma-glutamyl Amino Acid	43829	LC/MS Neg	100001126	1072	245.114	7015683	2746-34-1		HMDB11172	7.0882	0.7673	3.4209	2.7296	0.291	1.0973	0.291	1.5094	0.8705	0.6638	0.3942	1.54	0.291	0.6238	1.7317	0.69	2.5964	1.4292	0.291	0.5639	0.7006	0.291	0.291	3.0535	2.4826	0.9027	0.6624
208	gentisate	Amino Acid	Tyrosine Metabolism	18280	LC/MS Polar	100000447	905	153.019	3469	490-79-9	C00628	HMDB00152	0.4265	0.5587	1.0256	0.4265	1.2763	1.6573	1.0553	1.2665	0.6336	0.5303	0.4265	0.4265	5.3873	7.6141	1.2882	0.4265	0.4265	0.9744	0.7189	0.7612	0.6337	0.7814	1.1814	3.2477	4.1991	0.6756	0.8061
4459	gluconate	Xenobiotics	Food Component/Plant	587	LC/MS Polar	338	2922	195.051	10690	527-07-1	C00257	HMDB00625	0.0321	0.0151	0.0045	0.0171	1.5094	1.8169	2.4317	2.7547	1.0065	1.083	1.0248	2.8894	0.6685	0.0095	0.0277	0.0235	0.1344	0.0232	0.6693	0.7348	1.0083	1.0942	0.4422	1.597	5.3217	1.1251	1
1128	glucose	Carbohydrate	Glycolysis, Gluconeogenesis, and Pyruvate Metabolism	48152	LC/MS Polar	572	2342	225.062	5793	50-99-7	C00031	HMDB00122	3.7702	1	3.4878	2.6622	0.6724	0.8783	0.7865	1.0948	0.4925	0.3941	0.245	1.073	2.9133	0.3789	3.3445	2.4919	4.3267	2.3111	0.0849	0.1236	0.178	0.152	1.8347	3.6761	2.608	0.1858	0.3014
1129	glucose 6-phosphate	Carbohydrate	Glycolysis, Gluconeogenesis, and Pyruvate Metabolism	31260	LC/MS Polar	291	4537	259.022	5958	103192-55-8	C00668	HMDB01401	1.4175	0.3454	2.2166	1.867	0.5207	0.8056	1.372	1.5524	0.3422	0.3509	0.2413	1.0157	2.6158	0.2955	1.4965	1.3773	1.9263	1	0.172	0.2975	0.3042	0.202	3.6709	2.6327	2.4291	0.3582	0.3397
1306	glucuronate	Carbohydrate	Aminosugar Metabolism	15443	LC/MS Polar	100000257	3233.3	193.035	444791	207300-70-7	C00191	HMDB00127	1.962	0.384	4.3488	2.7843	0.4918	0.7035	3.3486	3.8675	0.5671	0.5657	0.1588	1.0667	2.7272	0.3097	2.2944	1.9415	3.1654	1	0.4998	0.2905	0.2138	0.3463	3.6591	1.4013	2.1903	0.5852	0.2642
42	glutamate	Amino Acid	Glutamate Metabolism	57	LC/MS Pos Early	561	1500	148.06	611	56-86-0	C00025	HMDB00148	2.1117	0.4324	2.5149	2.1132	1.7102	1.4755	1.7374	1.9121	0.7445	0.9307	0.7203	2.1406	2.4934	0.2144	1.1855	0.8262	1.7236	1	0.627	0.5374	0.6014	0.5954	0.803	1.499	2.3423	0.5116	0.5383
51	glutamate, gamma-methyl ester	Amino Acid	Glutamate Metabolism	33487	LC/MS Pos Early	100001103	2170	162.076	68662	1499-55-4;1499-55-4		HMDB61715	2.5469	0.4621	2.0512	1.9053	0.9684	1.2205	1.0068	1.0978	0.5532	0.5366	0.4166	1	2.1122	0.3317	1.6195	1.2699	2.1528	1.1616	0.4058	0.695	0.6525	0.5135	0.8529	2.0004	1.5795	0.6522	0.5996
43	glutamine	Amino Acid	Glutamate Metabolism	53	LC/MS Pos Early	563	1291	147.076	5961	56-85-9	C00064	HMDB00641	10.1413	2.541	11.9875	10.9428	0.2151	0.2628	0.296	1.4702	0.0308	0.0318	0.0226	0.4001	12.2442	1.2649	7.9044	5.7763	10.6216	5.5249	0.0132	0.0124	0.0151	0.0183	3.5514	5.5627	1	0.0111	0.0111
731	glutaminylleucine	Peptide	Dipeptide	42994	LC/MS Pos Early	100003160	3009	260.161	18218208				3.5466	1.0237	3.7344	2.5463	0.2561	0.4409	0.324	1.2389	0.2311	0.332	0.3152	1.4764	1.3919	0.1135	1.594	1.2922	2.7877	1.4187	0.0262	0.0654	0.0817	0.0907	1	2.2858	1.8775	0.083	0.1042
1540	glutarate (C5-DC)	Lipid	Fatty Acid, Dicarboxylate	396	LC/MS Polar	339	2900	131.035	743	110-94-1	C00489	HMDB00661	21.1627	0.1803	1.4239	1.1801	0.6516	2.7521	0.1412	0.2954	2.0839	0.1557	0.1617	0.2715	1.0295	1.1037	10.3828	1	13.5516	3.7869	0.2326	0.4811	0.1163	0.0365	1.9241	2.7275	4.7312	0.0874	0.2775
119	glutarylcarnitine (C5-DC)	Amino Acid	Lysine Metabolism	44664	LC/MS Pos Early	100001593	2393	276.144	71464488	102636-82-8		HMDB13130	10.1346	0.6648	8.4578	6.0301	0.0627	0.0627	0.3803	0.5026	0.2278	0.0627	0.0627	0.0627	1.3352	0.3961	6.1528	5.6407	4.3558	3.9207	0.0627	0.0627	0.0627	0.0627	0.2093	0.0627	0.0627	0.083	0.0627
512	glutathione, oxidized (GSSG)	Amino Acid	Glutathione Metabolism	27727	LC/MS Pos Early	448	2667	613.159	65359	103239-24-3	C00127	HMDB03337	3.152	0.2963	8.7099	6.6547	0.8428	1.0533	1.3279	1.6591	0.4559	0.3156	0.2673	1	2.8619	0.5285	2.6385	2.1178	2.581	1.4657	0.1789	0.2357	0.185	0.1991	0.6897	1.2966	1.5068	0.4121	0.4205
511	glutathione, reduced (GSH)	Amino Acid	Glutathione Metabolism	2127	LC/MS Pos Early	496	2000	308.091	124886	70-18-8	C00051	HMDB00125	2.544	0.2389	3.0793	3.8226	0.4431	1	2.1198	2.2556	0.6486	0.4569	0.3543	1.5989	5.4534	0.0248	1.4592	0.7845	1.383	1.1142	0.2442	0.1906	0.1886	0.2814	2.5585	1.1509	2.0272	0.4691	0.4967
1148	glycerate	Carbohydrate	Glycolysis, Gluconeogenesis, and Pyruvate Metabolism	1572	LC/MS Polar	1052	2070.4	105.019	752	600-19-1	C00258	HMDB00139	2.5215	0.512	2.2222	1.7878	1.3503	1.1242	1.3167	1	0.5817	0.3923	0.2577	0.7649	2.0262	0.292	1.6789	1.2097	2.4858	1.3567	0.4016	0.2967	0.2477	0.215	0.7926	1.8584	2.0196	0.3287	0.4473
2613	glycerol	Lipid	Glycerolipid Metabolism	15122	LC/MS Neg	1254	758	91.0401	753	56-81-5	C00116	HMDB00131	5.352	0.677	4.0442	3.4125	1.22	0.8951	1	1.5675	0.5312	0.4997	0.3713	1.1442	3.0141	0.1786	2.0065	1.9864	2.2707	1.4849	0.3926	0.4435	0.4772	0.4275	0.9277	2.5697	1.7748	0.3366	0.3466
2614	glycerol 3-phosphate	Lipid	Glycerolipid Metabolism	43847	LC/MS Pos Early	100000258	580	173.021	754	29849-82-9	C00093	HMDB00126	0.7026	0.1554	1	0.8212	1.319	1.3549	1.6321	1.5239	0.6766	0.7858	0.7748	1.2391	1.2425	0.1248	0.5631	0.4234	0.7079	0.3807	1.115	1.008	1.005	1.0662	0.4413	0.7089	1.4078	1.0525	1.051
2050	glycerophosphoethanolamine	Lipid	Phospholipid Metabolism	37455	LC/MS Polar	100001620	3075	214.049	123874	33049-08-0	C01233	HMDB00114	2.8481	0.5864	3.3146	2.9523	0.8062	0.8316	1.0456	1.1677	0.2581	0.23	0.1258	1	4.5971	0.4053	2.5295	1.8119	3.1358	1.8163	0.0742	0.043	0.0487	0.0812	1.6666	2.582	2.1327	0.1152	0.1602
2619	glycerophosphoglycerol	Lipid	Glycerolipid Metabolism	48857	LC/MS Polar	100001619	2430	245.043	439964		C03274		0.5097	0.0772	0.4793	0.3677	1.8422	1.1574	1.4379	1.2847	0.9789	1.3608	1.4178	2.2726	0.7822	0.0211	0.3381	0.3943	0.377	0.2173	1.3448	1.0598	1	1.4693	0.3886	0.9672	2.2664	1.1736	1.201
2052	glycerophosphoinositol*	Lipid	Phospholipid Metabolism	47155	LC/MS Polar	100001621	3850	333.059	167572	16824-65-0			1.3775	0.171	2.0345	1.4232	1.107	1.3001	2.5205	2.1285	0.6747	0.6259	0.6303	0.9883	1.685	0.1038	1.0499	1	1.0681	0.5866	0.7571	0.6165	0.6215	0.7181	1.2782	1.3351	1.7825	0.8668	0.66
2046	glycerophosphorylcholine (GPC)	Lipid	Phospholipid Metabolism	15990	LC/MS Pos Early	100000269	672	258.11	71920	28319-77-9	C00670	HMDB00086	3.4856	1	3.9116	3.0948	0.865	0.7938	1.1976	1.5262	0.2485	0.1736	0.0962	0.9621	5.1211	0.517	4.7251	3.3437	5.4096	3.7417	0.0941	0.0709	0.0776	0.1062	2.9165	6.0183	4.1863	0.1086	0.1373
2051	glycerophosphoserine*	Lipid	Phospholipid Metabolism	57404	LC/MS Pos Early	100015666	577	260.053	3081457				1.5716	0.2399	1.9933	1.432	0.8157	1.123	2.0817	1.9972	0.4628	0.3672	0.3335	1	2.1117	0.0937	1.4411	1.3147	1.5319	0.7351	0.4584	0.3987	0.365	0.518	1.6685	1.9766	2.2237	0.5006	0.4901
1	glycine	Amino Acid	Glycine, Serine and Threonine Metabolism	58	LC/MS Pos Early	340	1375	76.0393	750	56-40-6	C00037	HMDB00123	2.3359	0.4902	2.3342	1.937	1	0.958	1.0701	1.3002	0.5293	0.6265	0.4773	1.4209	2.6797	0.1852	1.3784	0.9647	2.0091	1.0983	0.3092	0.3126	0.3384	0.3177	1.0576	2.1316	2.2408	0.4472	0.4499
754	glycylisoleucine	Peptide	Dipeptide	36659	LC/MS Pos Early	100001790	3002	189.123	88079	19461-38-2		HMDB28844	6.5647	0.8077	5.4054	3.6799	0.6713	1.1179	1	2.2483	0.7021	0.8872	0.7142	3.0347	1.8674	0.154	1.8047	1.5135	3.6341	1.7828	0.0893	0.1867	0.2388	0.3275	0.9942	2.575	2.7784	0.2022	0.276
755	glycylleucine	Peptide	Dipeptide	34398	LC/MS Pos Early	100001258	3059	189.123	92843	869-19-2	C02155	HMDB00759	5.626	0.5428	4.5328	3.2475	0.7398	1.0158	0.9542	1.953	0.7414	0.8854	0.7706	3.3877	1.7342	0.1352	1.4727	1.0723	3.1124	1.391	0.1507	0.2961	0.3787	0.3866	1	2.6753	2.6268	0.2688	0.3706
765	glycylvaline	Peptide	Dipeptide	18357	LC/MS Pos Early	100000487	2734	175.108	97417	1963-21-9		HMDB28854	5.9535	0.6883	4.3996	3.4746	0.7242	1.1176	0.995	2.3384	0.7029	0.8914	0.707	3.1579	1.634	0.1724	1.7463	1.262	3.2572	1.795	0.0982	0.2266	0.2455	0.3633	1	2.7335	2.5883	0.2099	0.2741
3910	guanine	Nucleotide	Purine Metabolism, Guanine containing	32352	LC/MS Neg	172	1330	150.042	764	73-40-5	C00242	HMDB00132	1.4905	0.4007	1.0439	0.7625	1.0498	0.8262	0.994	1.3097	0.2909	0.3167	0.3538	1.2455	3.3715	2.3052	1.0725	0.6758	1.9976	1.0033	0.6486	1.2938	0.6434	0.7876	1	5.2117	2.3859	0.7853	0.5364
3909	guanosine	Nucleotide	Purine Metabolism, Guanine containing	1573	LC/MS Neg	1099	1662	282.084	6802	118-00-3	C00387	HMDB00133	9.4255	2.1769	11.0038	9.7875	0.8339	0.7006	1	0.9819	0.2207	0.245	0.1894	0.9023	12.6884	1.7956	7.7039	6.0099	10.456	5.8515	0.2324	0.0646	0.1811	0.2271	3.7006	5.115	1.5287	0.1726	0.2446
3905	guanosine 3'-monophosphate (3'-GMP)	Nucleotide	Purine Metabolism, Guanine containing	39786	LC/MS Neg	100002704	773.9	362.051	3522	117-68-0			1.2452	0.2786	0.4273	0.935	1.2142	1.082	1.1543	3.0288	0.5206	0.7774	0.9639	1.7345	2.4997	0.0637	0.434	0.5844	1.2469	0.7302	1.1722	0.7085	0.0637	1.6566	1.0361	1.3415	2.0341	0.4541	0.5609
3904	5'- GMP	Nucleotide	Purine Metabolism, Guanine containing	2849	LC/MS Polar	347	4400	362.051	6804	5550-12-09	C00144	HMDB01397	1.758	0.4643	2.7212	2.2475	0.6553	0.788	1	1.5065	0.4335	0.4394	0.346	1.252	2.0645	0.3583	1.6879	1.4014	2.1747	1.0644	0.2174	0.26	0.2971	0.2072	1.8541	2.407	2.3375	0.383	0.3678
3907	guanosine-2',3'-cyclic monophosphate	Nucleotide	Purine Metabolism, Guanine containing	37139	LC/MS Neg	74	1480	344.04	92823	15718-49-7	C06194	HMDB11629	0.418	0.0608	0.8036	0.8766	1.2646	1.5688	1.7495	4.8095	0.3879	1	2.24	3.6459	3.1783	0.0885	0.2834	0.3813	0.757	0.4925	1.1285	0.7956	1.0733	1.5671	1.1263	1.4201	1.8062	0.5742	0.4733
4073	gulonate*	Cofactors and Vitamins	Ascorbate and Aldarate Metabolism	46957	LC/MS Polar	100001586	2750	195.051	152304	20246-53-1	C00257	HMDB03290	1.7377	0.382	1.163	1.1045	2.3459	1	1.544	0.9338	0.9084	0.6627	0.3917	0.8353	1.1508	0.1816	1.7686	1.0519	2.8169	1.4954	1.223	0.5815	0.4186	0.7351	0.625	2.1047	2.7654	0.6083	0.8622
2927	heptadecasphingosine (d17:1)	Lipid	Sphingosines	57427	LC/MS Pos Late	100015724	1377	286.274	5283557	6918-48-5			1.3167	0.9561	2.5855	1.7859	0.9843	0.9056	1.2881	1	0.4439	0.4973	0.4918	1.9301	4.0091	0.3085	1.7471	1.3418	2.7054	1.443	0.4411	0.3455	0.4405	0.3428	1.1908	2.808	2.096	0.6731	0.5989
1436	heptadecatrienoate (17:3)*	Lipid	Long Chain Polyunsaturated Fatty Acid (n3 and n6)	62383	LC/MS Neg	100020715	5390	263.202	16061034		C16344		11.6207	0.3657	1.9459	1.0772	0.6851	1.0258	1.6328	1.2876	1.7839	0.4759	0.2067	1.2556	1	0.0717	1.7086	1.0321	1.8168	0.9707	0.1251	0.2864	0.1586	0.2367	0.5292	4.7988	2.7876	0.1244	0.0849
1385	heptanoate (7:0)	Lipid	Medium Chain Fatty Acid	1644	LC/MS Neg	925	3670	129.092	8094	111-14-8	C17714	HMDB00666	0.5106	0.5106	3.5386	0.5106	1.755	0.5106	0.5106	0.5106	0.5668	1.019	0.6489	2.5787	0.5106	0.5106	0.5106	0.5106	0.5106	1.4891	1.1244	0.6086	0.7707	0.5106	0.5106	0.5106	0.5106	0.981	0.5106
1450	hexadecadienoate (16:2n6)	Lipid	Long Chain Polyunsaturated Fatty Acid (n3 and n6)	57652	LC/MS Neg	100009394	5398	251.202	13932172	28290-73-5		HMDB00477	3.9123	0.2994	0.8094	0.5447	1	1.6242	2.5771	2.9579	2.1255	0.5868	0.2824	1.8036	1.7545	0.082	1.9496	1.0267	1.9015	1.0127	0.2041	0.4483	0.3146	0.425	0.9031	6.0821	3.4384	0.1587	0.1353
1576	hexadecanedioate (C16)	Lipid	Fatty Acid, Dicarboxylate	35678	LC/MS Neg	100001614	4615	285.207	10459	505-54-4	C19615	HMDB00672	3.1377	0.7553	2.716	2.2174	0.9453	0.7107	1	1.4024	0.4049	0.5294	0.3214	1.0491	2.9523	0.2412	3.1105	2.4607	3.6218	2.4981	0.34	0.3381	0.3419	0.3403	1.1715	2.2907	2.5594	0.4272	0.4889
2772	hexadecasphinganine (d16:0)*	Lipid	Sphingolipid Synthesis	57544	LC/MS Pos Late	100015865	1300	274.274	656816		C13915		3.0401	2.7307	7.4906	4.9376	0.8988	0.6115	0.9018	1	0.365	0.4238	0.4526	2.0393	4.3545	0.9928	3.2857	3.1016	5.1463	2.6322	0.2798	0.2493	0.375	0.3193	1.3214	2.1044	1.5762	0.3938	0.4246
2926	hexadecasphingosine (d16:1)*	Lipid	Sphingosines	57428	LC/MS Pos Late	100015723	1289	272.258					2.2265	2.9177	5.3719	3.9083	0.5374	0.4991	0.6186	1.1	0.304	0.3848	0.4595	2.4437	2.7483	0.7827	2.0105	1.6916	4.3111	2.3005	0.5738	0.2206	0.3948	0.521	1	1.6571	1.3635	0.3007	0.4463
1435	hexadecatrienoate (16:3n3)	Lipid	Long Chain Polyunsaturated Fatty Acid (n3 and n6)	57651	LC/MS Neg	100009393	5330	249.186	5312428	7561-64-0			3.8067	0.3035	1.3582	0.7983	1	1.9935	2.6804	3.1868	2.3043	1.0795	0.731	2.9797	3.6873	0.0772	1.1095	0.8119	1.0497	0.618	0.0955	0.3185	0.2662	0.2506	0.8663	3.5694	2.5812	0.2573	0.2311
1577	hexadecenedioate (C16:1-DC)*	Lipid	Fatty Acid, Dicarboxylate	61862	LC/MS Neg	100019975	4380	283.192					2.8773	0.4412	1	1.4979	0.1412	0.304	0.8553	0.1412	0.3994	0.1412	0.1412	0.1412	0.1412	0.1412	2.3224	2.4916	3.0806	2.7657	0.1412	0.1412	0.1412	0.1412	0.763	2.2423	2.4458	0.4376	0.4261
83	histamine	Amino Acid	Histidine Metabolism	1574	LC/MS Pos Early	354	3035	112.087	774	51-45-6	C00388	HMDB00870	4.1908	0.7358	0.7358	0.7358	2.7874	0.9559	1.0362	0.7358	1.0519	1.1526	1.0094	0.7358	0.7358	0.7358	1.1736	0.7358	0.7358	0.7358	0.9353	0.868	0.9593	0.7358	0.7358	0.7358	0.7358	0.9906	0.8415
67	histidine	Amino Acid	Histidine Metabolism	59	LC/MS Neg	355	755.9	154.062	6274	5934-29-2	C00135	HMDB00177	3.5724	0.6551	3.1529	2.6204	0.9911	1	0.9823	1.4233	0.6359	0.6614	0.5074	1.6846	2.8137	0.3114	2.0052	1.4393	2.9616	1.4972	0.2409	0.3192	0.3616	0.3107	1.4793	2.6976	2.759	0.4496	0.4656
442	homocitrulline	Amino Acid	Urea cycle; Arginine and Proline Metabolism	22138	LC/MS Neg	100000963	789	188.104	65072	1190-49-4	C02427	HMDB00679	0.8011	0.2819	0.1232	0.1232	1.2357	1.1324	1.2821	1.3662	0.6056	0.6951	0.5987	2.0283	3.8761	0.1232	1.0823	0.5345	1	1.0039	0.8418	0.5163	0.637	0.7533	2.7427	4.041	4.7708	1.035	0.8516
402	homocysteine	Amino Acid	Methionine, Cysteine, SAM and Taurine Metabolism	15128	LC/MS Pos Early	311	2155	136.043	778	454-29-5	C00155	HMDB00742	3.0987	0.3706	2.8871	2.3951	1	1.5103	1.3397	1.3824	0.9937	0.9325	0.5734	1.8079	3.6931	0.0576	1.3745	0.9383	1.7423	0.9171	0.3052	0.2681	0.3194	0.2304	1.3067	2.4521	2.5672	0.7991	0.7511
168	homogentisate	Amino Acid	Tyrosine Metabolism	521	LC/MS Neg	236	1344	167.035	780	306-08-1;451-13-8	C00544	HMDB00130	0.0326	0.0326	0.0326	0.0326	3.6967	4.9868	4.2118	7.853	1.1912	3.958	3.8308	7.714	0.0326	0.0326	0.0326	0.0763	0.0326	0.0326	0.3648	0.7049	0.8465	0.8479	0.0326	0.5029	0.6024	1.0217	0.9783
23	homoserine lactone	Amino Acid	Glycine, Serine and Threonine Metabolism	15696	LC/MS Pos Early	100000262	1980	102.055	445963	2185-02-06	C02926		1.6913	0.2593	1.7197	1.6661	1.0883	0.9174	1	1.1424	0.3926	0.3896	0.4729	1.1458	2.6771	0.3229	1.3748	1.1815	1.7425	1.2049	0.4832	0.2082	0.2877	0.3175	0.9977	2.1037	1.8939	0.3155	0.3691
4585	homostachydrine*	Xenobiotics	Food Component/Plant	33009	LC/MS Pos Early	100001550	1750	158.118	441447	1195-94-4	C08283	HMDB33433	0.3032	0.3032	1.193	0.3032	0.9028	0.5822	1.0585	0.9677	0.472	0.544	0.3683	1.4617	5.5417	0.3032	0.3032	0.3032	1.0045	0.624	0.9955	1.0985	0.8639	0.9611	1.127	1.1506	2.0359	1.6306	1.2614
110	hydroxy-N6,N6,N6-trimethyllysine*	Amino Acid	Lysine Metabolism	62959	LC/MS Pos Early	100021123	2759	205.155					2.0971	0.2825	1.8235	0.9824	1.3222	1.2886	1.0689	1.7572	0.7531	0.9454	0.5716	2.139	2.0632	0.0992	1	0.5143	2.1804	1.0711	0.5582	0.2748	0.3914	0.4322	0.8434	2.3035	3.612	0.8767	1.0685
422	hypotaurine	Amino Acid	Methionine, Cysteine, SAM and Taurine Metabolism	590	LC/MS Pos Early	358	724	110.027	107812	300-84-5	C00519	HMDB00965	3.3409	0.4562	3.7883	3.6003	0.8626	1.2595	1.1371	1.3718	0.7954	0.9043	0.617	1.8258	3.9933	0.0314	1.3975	0.6417	1.9708	1	0.1625	0.2066	0.2258	0.1901	1.0397	1.7873	2.3495	0.4119	0.3863
3849	hypoxanthine	Nucleotide	Purine Metabolism, (Hypo)Xanthine/Inosine containing	3127	LC/MS Neg	171	1291.2	135.031	790	68-94-0	C00262	HMDB00157	3.9209	0.7055	3.0033	2.7535	1	0.9603	1.1	1.1932	0.5252	0.4729	0.2609	1.1713	2.1468	0.1998	1.8387	1.2974	2.8203	1.5898	0.0889	0.1617	0.2201	0.3017	0.8648	2.2288	2.3502	0.2648	0.3305
78	imidazole lactate	Amino Acid	Histidine Metabolism	15716	LC/MS Pos Early	100000263	2040	157.061	793	14403-45-3	C05568	HMDB02320	5.2828	0.9262	6.2584	4.5133	0.8106	0.4959	0.8345	0.7296	0.8316	0.8113	0.543	1.5823	1.0268	1.0743	4.7796	3.3484	3.762	2.3706	0.5775	0.4398	0.4518	0.4428	1.2874	2.9848	3.7103	0.8674	1
76	imidazole propionate	Amino Acid	Histidine Metabolism	40730	LC/MS Pos Early	100003434	2263	141.066	70630	1074-59-5		HMDB02271	4.4052	0.7683	2.7976	2.1038	4.0766	0.713	1.6262	2.4503	1.1683	1.6285	0.971	3.5401	2.2044	1.132	0.8731	1	1.2157	0.9566	0.5565	0.4199	0.5074	0.4666	0.544	1.3659	0.8327	0.6128	0.425
283	indole-3-carboxylate	Amino Acid	Tryptophan Metabolism	38116	LC/MS Neg	100002185	1710	160.04	69867	771-50-6	C19837	HMDB03320	4.2928	1	3.8772	3.1335	1.659	0.8759	1.5532	0.9449	0.7874	0.5939	0.3348	0.981	2.64	0.8863	4.8316	3.8204	6.0048	3.5656	0.7989	0.3303	0.3635	0.4631	1.4371	3.3283	2.9506	0.6457	0.6273
275	indoleacetate	Amino Acid	Tryptophan Metabolism	27513	LC/MS Neg	100001034	2200	174.056	802	6505-45-9	C00954	HMDB00197	3.6998	0.9244	3.3209	2.7698	0.988	0.8445	1.012	1.0412	0.5167	0.5701	0.5447	0.3279	4.7792	0.5446	2.664	2.2271	3.5079	2.0684	0.4426	0.3279	0.3479	0.4427	1.4134	3.0792	3.6002	0.7289	0.7373
274	indolelactate	Amino Acid	Tryptophan Metabolism	18349	LC/MS Neg	100000463	2286	204.067	92904	832-97-3	C02043	HMDB00671	2.7374	0.352	1.4641	0.352	0.352	1.1622	0.352	0.352	1.279	0.441	0.352	0.352	0.352	0.352	0.352	0.7776	0.352	0.352	0.352	0.4129	0.352	0.352	0.352	0.352	0.352	1.1452	0.8548
3848	inosine	Nucleotide	Purine Metabolism, (Hypo)Xanthine/Inosine containing	1123	LC/MS Neg	361	1602.1	267.074	6021	58-63-9	C00294	HMDB00195	14.8722	3.0046	14.6501	13.0693	0.8144	0.6791	1	0.9747	0.2033	0.1949	0.1436	0.7597	16.2926	1.1621	9.2324	6.5833	12.5303	7.0482	0.224	0.0735	0.1432	0.2009	3.4475	5.9875	1.207	0.1223	0.1586
3847	inosine 5'-monophosphate (IMP)	Nucleotide	Purine Metabolism, (Hypo)Xanthine/Inosine containing	2133	LC/MS Polar	362	4267.7	347.04	8582	4691-65-0	C00130	HMDB00175	0.7018	0.1617	1	0.8782	1.6097	1.1466	3.0633	1.7016	0.6795	0.734	0.5652	0.8655	2.2196	0.1969	0.7463	0.563	1.0415	0.6085	2.6135	1.1071	0.9178	1.4909	0.9426	1.374	1.3973	1.572	1.2675
2022	inositol 1-phosphate (I1P)	Lipid	Inositol Metabolism	43849	LC/MS Polar	370	4785	259.022	440194	573-35-3;106032-59-1	C01177	HMDB00213	2.4784	0.4455	4.1446	3.6711	0.8835	1.0994	2.9338	2.459	0.4973	0.5438	0.2834	0.9006	0.1823	0.8234	2.2778	1.882	3.4794	1.4454	0.3365	0.2803	0.3016	0.1823	8.4123	2.3535	2.0811	0.6278	0.4777
378	isobutyrylcarnitine (C4)	Amino Acid	Leucine, Isoleucine and Valine Metabolism	33441	LC/MS Pos Early	100001055	2810	232.154	168379	25518-49-4		HMDB00736	3.4296	0.4808	3.8603	3.1994	0.7513	0.9346	1	1.7297	0.3689	0.4464	0.3367	1.5532	3.828	0.8447	2.4746	2.0145	4.1113	1.8315	0.2157	0.4246	0.6676	0.573	2.4065	2.9845	3.285	0.385	0.4239
1343	isocitric lactone	Energy	TCA Cycle	54724	LC/MS Polar	100009239	2970	173.009	98259	4702-32-3			0.3039	0.3039	2.1407	3.3902	0.3039	0.7799	1.1899	1	0.3039	0.3039	0.3039	0.3628	0.3039	0.3039	0.3039	0.3039	0.3039	0.3039	0.3039	0.3039	0.3039	0.3039	0.3039	0.3039	0.3039	0.3039	0.3039
344	isoleucine	Amino Acid	Leucine, Isoleucine and Valine Metabolism	1125	LC/MS Pos Early	376	2800	132.102	6306	73-32-5	C00407	HMDB00172	2.4113	0.5003	2.6686	2.7624	0.7255	0.8983	1	1.4561	0.4802	0.5599	0.5083	1.608	3.8844	0.3547	1.6572	1.3976	2.3445	1.3061	0.2237	0.291	0.3336	0.3217	1.9482	2.1556	2.4288	0.4237	0.4284
789	isoleucylglycine	Peptide	Dipeptide	40008	LC/MS Neg	100003169	1992	187.109	342532	868-28-0		HMDB28907	3.4584	1	3.1497	3.4943	0.4485	0.7018	0.6472	1.8937	0.4902	0.631	0.5689	2.2612	2.6015	0.2242	1.8872	1.3727	3.0574	1.7211	0.052	0.1715	0.1921	0.2576	1.506	2.5743	2.7805	0.145	0.2213
315	isovalerylcarnitine (C5)	Amino Acid	Leucine, Isoleucine and Valine Metabolism	34407	LC/MS Pos Early	100001393	3085	246.17	6426851	31023-24-2		HMDB00688	5.0056	0.3141	3.0536	2.9467	0.7216	1.0294	0.9975	1.4521	0.4669	0.4793	0.2912	1.1155	2.3051	0.324	1.7982	1.3509	2.9529	1.2418	0.3064	0.2408	0.2947	0.3301	1	1.3772	1.4009	0.3129	0.351
252	kynurenate	Amino Acid	Tryptophan Metabolism	1417	LC/MS Neg	98	2224	188.035	3845	492-27-3	C01717	HMDB00715	1.2186	0.1662	0.7338	0.1662	1.4284	1.0157	1.1066	1.0735	1.1568	0.9843	0.7021	0.9626	0.1662	0.1754	0.7694	0.5587	1.3709	0.3141	1.1167	0.4657	0.849	0.654	0.1662	1.5457	2.277	1.7313	1.0914
248	kynurenine	Amino Acid	Tryptophan Metabolism	15140	LC/MS Pos Early	100000265	2739	209.092	161166	2922-83-0	C00328	HMDB00684	8.4159	0.8719	8.8841	6.4781	0.7711	1.1013	0.7697	1.4477	0.7167	0.6845	0.4361	1.8469	1.8249	0.4027	3.5341	2.0645	5.2	2.7636	0.129	0.1139	0.1785	0.1317	1	2.1977	2.0782	0.4974	0.4281
1145	lactate	Carbohydrate	Glycolysis, Gluconeogenesis, and Pyruvate Metabolism	527	LC/MS Polar	482	1469	89.0244	612	79-33-4	C00186	HMDB00190	6.2455	0.5087	4.6836	4.5662	0.8668	1.0795	0.9352	1.3947	0.5355	0.6035	0.5295	1.6707	4.4646	0.2722	2.0587	1.5831	3.1661	1.5183	0.2481	0.2741	0.3174	0.3197	1	2.7073	3.1167	0.4282	0.5102
4901	lactobacillic acid	Xenobiotics	Bacterial/Fungal	63048	LC/MS Neg	100021065	5822	295.264	10417	503-06-0			31.7038	0.7735	2.9594	3.3852	1.0841	0.9358	2.0599	1.1765	1.736	0.3415	0.0939	1	0.9234	0.1538	6.7863	2.2999	9.6984	4.397	0.8614	0.3269	0.1723	0.561	0.2221	2.907	1.3817	0.0617	0.0488
418	lanthionine	Amino Acid	Methionine, Cysteine, SAM and Taurine Metabolism	42002	LC/MS Pos Early	100003892	1730	209.059	98504	3183-08-02			3.3039	0.3963	2.4885	2.1625	2.0449	1.2051	1.4156	1	0.5626	0.4973	0.2984	0.6789	1.5684	0.1616	1.7984	1.241	2.7133	1.5095	0.5756	0.2413	0.271	0.3465	0.6919	2.2332	2.1726	0.5214	0.5932
297	leucine	Amino Acid	Leucine, Isoleucine and Valine Metabolism	60	LC/MS Pos Early	397	2864	132.102	6106	61-90-5			3.1388	0.7168	3.7323	3.3484	0.7466	1	0.9923	1.6379	0.563	0.6698	0.5871	2.0394	3.8719	0.3685	2.3088	1.7454	3.3314	1.5972	0.207	0.3193	0.3721	0.3493	2.2803	3.0583	3.2799	0.4426	0.4491
803	leucylalanine	Peptide	Dipeptide	40010	LC/MS Pos Early	100003179	2801	203.139	259321	7298-84-2		HMDB28922	1.9437	0.2109	2.7391	1.8209	0.9857	1.3521	1.4388	2.311	0.5349	0.8462	0.8336	3.3459	4.4751	0.2109	0.7694	0.7782	1.7421	1.0143	0.2728	0.3848	0.4256	0.4627	1.955	3.5108	3.4206	0.4534	0.4755
980	leucylglutamine*	Peptide	Dipeptide	48189	LC/MS Pos Early	100003183	2620	260.161	4305457			HMDB28927	12.5257	2.1708	12.682	8.4855	0.7204	0.9487	0.7538	1.8475	0.6071	0.8657	0.6453	3.0637	2.7191	0.7079	6.8836	4.8304	7.3015	3.8305	0.0946	0.2802	0.2882	0.2643	1	3.397	2.8211	0.266	0.2775
808	leucylglycine	Peptide	Dipeptide	40045	LC/MS Pos Early	100003185	2778	189.123	79070	686-50-0		HMDB28929	3.6143	0.9207	4.2933	3.4289	0.8753	0.9822	0.7823	2.221	0.5455	1	0.9091	3.6906	3.5375	0.0656	2.0587	1.2779	3.5303	2.1043	0.1921	0.3409	0.3021	0.3965	1.4412	3.7469	2.9841	0.2864	0.3172
1714	lignoceroylcarnitine (C24)*	Lipid	Fatty Acid Metabolism (Acyl Carnitine, Long Chain Saturated)	57515	LC/MS Pos Late	100015834	1603	512.467					1.5535	0.2795	0.2795	0.2795	3.4439	0.9562	1.7288	1.8664	0.2847	0.2795	0.2795	0.8462	0.2795	0.2795	0.2795	0.9438	3.3538	2.0729	0.9499	0.2795	0.3871	0.7289	0.2795	2.9249	2.853	1.0426	0.9574
1451	linoleate (18:2n6)	Lipid	Long Chain Polyunsaturated Fatty Acid (n3 and n6)	1105	LC/MS Neg	180	5535	279.233	5280450	60-33-3	C01595	HMDB00673	10.545	0.4015	0.8237	0.7097	1.1195	1.0362	2.3153	1.8855	1.7642	0.3156	0.0653	0.926	0.4981	0.0599	4.0912	1.4819	5.1809	2.6232	1	0.802	0.3554	1.1111	0.5267	10.0457	5.1839	0.0708	0.0617
1453	linolenate (18:3n3 or 3n6)	Lipid	Long Chain Polyunsaturated Fatty Acid (n3 and n6)	34035	LC/MS Neg	100001337	5450	277.217	5280934		C06426	HMDB03073	11.4694	0.4105	1	0.7477	1.079	1.5387	2.8093	2.4135	2.8521	0.578	0.1291	1.5577	0.9407	0.0621	3.2896	1.3962	3.3947	1.7131	0.6274	0.7237	0.336	0.821	0.6748	9.2434	4.9254	0.0951	0.0807
1995	linolenoyl ethanolamide	Lipid	Endocannabinoid	62746	LC/MS Pos Late	100020840	1488	322.274	5283449	57086-93-8		HMDB13624	5.8125	1.8707	8.0201	5.719	0.6851	0.4858	0.7279	2.3841	0.7119	1	1.6568	8.2561	14.8596	0.7844	0.6942	0.5573	2.9979	1.5311	0.5573	0.3499	0.6416	0.5659	3.6133	7.8394	6.2888	0.7875	0.7736
1994	linoleoyl ethanolamide	Lipid	Endocannabinoid	52608	LC/MS Neg	100006726	6150	322.275	5283446	68171-52-8		HMDB12252	6.6015	0.6413	1.5364	1.8194	0.8411	0.2428	0.8667	1	0.7751	0.2745	0.1266	1.8799	1.9698	0.1635	1.5361	0.5481	4.8504	2.8435	2.0956	0.8451	0.5142	1.579	1.9916	26.5574	12.6785	0.1527	0.1267
2712	linoleoyl-arachidonoyl-glycerol (18:2/20:4) [2]*	Lipid	Diacylglycerol	54956	LC/MS Pos Late	100010923	2650	658.54				HMDB07257	0.8007	0.2472	1.1013	0.9175	2.1023	1.3268	1.7916	2.1868	0.7542	0.7464	0.6863	2.8083	6.1834	0.2855	1.2821	1.0992	1.7052	1	0.5164	0.9778	0.6774	0.529	1.7962	4.559	5.3492	0.7808	0.7589
2701	linoleoyl-linoleoyl-glycerol (18:2/18:2) [1]*	Lipid	Diacylglycerol	54968	LC/MS Pos Late	100010941	2720	634.54				HMDB07248	0.2533	1.1027	0.2533	0.2533	0.7316	0.2533	2.1825	3.0027	0.601	0.2533	1	2.6786	0.2533	0.2533	2.1956	0.2533	0.2533	1.1259	0.2533	0.4327	0.2533	0.937	2.3714	0.2533	0.2533	0.5995	0.4223
1733	linoleoylcarnitine (C18:2)*	Lipid	Fatty Acid Metabolism (Acyl Carnitine, Polyunsaturated)	46223	LC/MS Pos Late	100003151	1430	424.342	6450015	36816-10-1		HMDB06469	1.3058	0.724	0.7804	0.2559	1.7743	1.1253	1.0145	1.5292	0.3575	0.2559	0.4746	0.2559	0.2559	0.2559	1.4948	0.7523	4.3968	2.4479	0.674	0.3844	0.5327	0.8567	0.2559	2.779	3.2563	0.9915	1.0085
98	lysine	Amino Acid	Lysine Metabolism	1301	LC/MS Pos Early	407	2850	147.113	5962	56-87-1	C00047	HMDB00182	1.7335	0.3968	2.248	2.2015	0.9934	0.8652	1	1.1434	0.4507	0.5618	0.5013	1.4615	3.1085	0.3136	1.5273	1.1378	2.0418	1.022	0.3564	0.2803	0.3267	0.3333	1.3734	1.5651	1.8811	0.3427	0.3483
828	lysylleucine	Peptide	Dipeptide	40020	LC/MS Pos Early	100003196	3370	260.197	4682588	7369-79-1		HMDB28955	3.1279	1	3.3046	2.4065	0.2346	0.4369	0.3611	1.3486	0.2919	0.3905	0.4265	1.7182	1.3725	0.154	1.6559	1.1098	2.8641	1.2232	0.0202	0.1213	0.1354	0.1242	1.1619	2.9156	2.4186	0.1009	0.1394
1350	malate	Energy	TCA Cycle	1303	LC/MS Neg	409	615.6	133.014	525	6915-15-7	C00149	HMDB00156	5.0007	1	5.6654	4.8873	0.9259	0.9325	1.3604	1.0986	0.4166	0.2888	0.1774	0.7653	4.8491	0.4054	3.4206	2.6465	4.7708	2.3022	0.0729	0.0295	0.0474	0.0533	1.664	2.2061	1.5934	0.114	0.1372
1552	maleate	Lipid	Fatty Acid, Dicarboxylate	20676	LC/MS Polar	100000707	2640	115.004	444266	110-16-7	C01384	HMDB00176	8.4702	1.0549	8.1191	5.871	0.9662	1.0297	1.2109	0.9716	0.5862	0.3612	0.185	0.8387	3.5006	0.6817	4.7494	3.5051	6.2801	3.0288	0.1161	0.0825	0.1172	0.0995	1	1.9762	1.4166	0.1883	0.2065
1201	maltose	Carbohydrate	Glycogen Metabolism	15586	LC/MS Polar	913	3329.4	387.114	10991489	6363-53-7	C00208	HMDB00163	1.8161	1.4074	2.6377	1.6602	0.4295	0.5391	0.6889	1.433	0.3576	0.4094	0.3336	1.1709	1	0.4332	3.0915	2.529	4.0903	2.1672	0.263	0.3041	0.3409	0.3465	1.2938	2.181	2.2233	0.2215	0.2231
1196	maltotetraose	Carbohydrate	Glycogen Metabolism	15910	LC/MS Neg	100000275	910	665.215	446495	34612-38-9	C02052	HMDB01296	2.0988	0.8799	2.4832	1.5586	0.729	0.9577	1	1.4596	0.4467	0.5048	0.3205	1.537	1.5066	0.0995	2.52	2.1053	3.9419	1.7528	0.2456	0.2807	0.3239	0.2883	1.2801	2.7452	2.3788	0.2244	0.2569
1198	maltotriose	Carbohydrate	Glycogen Metabolism	44688	LC/MS Polar	100000276	4286.4	549.167	439586	1109-28-0	C01835	HMDB01262	1.4187	1	2.3486	1.6606	0.4837	0.814	0.8264	1.4462	0.3528	0.3539	0.3041	1.27	1.1806	0.1295	2.7462	2.2334	4.032	1.9771	0.2116	0.2408	0.2668	0.2484	1.3813	2.1148	2.2859	0.1864	0.2174
1253	mannitol/sorbitol	Carbohydrate	Fructose, Mannose and Galactose Metabolism	46142	LC/MS Polar	100001740	2320	181.072	5780		C00794	HMDB00247	3.2268	0.5406	1.9911	1.7693	1.3197	1.1299	0.9484	1	0.5687	0.4427	0.275	0.6828	1.593	0.3324	4.5482	2.786	4.4438	2.4172	0.3243	0.4377	0.381	0.3641	1.0326	2.6579	3.0947	0.4262	0.5412
4609	mannonate*	Xenobiotics	Food Component/Plant	62864	LC/MS Polar	100003695	2736	195.051	3246006	642-99-9			0.0277	0.0277	0.0277	0.0277	1.1879	0.8742	1.1462	0.9082	0.9375	0.9532	1.1604	1.5247	0.0277	0.0965	0.2114	0.0277	0.227	0.0696	2.2505	3.6245	1.7998	1.493	0.1538	0.2467	2.7418	1.6668	1.0468
1254	mannose	Carbohydrate	Fructose, Mannose and Galactose Metabolism	584	LC/MS Polar	803	2200	179.056	18950	3458-28-4	C00159	HMDB00169	3.5345	0.6994	2.5946	2.3276	0.7089	1.0538	0.9208	1	0.5576	0.5118	0.3448	1.1336	2.1981	0.3128	2.2471	1.6042	3.0456	1.4677	0.1334	0.127	0.1854	0.1681	1.0561	1.8871	2.0362	0.203	0.283
1401	margarate (17:0)	Lipid	Long Chain Saturated Fatty Acid	1121	LC/MS Neg	891	5731	269.249	10465	506-12-7		HMDB02259	9.5359	0.317	1.1642	1.111	0.6259	0.6877	1.3612	1.2066	1	0.2854	0.1076	1.0613	1.123	0.0803	2.6327	1.2711	3.2228	1.5304	0.6209	0.4264	0.2543	0.5936	0.864	5.471	2.9622	0.0975	0.0845
2007	margaroyl ethanolamide*	Lipid	Endocannabinoid	57542	LC/MS Pos Late	100015863	1714	314.305					4.1423	1	2.7125	1.2523	1.6223	0.7234	1.0678	1.4179	0.5551	0.5093	0.4142	1.4046	1.7957	0.2149	1.2836	0.8154	3.1604	1.9436	0.4222	0.4367	0.5253	0.4851	0.9455	7.262	5.9496	0.6503	0.6684
1710	margaroylcarnitine (C17)*	Lipid	Fatty Acid Metabolism (Acyl Carnitine, Long Chain Saturated)	57512	LC/MS Pos Late	100004054	1424	414.358		106182-29-0		HMDB06210	1.2459	0.5123	0.729	0.5301	2.8073	1	1.6537	1.4601	0.3047	0.2672	0.3493	0.8805	2.0125	0.1158	0.8033	0.5202	3.7061	2.507	1.4347	0.5607	0.9157	1.7441	0.531	2.9102	2.6975	1.1102	1.242
386	methionine	Amino Acid	Methionine, Cysteine, SAM and Taurine Metabolism	1302	LC/MS Pos Early	415	2526	150.058	6137	63-68-3	C00073	HMDB00696	3.2311	0.7465	3.0957	2.6787	0.7203	1	0.9236	1.757	0.6118	0.708	0.6031	1.993	2.9224	0.1615	1.8893	1.276	3.0359	1.4913	0.1682	0.2929	0.3529	0.3035	1.3769	2.4633	2.3465	0.2962	0.3335
391	methionine sulfone	Amino Acid	Methionine, Cysteine, SAM and Taurine Metabolism	44878	LC/MS Pos Early	100004635	1250	182.048	69961	820-10-0			1.6559	0.2412	2.3933	1.8713	1.0019	1.088	1.4678	1.3372	0.4267	0.428	0.2817	0.987	3.0519	0.1498	1.3321	1	1.3598	1.4206	0.8822	0.4546	0.5758	0.6052	0.8768	1.9521	2.2266	0.6709	0.5512
392	methionine sulfoxide	Amino Acid	Methionine, Cysteine, SAM and Taurine Metabolism	18374	LC/MS Pos Early	100000039	1272	166.053	158980	3226-65-1	C02989	HMDB02005	1.9043	0.3793	2.319	1.91	0.6002	0.6978	0.7821	1.1926	0.398	0.3688	0.2655	1	2.8209	1.0035	1.426	1.3384	1.9655	1.0182	0.1905	0.2343	0.2209	0.2321	1.2627	2.596	2.5654	0.2442	0.2518
4739	methyl glucopyranoside (alpha + beta)	Xenobiotics	Food Component/Plant	46144	LC/MS Pos Early	100005864	832	212.113					1.9241	0.4567	2.6306	0.2226	0.5784	1	0.6531	0.8705	0.4066	0.4362	0.266	1.488	5.1608	0.2226	2.7989	3.2422	3.9391	1.9501	0.2226	0.2226	0.2613	0.2226	2.5575	3.661	2.8545	0.3814	0.2899
1655	methylmalonate (MMA)	Lipid	Fatty Acid Metabolism (also BCAA Metabolism)	1496	LC/MS Polar	418	3078.4	117.019	487	516-05-2	C02170	HMDB00202	8.2943	0.7496	9.4523	7.2486	0.9774	0.7748	1.436	1.5494	0.5202	0.3523	0.2455	0.1444	2.1548	0.4586	6.0269	1.1954	18.4326	1.0226	0.1444	0.1444	0.1444	0.1444	8.5727	0.1444	0.6962	0.1864	0.1833
4004	methylphosphate	Nucleotide	Purine and Pyrimidine Metabolism	37070	LC/MS Pos Early	100001805	544	113	13130	7023-27-0		HMDB61711	3.5792	0.6698	3.7657	2.0819	1	0.9071	0.9634	1.0233	0.4316	0.505	0.4149	1.0057	3.2099	0.1681	2.5156	1.9208	3.3283	1.7608	0.2347	0.3565	0.29	0.2381	1.2012	2.0946	2.0698	0.4106	0.3697
363	methylsuccinate	Amino Acid	Leucine, Isoleucine and Valine Metabolism	15745	LC/MS Polar	2051	2800	131.035	10349	498-21-5		HMDB01844	0.8462	0.1062	1	0.6642	1.6915	0.8692	1.2236	0.959	1.4862	1.6206	1.071	2.75	4.4887	0.2117	0.7077	0.4905	0.8849	0.8556	1.049	0.6352	0.7258	0.7492	3.2272	5.2562	6.3907	1.4425	1.7159
2013	myo-inositol	Lipid	Inositol Metabolism	1124	LC/MS Polar	363	3506.3	225.062	892	87-89-8	C00137	HMDB00211	2.433	0.5915	2.4017	2.7393	1.2168	0.8641	1.5142	0.9668	0.3307	0.3712	0.3722	1	3.192	0.3741	1.8558	1.9411	2.215	1.6608	0.2305	0.1867	0.2689	0.3393	1.223	2.4473	1.926	0.5627	0.4664
1398	myristate (14:0)	Lipid	Long Chain Saturated Fatty Acid	1365	LC/MS Neg	519	5440	227.202	11005	544-63-8	C06424	HMDB00806	8.1997	0.5878	1.4329	1.2979	0.8039	0.6934	1.167	1.3022	1	0.3469	0.13	0.9878	1.4704	0.1375	4.162	2.0184	5.5603	2.3785	1.0382	0.5837	0.3191	0.8328	0.8969	4.4403	2.6071	0.1059	0.1057
1411	myristoleate (14:1n5)	Lipid	Long Chain Monounsaturated Fatty Acid	32418	LC/MS Neg	100001198	5346.9	225.186	5281119	544-64-9	C08322	HMDB02000	2.4427	0.2543	0.9682	0.5443	1.0876	1.6975	2.1163	2.3669	2.2404	1	0.592	1.9874	3.4132	0.0584	1.1891	0.772	1.1705	0.7173	0.384	0.6607	0.5213	0.5228	1.2066	5.1415	3.5713	0.6451	0.5013
1726	myristoleoylcarnitine (C14:1)*	Lipid	Fatty Acid Metabolism (Acyl Carnitine, Monounsaturated)	48182	LC/MS Pos Late	100006051	1316	370.295	90659872	889848-55-9			1.0302	0.5256	0.5121	1.811	0.5121	1.103	1.4389	0.847	0.5993	0.6054	0.5121	1.4481	0.5121	0.5121	0.9999	0.5121	2.772	0.5121	1.0001	0.5121	0.5121	0.948	1.0279	1.877	0.5121	0.8607	0.8435
1973	myristoyl ethanolamide	Lipid	Endocannabinoid	43533	LC/MS Pos Late	100004489	1500	272.258	8890	142-58-5			4.1681	2.0002	5.0395	3.4303	0.6995	0.4125	0.7836	1	0.6818	0.8169	0.6444	2.2533	4.2024	0.5085	2.4661	1.9698	4.6711	2.0893	0.6454	0.3759	0.4258	0.6184	1.1347	3.9775	3.2696	0.421	0.532
492	N('1)-acetylspermidine	Amino Acid	Polyamine Metabolism	57689	LC/MS Pos Early	187	3075	188.176	496	14278-49-0	C00612	HMDB01276	2.9149	0.5398	2.9515	2.0018	1.3361	1.3922	0.9787	1.6188	0.6184	0.6724	0.5052	1.6787	2.7497	0.2065	1.9931	1	2.1506	1.1216	0.2008	0.263	0.3676	0.2952	0.98	4.205	3.6036	0.4926	0.6444
130	N,N,N-trimethyl-5-aminovalerate	Amino Acid	Lysine Metabolism	57687	LC/MS Pos Early	100015962	2186	160.133	14274897				0.0461	0.0106	0.0106	0.0106	1	0.586	0.7467	0.5072	1.0332	1.1316	0.98	1.4514	0.7659	0.021	0.1412	0.0662	0.0404	0.1003	1.5671	1.839	1.6985	1.7353	1.059	2.4884	3.2655	2.221	1.6679
72	N-acetyl-1-methylhistidine*	Amino Acid	Histidine Metabolism	43255	LC/MS Pos Early	100004299	2100	212.103	53859791				1.6298	0.3483	1.7741	1.4067	2.3802	1.2368	1.5457	1	0.41	0.5012	0.352	0.8467	1.72	0.1459	1.0811	0.6228	2.0418	1.2701	1.4021	0.4146	0.5382	0.7153	0.392	1.6542	1.4564	0.4611	0.4742
127	N-acetyl-cadaverine	Amino Acid	Lysine Metabolism	43530	LC/MS Pos Early	100002249	2385	145.133	189087	32343-73-0		HMDB02284	14.8471	1.877	8.9007	6.2031	1.2657	0.7968	0.89	1	0.5037	0.5003	0.3971	0.9061	1.5372	1.0661	8.6959	6.9098	8.8425	4.531	0.2754	0.3201	0.3616	0.3495	0.9932	3.6288	3.23	0.3452	0.386
1312	N-acetyl-glucosamine 1-phosphate	Carbohydrate	Aminosugar Metabolism	15741	LC/MS Polar	1212	4052	300.049	440364	31281-59-1	C04256	HMDB01367	0.705	0.0547	1.9817	1.4647	2.1944	2.3453	4.6216	2.576	0.595	0.8177	0.3283	2.1199	6.6523	0.1682	0.6517	0.3223	0.5512	0.5373	1.1499	0.6837	0.7348	1.1038	3.2848	3.6544	4.1098	1	0.8713
490	N-acetyl-isoputreanine	Amino Acid	Polyamine Metabolism	62309	LC/MS Pos Early	100020487	2305	203.139	131802901				1.9318	0.4637	3.0103	2.5366	0.9832	0.6141	1.7328	1.4315	0.5692	0.2631	0.2462	0.2462	1.7789	0.3992	2.5088	1.5735	1.2851	1.2349	0.397	0.3131	0.4804	0.4473	0.8703	2.4786	2.4122	0.9377	1.0168
30	N-acetylalanine	Amino Acid	Alanine and Aspartate Metabolism	1585	LC/MS Polar	1110	1564.8	130.051	88064	97-69-8	C02847	HMDB00766	2.6782	0.3485	2.1637	1.6426	1.0406	1.0339	1	1.6025	0.701	0.8123	0.6272	2.028	2.685	0.1422	1.0876	0.7017	1.3996	0.9111	0.2951	0.2522	0.2774	0.3166	1.1847	3.0681	3.3143	0.3831	0.4699
447	N-acetylarginine	Amino Acid	Urea cycle; Arginine and Proline Metabolism	33953	LC/MS Pos Early	100001266	2245	217.13	67427	155-84-0	C02562	HMDB04620	4.2143	0.7272	4.3881	3.4137	1.4062	0.9883	1.1566	1.2034	0.5301	0.5084	0.3184	1	2.7219	0.3538	2.3292	1.4603	2.8971	1.7267	0.3671	0.1949	0.2211	0.2791	0.8554	2.1603	2.2371	0.3586	0.387
40	N-acetylasparagine	Amino Acid	Alanine and Aspartate Metabolism	33942	LC/MS Pos Early	100001257	785	175.071	99715	4033-40-3		HMDB06028	3.9984	0.6261	4.4905	4.4255	1.1997	0.9166	1.1545	0.8667	0.4619	0.5162	0.3154	1	7.1694	0.6255	2.6508	2.0201	3.0574	1.768	0.2754	0.146	0.1469	0.1988	1.4636	2.4612	2.1045	0.3022	0.3798
36	N-acetylaspartate (NAA)	Amino Acid	Alanine and Aspartate Metabolism	22185	LC/MS Polar	100000787	3143	174.041	65065	997-55-7;997-55-7	C01042	HMDB00812	1.2034	0.3491	1.9563	1.7472	0.5833	0.6589	1.4453	1.4594	0.6906	1.2629	1	3.0664	2.3126	0.2903	0.2903	0.2903	0.2903	0.2903	0.3912	0.3765	0.6147	0.363	1.4924	0.9368	1.1973	1.0668	0.7379
452	N-acetylcitrulline	Amino Acid	Urea cycle; Arginine and Proline Metabolism	48434	LC/MS Pos Early	100001577	1010	218.113	656979	33965-42-3	C15532	HMDB00856	0.4551	0.4551	0.4551	0.4551	1.0555	0.4752	0.5524	0.4551	0.4551	0.6254	0.5794	0.5194	0.4551	0.4551	0.4551	0.4551	0.4551	0.4551	4.557	1.7671	2.7806	3.354	0.4551	0.4551	0.4551	1.5575	1
408	N-acetylcysteine	Amino Acid	Methionine, Cysteine, SAM and Taurine Metabolism	1586	LC/MS Pos Early	1107	1416	164.038	12035	616-91-1	C06809	HMDB01890	3.2679	0.2501	2.0036	2.0351	1.2352	1	1.3574	1.3266	0.6962	0.6768	0.5381	1.514	2.128	0.0617	1.1866	0.7712	1.6421	1.0161	0.2391	0.3684	0.3243	0.3426	0.8303	2.5963	3.3434	0.7471	0.9086
1311	N-acetylglucosamine 6-phosphate	Carbohydrate	Aminosugar Metabolism	15107	LC/MS Polar	1213	4114	300.049	439219	102029-88-9	C00357	HMDB02817	1.3634	0.252	2.3607	2.1184	1.2321	1.5505	1.9551	1.6491	0.6347	0.6137	0.3894	1.3717	3.2461	0.1832	1	0.6967	1.1746	0.7935	0.2577	0.3473	0.3395	0.2685	1.4036	2.0041	2.035	0.6256	0.5645
1332	N-acetylglucosamine/N-acetylgalactosamine	Carbohydrate	Aminosugar Metabolism	46539	LC/MS Pos Early	100006435	715	222.097	24139			HMDB00215	3.0072	0.6305	2.782	2.4505	1	0.957	1.3911	1.5723	0.5756	0.6127	0.4686	1.1237	2.5053	0.2228	1.8553	1.5205	2.6183	1.3568	0.517	0.3516	0.3667	0.4328	0.9819	1.7177	1.6886	0.387	0.3443
1329	N-acetylglucosaminylasparagine	Carbohydrate	Aminosugar Metabolism	48149	LC/MS Pos Early	1215	1212	336.14	123826	2776-93-4	C04540	HMDB00489	2.2491	0.4456	2.3616	1.7011	1.2569	1.212	1.6151	1.6699	0.46	0.5355	0.391	1.0161	3.78	0.1895	1.1523	0.7387	1.5318	0.9407	0.4636	0.329	0.3612	0.352	1	1.7509	1.8963	0.501	0.5367
45	N-acetylglutamate	Amino Acid	Glutamate Metabolism	15720	LC/MS Pos Early	100000282	1050	190.071	70914	5817-08-03	C00624	HMDB01138	1.3188	0.1566	1.5907	1.5047	1.0296	1.0557	1.3394	1.0949	0.5344	0.7082	0.675	1.5558	2.5539	0.1459	0.7286	0.5554	0.8615	0.4365	1.0249	0.7902	0.8708	0.8481	0.6492	1	2.2675	1.6141	1.4214
46	N-acetylglutamine	Amino Acid	Glutamate Metabolism	33943	LC/MS Pos Early	100001253	845	189.087	182230	2490-97-3	C02716	HMDB06029	2.2451	0.2964	2.2401	1.9851	1.0237	0.8925	1.0821	1	0.3641	0.4331	0.3063	1.1976	4.6484	0.3375	1.6011	1.3025	2.0506	0.9528	0.2178	0.1394	0.1447	0.145	1.9996	2.3199	1.8139	0.2693	0.2404
2	N-acetylglycine	Amino Acid	Glycine, Serine and Threonine Metabolism	27710	LC/MS Pos Early	100001006	826	118.05	10972	543-24-8		HMDB00532	2.3528	0.3228	2.5972	1.9353	1.3018	1	1.1245	1.1559	0.4558	0.5103	0.4599	1.5187	3.8246	0.6292	1.0366	0.7817	1.3435	0.6553	0.3391	0.2291	0.2484	0.3065	1.3326	1.8022	1.9028	0.5277	0.4539
94	N-acetylhistamine	Amino Acid	Histidine Metabolism	48679	LC/MS Pos Early	100006123	2287	154.097	69602	673-49-4	C05135	HMDB13253	3.0239	0.1097	1.8587	1.3714	1.0841	0.947	2.3553	2.1339	0.8035	0.5521	0.3338	0.1097	2.0471	0.3336	1.4492	0.8984	0.1097	1	0.1097	0.1097	0.1097	0.1285	0.1097	1.7644	0.1097	0.1097	0.2126
70	N-acetylhistidine	Amino Acid	Histidine Metabolism	33946	LC/MS Pos Early	100001293	2065	198.087	75619	39145-52-3	C02997	HMDB32055	2.4423	0.3482	2.286	2.2104	1.0858	1.1158	1.1502	1.2687	0.4451	0.5303	0.3925	1.1323	2.6929	0.2045	1.2206	0.812	1.6588	1	0.1565	0.1832	0.2078	0.2035	0.7192	1.605	1.4477	0.2577	0.2288
472	N-acetylhomocitrulline	Amino Acid	Urea cycle; Arginine and Proline Metabolism	62707	LC/MS Pos Early	100020513	1363	232.129					0.4666	0.4666	0.4666	0.4666	1.9462	2.3344	1.6025	1.3415	1.0862	0.841	0.4666	0.4666	0.4666	0.4666	0.4666	0.4666	0.4666	0.4666	0.8006	0.4666	0.6447	0.5343	0.4666	3.8043	4.1831	0.819	0.9138
346	N-acetylisoleucine	Amino Acid	Leucine, Isoleucine and Valine Metabolism	33967	LC/MS Neg	100001276	2325	172.098	306109	3077-46-1		HMDB61684	3.4058	0.3526	3.0319	2.0357	0.1356	0.7382	0.2816	1.1922	0.408	0.6565	0.3875	1.3317	1.6659	0.1356	1.2144	0.8078	1.9019	1.2997	0.1356	0.1584	0.1356	0.1356	0.1356	3.5401	4.0522	0.5815	0.6045
298	N-acetylleucine	Amino Acid	Leucine, Isoleucine and Valine Metabolism	1587	LC/MS Neg	1082	2400	172.098	70912	1188-21-2	C02710	HMDB11756	4.1778	0.4623	3.3295	2.8743	0.7646	0.9932	0.9045	1.3262	0.8995	1.0933	0.776	2.5514	3.3515	0.1802	1.6221	1	2.6397	1.4041	0.1935	0.316	0.3301	0.3035	2.114	5.6038	6.5734	0.8812	0.8583
387	N-acetylmethionine	Amino Acid	Methionine, Cysteine, SAM and Taurine Metabolism	1589	LC/MS Neg	1083	1787	190.054	448580	65-82-7	C02712	HMDB11745	3.9776	0.3191	2.7249	2.5298	1.1938	1.164	1.2294	1.8455	0.7089	0.9747	0.7436	2.8459	3.4283	0.0256	1	0.6234	1.943	1.1798	0.2319	0.2409	0.2785	0.3204	0.9778	2.8133	2.8975	0.3763	0.4076
393	N-acetylmethionine sulfoxide	Amino Acid	Methionine, Cysteine, SAM and Taurine Metabolism	45428	LC/MS Pos Early	100005463	880	208.064	193368	108646-71-5			2.7951	0.2638	2.7503	2.1432	1.3049	1	1.5132	1.4878	0.4951	0.6215	0.3748	1.93	8.9866	0.579	1.0537	0.9076	1.9454	0.8227	0.3834	0.1956	0.2105	0.2463	1.8782	4.3292	2.7969	0.4613	0.3363
133	N-acetylphenylalanine	Amino Acid	Phenylalanine Metabolism	33950	LC/MS Neg	100001256	2597	206.082	74839	2018-61-3	C03519	HMDB00512	4.1315	0.4793	3.0065	2.6357	1	1.0718	0.9517	1.3556	0.8141	0.8069	0.4493	1.7474	2.4166	0.1954	1.4972	0.9579	2.553	1.2375	0.1675	0.2568	0.2717	0.2323	1.0805	3.4304	4.2085	0.5547	0.6349
484	N-acetylputrescine	Amino Acid	Polyamine Metabolism	37496	LC/MS Pos Early	192	2230	131.118	122356	18233-70-0	C02714	HMDB02064	1.1907	0.5832	1.0932	1.0496	0.9195	1.1061	1.1646	1.8399	0.6695	0.8631	0.7222	2.2581	7.2007	0.2797	1.2621	0.7699	1.6333	1	0.2386	0.3332	0.4852	0.3998	1.814	3.1921	3.4163	0.6136	0.6591
10	N-acetylserine	Amino Acid	Glycine, Serine and Threonine Metabolism	37076	LC/MS Pos Early	100001851	800	148.06	65249	97-14-3		HMDB02931	3.1233	0.3978	2.9945	2.7662	1	0.8375	1.2376	1.3738	0.5066	0.6769	0.4602	1.9173	5.4406	0.2175	1.276	1.0139	1.7223	0.8691	0.2413	0.1625	0.1712	0.2341	1.6721	2.1229	2.005	0.2627	0.2547
17	N-acetylthreonine	Amino Acid	Glycine, Serine and Threonine Metabolism	33939	LC/MS Polar	100001274	1700	160.061	152204	17093-74-2		HMDB62557	4.8638	0.5937	4.0032	3.5272	0.8163	0.9113	1	1.3783	0.7099	0.7739	0.5619	1.7575	2.9755	0.3336	2.16	1.4626	2.9555	1.4362	0.2132	0.3081	0.3	0.2722	1.1533	2.755	3.0354	0.3853	0.4764
238	N-acetyltryptophan	Amino Acid	Tryptophan Metabolism	33959	LC/MS Neg	100001254	2630	245.093	700653	1218-34-4	C03137	HMDB13713	1.6456	0.2816	1.1911	1.1496	0.4409	0.2816	0.2816	0.3813	0.2816	0.2816	0.2816	0.2816	0.2816	0.2816	0.98	1.02	1.3133	0.8995	0.2816	0.2816	0.2816	0.2816	0.2816	0.5857	1.0205	0.2816	0.2816
155	N-acetyltyrosine	Amino Acid	Tyrosine Metabolism	32390	LC/MS Neg	100001104	1680	222.077	68310	537-55-3		HMDB00866	2.4236	0.3868	2.2153	1.8673	1	0.8378	0.833	1.0476	0.5118	0.5701	0.3928	1.2634	2.0243	0.2582	1.8651	1.2964	2.4814	1.1638	0.3161	0.3794	0.2986	0.338	1.9267	4.9805	5.3868	0.8308	0.8416
370	N-acetylvaline	Amino Acid	Leucine, Isoleucine and Valine Metabolism	1591	LC/MS Neg	1084	1704	158.082	66789	96-81-1		HMDB11757	4.7461	0.3606	3.336	3.0983	0.8185	1	0.9542	1.3837	0.878	0.9203	0.6856	2.3913	2.7595	0.2905	1.6601	1.243	2.4118	1.1382	0.2204	0.2859	0.2761	0.2643	2.3086	4.8254	5.3435	0.7917	0.8157
456	N-alpha-acetylornithine	Amino Acid	Urea cycle; Arginine and Proline Metabolism	32984	LC/MS Pos Early	100000285	2000	175.108	439232	6205-08-09	C00437	HMDB03357	3.6313	0.3643	3.0507	2.18	0.4333	0.633	0.663	0.9287	1.032	1	0.8391	2.5399	1.5377	0.1701	1.1742	0.7098	1.5114	0.7932	0.5115	0.4258	0.44	0.4549	1.8891	2.7266	3.2182	1.0843	1.0419
3931	N-carbamoylaspartate	Nucleotide	Pyrimidine Metabolism, Orotate containing	1594	LC/MS Pos Early	1108	795	177.051	93072	923-37-5	C00438	HMDB00828	4.582	2.8955	6.3674	8.9386	0.5642	1.5846	0.7432	1.4656	0.6587	0.9479	1	2.6197	8.2559	1.6883	4.6726	3.4584	5.7388	2.7014	0.034	0.0186	0.0546	0.0485	0.1154	0.3341	0.4939	0.0211	0.0241
488	N-carbamoylputrescine	Amino Acid	Polyamine Metabolism	63854	LC/MS Pos Early	100021503	2015	132.113	502		C00436	HMDB33458	1.8912	0.0407	0.0257	0.3595	1.9502	1.3372	1	2.2635	1.3517	0.8092	0.5694	2.7837	2.3624	0.0257	1.1259	0.994	2.3954	0.6971	0.0419	0.0257	0.0439	0.0808	1.0117	1.9625	1.8286	0.076	0.0772
455	N-delta-acetylornithine	Amino Acid	Urea cycle; Arginine and Proline Metabolism	43249	LC/MS Pos Early	100004523	1877	175.108	9920500				2.9778	0.5644	3.7657	3.7654	0.4438	0.6967	1	1.3263	0.9069	0.656	0.4766	1.7272	3.2084	0.387	2.1919	1.6009	1.8604	1.4875	0.2092	0.1874	0.1947	0.2058	2.864	2.1792	3.1842	0.5092	0.4389
254	N-formylanthranilic acid	Amino Acid	Tryptophan Metabolism	43549	LC/MS Neg	100004561	2150	164.035	101399	3342-77-6	C05653	HMDB04089	4.7305	0.8917	6.4598	4.8594	1	0.5493	0.8217	0.6502	0.5479	0.5373	0.3285	1.2306	5.018	2.4757	4.2125	2.9489	5.8107	3.0875	0.6356	0.2478	0.2566	0.4113	2.0992	4.8462	4.7911	0.6862	0.7932
389	N-formylmethionine	Amino Acid	Methionine, Cysteine, SAM and Taurine Metabolism	2829	LC/MS Neg	194	1543.8	176.039	439750	4289-98-9	C03145	HMDB01015	3.9063	0.4465	4.2407	3.2853	0.6055	0.9603	0.6696	1.2537	0.8372	1.182	1.0397	2.9296	0.4465	0.4465	1.6655	1.1918	2.1302	0.9138	0.5545	0.8111	0.7405	0.9318	0.4465	2.2537	2.4867	0.5698	0.6295
216	N-formylphenylalanine	Amino Acid	Tyrosine Metabolism	48433	LC/MS Neg	100006056	2360	192.067	759256	13200-85-6			1.6992	0.3519	1.5129	1.2038	1.0625	0.9036	1.0387	1.559	0.3645	0.4355	0.307	1.3149	4.16	0.857	1.0289	1	1.5128	0.9903	0.2724	0.3484	0.318	0.4186	1.8996	3.109	3.2672	0.3773	0.3891
465	N-methylproline	Amino Acid	Urea cycle; Arginine and Proline Metabolism	37431	LC/MS Pos Early	100001956	1335	130.086	557	475-11-6			2.2745	0.4358	1.7891	2.6511	1.9856	0.9154	1.4477	1.6605	0.4023	0.5899	0.2832	1	2.4917	0.2303	0.5477	1.2185	1.4241	1.0177	1.6595	0.4774	0.5173	0.8843	0.9833	1.0974	2.5642	0.4248	0.5969
468	N-monomethylarginine	Amino Acid	Urea cycle; Arginine and Proline Metabolism	43586	LC/MS Pos Early	100004488	2845	189.135	132862	53308-83-1	C03884	HMDB29416	1.7007	0.4169	2.3581	2.108	1.5745	0.7862	1.3356	1.2257	0.3732	0.4632	0.3431	1.061	1.93	0.1822	1.2699	0.8524	2.074	1.1639	0.9063	0.2921	0.3679	0.631	1	2.0798	2.0676	0.3789	0.4811
3880	1-methyladenosine	Nucleotide	Purine Metabolism, Adenine containing	15650	LC/MS Pos Early	1242	2120	282.12	27476	15763-06-1	C02494	HMDB03331	5.3387	0.8707	4.2267	2.7698	0.8498	0.8232	2.7013	1.6862	0.8753	1	0.6591	2.7898	4.9257	0.0701	2.6389	1.9142	4.5731	2.5505	0.3156	0.1107	0.1069	0.5314	0.3412	2.3805	2.8646	0.3866	0.5382
3855	N1-methylinosine	Nucleotide	Purine Metabolism, (Hypo)Xanthine/Inosine containing	48351	LC/MS Pos Early	100001409	1430	283.104	65095	20245-33-4		HMDB02721	1.2686	0.2125	1.6894	1.7626	1.5815	0.2401	2.0499	1.9423	0.4544	0.385	0.35	1.2612	3.1742	0.1382	0.9092	0.8388	1.1531	1.0908	0.6117	0.1382	0.2029	0.5387	1.1289	2.5683	1.9325	0.4908	0.5429
3920	N2,N2-dimethylguanine	Nucleotide	Purine Metabolism, Guanine containing	37081	LC/MS Pos Early	100001853	2465	180.088	74047	1445-15-4			1.4478	0.4693	1.4939	1.0504	2.5236	0.9025	1.9121	1.0954	0.492	0.4682	0.3509	0.9142	2.5029	0.1777	1.6748	1	3.0117	1.4502	1.1837	0.4523	0.5462	0.8354	0.9638	2.8894	2.5222	0.7451	0.9333
3919	N2,N2-dimethylguanosine	Nucleotide	Purine Metabolism, Guanine containing	35137	LC/MS Pos Early	100001412	2210	312.13	92919	2140-67-2		HMDB04824	3.8282	0.1699	1.9023	1.4289	0.9877	0.5801	1.2871	1.0171	0.3861	0.2284	0.1462	0.4757	0.1462	0.1462	1.6281	1.1824	1.6972	1.0123	0.1462	0.1462	0.1462	0.3454	0.1462	0.8445	0.1462	0.1462	0.1462
104	N2,N6-diacetyllysine	Amino Acid	Lysine Metabolism	48455	LC/MS Polar	100006124	1554	229.119	91827	499-86-5			2.8953	0.5749	4.0461	2.8528	0.0807	0.1762	0.0807	0.4823	0.8091	0.9753	0.6362	2.6372	1.1912	0.2511	1.758	1.4507	1.8875	1	0.0807	0.0807	0.1187	0.0807	1.2041	2.3635	2.8565	0.2733	0.2538
99	N2-acetyllysine	Amino Acid	Lysine Metabolism	36751	LC/MS Neg	100001721	828.3	187.109	92907	1946-82-3	C12989	HMDB00446	3.7095	1	4.2169	4.0117	0.7651	0.8473	0.8629	1.0545	0.6848	0.6368	0.5077	1.6449	2.8286	0.6811	3.5053	2.302	3.9465	1.908	0.2225	0.276	0.2897	0.2581	1.7546	2.6848	2.693	0.3347	0.3534
109	N6,N6,N6-trimethyllysine	Amino Acid	Lysine Metabolism	1498	LC/MS Pos Early	189	2825	189.16	440120	23284-33-5	C03793	HMDB01325	1.4522	0.3426	1.7114	1.3293	1.5645	0.6137	1.2302	1.1948	0.6589	0.7983	0.6466	1.833	1.6231	0.1589	1.2022	0.8224	1.6672	1	0.4383	0.304	0.3328	0.3766	1.3122	2.3619	2.6311	0.4949	0.5537
108	N6,N6-dimethyllysine	Amino Acid	Lysine Metabolism	62862	LC/MS Pos Early	100020417	2831	175.144	193344	2259-86-1	C05545	HMDB13287	0.7166	0.7166	0.7166	0.7166	3.1962	0.9048	2.3645	1.2286	0.7832	1.04	0.9402	1.9421	0.7166	0.7166	0.7166	0.7166	0.7166	0.7166	1.0579	0.7166	0.8679	0.9829	0.7166	0.7166	0.7166	0.9206	1.0171
100	N6-acetyllysine	Amino Acid	Lysine Metabolism	36752	LC/MS Neg	100001734	1059	187.109	92832	692-04-6	C02727	HMDB00206	4.9742	0.8203	5.6827	5.0437	0.4841	0.5838	0.4991	0.8292	1	1.034	0.7949	2.8518	2.58	0.4126	2.6881	1.8662	3.1865	1.3457	0.0741	0.1439	0.1558	0.1116	2.1751	2.8037	3.1634	0.3401	0.344
3891	N6-carbamoylthreonyladenosine	Nucleotide	Purine Metabolism, Adenine containing	35157	LC/MS Neg	100001415	2164	411.127	161466	24719-82-2		HMDB41623	1.7752	0.4078	1.81	1.7183	1.9887	0.7748	1.47	1	0.3906	0.4079	0.2653	0.7688	1.9188	0.2501	1.6594	1.0198	2.166	1.294	1.2679	0.303	0.4142	0.7306	0.9215	2.2082	2.2567	0.5274	0.6182
1334	N6-carboxymethyllysine	Carbohydrate	Advanced Glycation End-product	36713	LC/MS Pos Early	100001768	2500	205.118	123800	5746-04-03			2.9275	0.5658	2.5331	2.3823	1.0922	0.8847	1.2208	0.8672	0.5937	0.5927	0.4616	1	1.8185	0.3002	1.8512	1.0944	2.3756	1.4903	0.6585	0.5746	0.5892	0.6971	1.279	2.6833	3.6593	0.8476	0.9428
3881	N6-methyladenosine	Nucleotide	Purine Metabolism, Adenine containing	37114	LC/MS Pos Early	213	2264	282.12	102175	1867-73-8		HMDB04044	1.6867	0.2324	1.2066	1.1685	1.213	1.1187	1.278	1.4162	0.5192	0.485	0.3933	1.2851	3.6538	0.0623	0.6884	0.4298	1.1036	0.6646	0.0488	0.0488	0.0987	0.1422	1.1433	4.1316	4.0409	0.7534	0.8964
107	N6-methyllysine	Amino Acid	Lysine Metabolism	62860	LC/MS Pos Early	100003415	2831	161.129	164795	1188-07-4	C02728	HMDB02038	1.7324	0.4465	2.2228	1.9685	0.9175	1.1728	1.3284	1.837	0.9185	1	0.9468	2.5413	5.0756	0.1705	1.234	0.9422	1.5319	0.8738	0.1713	0.3957	0.4445	0.3538	2.2014	3.506	4.0797	0.7995	0.7914
3901	N6-succinyladenosine	Nucleotide	Purine Metabolism, Adenine containing	48130	LC/MS Neg	100001664	940	382.1	165243	4542-23-8		HMDB00912	3.6059	0.7328	2.9603	2.8789	1.371	1	1.1404	1.0685	0.3573	0.4194	0.2813	0.8125	3.2374	0.3403	3.0703	1.7713	2.6114	1.6581	0.4768	0.259	0.2872	0.31	0.6076	1.5718	1.6934	0.4432	0.4487
4024	nicotinamide	Cofactors and Vitamins	Nicotinate and Nicotinamide Metabolism	594	LC/MS Pos Early	432	1942	123.055	936	98-92-0	C00153	HMDB01406	3.0725	0.2582	3.1558	2.8538	1.1406	0.9542	1	1.4105	0.3214	0.2221	0.2188	0.9728	3.5955	0.8171	2.5013	2.0606	2.5868	1.6019	0.3522	0.1432	0.1554	0.1906	1.4305	2.1432	1.8103	0.5576	0.4867
4028	NAD+	Cofactors and Vitamins	Nicotinate and Nicotinamide Metabolism	5278	LC/MS Neg	1310	1434	662.102	5893	53-84-9	C00003	HMDB00902	7.7898	0.5551	3.107	2.9816	3.6754	1.6533	1.3703	0.74	1	0.5691	0.3928	0.9178	4.7876	0.4243	1.8087	1.2879	3.473	1.2249	0.9769	0.1719	0.2092	0.3636	0.4577	1.5028	0.8796	1.0708	0.9797
4026	nicotinamide ribonucleotide (NMN)	Cofactors and Vitamins	Nicotinate and Nicotinamide Metabolism	22152	LC/MS Pos Early	1312	766	335.064	14180	1094-61-7	C00455	HMDB00229	2.7469	0.1066	5.0059	4.9879	0.7707	1	0.9939	1.1015	0.2186	0.2959	0.1703	1.0066	2.9073	0.2985	2.25	1.8345	2.5341	1.1997	0.0806	0.0163	0.0407	0.0687	1.3729	1.4764	1.2801	0.2035	0.2044
4027	nicotinamide riboside	Cofactors and Vitamins	Nicotinate and Nicotinamide Metabolism	33013	LC/MS Pos Early	100001310	2040	255.098	439924	1341-23-7	C03150	HMDB00855	6.4636	0.672	4.9845	3.3483	1.0696	1	1.3112	1.1481	0.4935	0.5086	0.3166	0.968	2.2854	0.1861	3.1098	2.2086	4.5627	2.2587	0.4741	0.17	0.1903	0.2952	0.3784	2.0877	1.9188	0.2995	0.3444
4021	nicotinate	Cofactors and Vitamins	Nicotinate and Nicotinamide Metabolism	1504	LC/MS Pos Early	567	1673	124.039	938	59-67-6	C00253	HMDB01488	6.8081	1.8278	6.5165	5.9998	0.987	1	0.8299	1.2204	0.3337	0.1927	0.0876	0.8974	6.875	0.9736	5.2358	3.6648	6.5047	4.0115	0.0115	0.004	0.0117	0.0203	2.7766	6.4379	4.3629	0.2147	0.363
4023	nicotinic acid mononucleotide (NaMN)	Cofactors and Vitamins	Nicotinate and Nicotinamide Metabolism	32461	LC/MS Pos Early	100001058	648	336.048	5288991	321-02-8	C01185	HMDB01132	0.0848	0.0237	0.1311	0.0237	1.0063	0.9908	1.2246	0.9748	0.9937	1.2506	1.27	1.697	0.0237	0.0237	0.0772	0.0571	0.0715	0.0274	1.4257	1.587	1.9483	1.4932	0.0973	0.2584	1.1036	1.384	1.0847
1403	nonadecanoate (19:0)	Lipid	Long Chain Saturated Fatty Acid	1356	LC/MS Neg	892	6068	297.28	12591	646-30-0	C16535	HMDB00772	8.0787	0.3311	1.1207	1.264	0.7934	0.8198	1.8518	1.5874	1	0.2667	0.097	1.1074	1.112	0.0858	3.0169	1.3904	4.004	1.8442	0.7151	0.4547	0.2983	0.6843	0.8294	5.4868	3.2096	0.1015	0.087
206	O-methyltyrosine	Amino Acid	Tyrosine Metabolism	37451	LC/MS Pos Early	100002078	2790	196.097	76957	1080-06-4			2.0991	0.5849	2.7916	2.4199	0.8627	0.6964	0.6248	1.1428	0.4326	0.2932	0.6238	1.1354	2.6538	0.3482	1.9031	1.4472	2.7272	1.7351	0.6735	0.8646	0.2932	0.7812	1.3076	2.9632	2.9201	0.6836	0.8389
5519	O-sulfo-L-tyrosine	Xenobiotics	Chemical	45413	LC/MS Neg	100005384	990	260.023	514186				1.7601	0.443	2.1358	2.0402	1.7133	1	1.4448	1.0525	0.3716	0.37	0.2517	0.8134	2.2642	0.238	1.5702	1.1728	2.2077	1.3914	0.5802	0.3709	0.3962	0.4383	0.6964	1.6097	1.4234	0.4397	0.4627
205	o-Tyrosine	Amino Acid	Tyrosine Metabolism	43392	LC/MS Pos Early	100004290	2772	182.081	91482	2370-61-8		HMDB06050	3.1089	0.819	3.3986	2.5298	0.5411	0.9072	0.581	1.0594	0.3496	0.4039	0.2674	1	1.6453	17.9278	2.5919	2.1885	2.3213	1.3788	0.2938	0.3485	0.4023	0.3232	1.1258	2.5917	1.7592	0.4127	0.4784
1581	octadecadienedioate (C18:2-DC)*	Lipid	Fatty Acid, Dicarboxylate	61860	LC/MS Neg	100019982	4676	309.207					3.1835	0.6374	2.5541	0.3479	1.0645	1.0187	1	0.3479	0.4572	0.3479	0.6256	1.8712	0.3479	0.3479	3.1885	2.9004	3.873	3.3101	0.3599	0.4334	0.4451	0.3622	0.3479	0.3479	0.3479	0.4273	0.3479
1579	octadecanedioate (C18)	Lipid	Fatty Acid, Dicarboxylate	36754	LC/MS Neg	100001615	5043	313.238	70095	871-70-5		HMDB00782	0.9433	0.1887	0.7893	0.738	0.1211	0.1211	1.8475	1.5567	1.2204	0.1211	0.1211	1.812	4.3056	0.1211	0.6314	0.6198	0.8156	0.6651	0.1211	1.2513	1.2598	0.1211	0.6094	1.6371	2.1899	1.0567	0.1211
1580	octadecenedioate (C18:1-DC)	Lipid	Fatty Acid, Dicarboxylate	61861	LC/MS Neg	100019978	4875	311.223					2.4042	0.777	1.8019	1.5055	0.7206	0.776	0.9313	1.7421	0.5354	1	0.5095	1.7642	0.2544	0.2544	3.2464	2.5087	3.5484	2.5204	0.962	0.9898	0.8238	1.0567	0.2544	3.2219	3.5368	0.633	0.455
1418	oleate/vaccenate (18:1)	Lipid	Long Chain Monounsaturated Fatty Acid	52285	LC/MS Neg	100008930	5655	281.249	445639;5282761;5281127				2.8814	0.1556	0.3049	0.3049	1	1.1501	2.3488	2.2257	1.5837	0.4968	0.124	1.6778	0.7625	0.0281	1.7373	0.6115	1.4746	0.9314	1.2595	1.0268	0.5409	1.2279	0.5927	6.8289	4.3757	0.1147	0.0934
1971	oleoyl ethanolamide	Lipid	Endocannabinoid	38102	LC/MS Pos Late	1137	1661	326.305	5283454	11-58-0;111-58-0		HMDB02088	1.0538	0.6273	1.3073	0.767	1.2729	0.1516	0.9462	1.6621	0.715	0.7449	0.8446	3.0802	2.8226	0.1516	0.3624	0.2402	0.923	0.607	0.7484	1.2167	1.2193	0.7294	1.7769	10.1896	9.1244	1.3169	1.2436
2709	oleoyl-arachidonoyl-glycerol (18:1/20:4) [1]*	Lipid	Diacylglycerol	54960	LC/MS Pos Late	100010936	2907	660.556				HMDB07228	2.0102	0.7942	1	0.635	1.4204	0.9861	1.6743	1.4306	0.8025	0.6267	0.452	1.5896	2.4873	0.3853	1.5574	1.1551	2.711	1.4878	0.6888	0.5684	0.5912	0.5451	1.4394	4.4138	3.5843	0.685	0.6323
2710	oleoyl-arachidonoyl-glycerol (18:1/20:4) [2]*	Lipid	Diacylglycerol	54961	LC/MS Pos Late	100010937	2990	660.556				HMDB07228	0.7829	0.531	0.9431	0.2788	1.7656	1.4759	2.1832	2.0691	0.997	0.7766	0.5787	1.971	3.9189	0.3014	1.2695	1.0651	1.4754	1	0.747	0.784	0.8895	0.7409	1.8144	5.804	4.8148	1.1674	0.9435
2696	oleoyl-linoleoyl-glycerol (18:1/18:2) [1]	Lipid	Diacylglycerol	46798	LC/MS Pos Late	100002989	3115	636.556		106292-55-1		HMDB07219	1.6942	0.471	0.7647	0.2648	1.5571	1.0629	1.5117	2.0239	0.8836	0.653	0.5373	1.2154	0.2648	0.2648	1	0.6909	2.2925	1.03	0.6847	0.8917	1.0055	0.7486	1.3587	4.1756	3.9291	0.9329	0.6865
2697	oleoyl-linoleoyl-glycerol (18:1/18:2) [2]	Lipid	Diacylglycerol	46799	LC/MS Pos Late	100002990	3223	636.556		104346-53-4		HMDB07219	1.2484	0.5604	0.7696	0.4892	1.4863	1.4219	1.9423	1.9661	0.9546	0.7619	0.5632	1.7406	2.3491	0.2793	1.2034	0.8284	2.0747	1.1505	0.661	0.7831	0.9612	0.7262	1.3752	5.0881	4.6538	1	0.7787
1728	oleoylcarnitine (C18:1)	Lipid	Fatty Acid Metabolism (Acyl Carnitine, Monounsaturated)	35160	LC/MS Pos Late	100001501	1423	426.358	6441392	38677-66-6		HMDB05065	0.989	0.4123	0.447	0.2459	2.3589	1.6076	1.813	1.8661	0.632	0.5136	0.5942	1.5711	2.9252	0.1047	0.9397	0.6114	2.2446	1.9005	0.9716	0.6521	0.9275	1.7864	1	4.1639	3.9298	1.7318	1.7994
1776	oleoylcholine	Lipid	Fatty Acid Metabolism (Acyl Choline)	53260	LC/MS Pos Late	100009331	1449	368.352					0.2867	0.2867	0.2867	0.2867	1.3881	0.9963	1.4385	1.3287	0.6685	0.6128	0.5963	1.4814	0.2867	0.2867	0.2867	0.2867	0.2867	0.2867	0.6139	1.1032	1	0.9735	0.2867	1.7137	2.2883	1.1015	0.935
1443	omega-3 arachidonate (20:4n3)	Lipid	Long Chain Polyunsaturated Fatty Acid (n3 and n6)	19387	LC/MS Neg	100000582	5510	303.233	11722594	24880-40-8		HMDB02177	15.9932	0.493	1.0858	0.7893	1.0886	0.9251	2.2963	1.5225	2.1759	0.3787	0.058	1	0.394	0.0472	4.3835	1.7383	5.3822	2.8174	1.1599	0.696	0.2756	0.9591	0.4476	10.0393	4.7457	0.0536	0.0442
529	ophthalmate	Amino Acid	Glutathione Metabolism	34592	LC/MS Pos Early	100001311	2085	290.135	7018721	495-27-2		HMDB05765	6.8092	0.7031	5.8131	5.6471	0.9354	1	0.9587	1.2298	0.8428	0.968	0.7484	2.0483	2.2337	0.3539	1.961	1.2179	2.7491	1.4923	0.3286	0.4317	0.4755	0.4696	1.2036	2.1599	2.2398	0.5545	0.4671
435	ornithine	Amino Acid	Urea cycle; Arginine and Proline Metabolism	1493	LC/MS Pos Early	444	2800	133.097	6262	3184-13-2	C00077	HMDB03374	1.2557	0.2815	1.6952	1.6711	1.3944	1.2703	1.1286	1.2153	0.8241	1	0.7823	1.9101	1.8406	0.1772	0.9953	0.6799	1.025	0.5514	0.5663	0.4352	0.5537	0.5256	1.0032	1.6081	3.0868	0.6086	0.7153
3933	orotate	Nucleotide	Pyrimidine Metabolism, Orotate containing	1505	LC/MS Polar	445	1638.1	155.01	967	50887-69-9	C00295	HMDB00226	6.1365	2.4445	7.3088	7.1908	0.7393	1.565	0.9888	1.5393	1	1.0131	0.9317	2.5425	5.4489	0.7066	5.0254	3.8534	6.7679	2.774	0.1408	0.1611	0.189	0.1572	0.2564	0.6269	0.7234	0.1071	0.0879
4072	oxalate (ethanedioate)	Cofactors and Vitamins	Ascorbate and Aldarate Metabolism	20694	LC/MS Polar	100000841	3803	88.988	971	144-62-7	C00209	HMDB02329	1.6288	0.7425	2.5589	3.9126	0.8929	0.144	1.9181	2.3798	0.3127	0.3842	0.3539	1.7915	0.144	0.4221	1.7008	2.3609	1.5528	1.3405	1	0.144	0.1617	0.3473	2.3982	0.8413	1.4663	0.3947	0.2337
1400	palmitate (16:0)	Lipid	Long Chain Saturated Fatty Acid	1336	LC/MS Neg	424	5618	255.233	985	57-10-3	C00249	HMDB00220	3.0056	0.2369	1.0224	1.1781	0.7193	0.7093	1.1348	1.0899	0.8796	0.3563	0.2128	1.0533	2.624	0.1527	1.7218	0.8645	2.0391	1	1.134	0.8288	0.4412	0.9736	1.0117	2.7502	2.015	0.1828	0.1652
1414	palmitoleate (16:1n7)	Lipid	Long Chain Monounsaturated Fatty Acid	33447	LC/MS Neg	452	5475	253.217	445638	373-49-9	C08362	HMDB03229	2.6339	0.1838	0.325	0.2612	1	1.1612	2.0563	1.8084	2.8191	0.5958	0.1916	1.2852	0.6584	0.037	1.8611	0.8013	1.5853	0.8442	2.3331	2.5242	0.8891	2.462	0.5275	6.5595	3.6934	0.1689	0.1272
2003	palmitoleoyl ethanolamide*	Lipid	Endocannabinoid	57541	LC/MS Pos Late	100015862	1546	298.274	9835868			HMDB13648	2.149	1.5272	4.2507	3.2761	0.5338	0.3129	0.5779	1.2619	0.5396	0.9614	1.4666	6.1624	11.2097	0.5418	0.7813	0.6618	2.5519	1.2028	0.7867	0.5735	0.9606	0.9758	4.841	7.2293	6.4659	0.9068	1
2682	palmitoleoyl-linoleoyl-glycerol (16:1/18:2) [1]*	Lipid	Diacylglycerol	54967	LC/MS Pos Late	100010930	2664	608.525				HMDB07132	0.3931	0.3931	0.3931	2.1704	0.7899	1.3789	0.3931	3.8884	0.3931	0.5639	0.5311	1.1362	0.3931	0.3931	0.8638	2.1102	0.3931	0.3931	0.3931	0.3931	0.3931	0.4775	4.8187	3.5584	3.0302	0.514	0.5669
2680	palmitoleoyl-oleoyl-glycerol (16:1/18:1) [1]*	Lipid	Diacylglycerol	52632	LC/MS Pos Late	100009053	3035	610.54	9543694			HMDB07131	0.2751	0.2751	0.2751	0.2751	0.2751	0.2751	1.3363	2.016	1	0.8378	0.2751	1.2879	0.2751	0.2751	0.2751	0.2751	0.2751	0.2751	0.2751	0.2751	0.3493	0.2751	0.2751	3.4326	2.0861	0.6171	0.4401
2681	palmitoleoyl-oleoyl-glycerol (16:1/18:1) [2]*	Lipid	Diacylglycerol	52631	LC/MS Pos Late	100009054	3154	610.54					0.5245	0.3405	0.1304	0.1304	1.0898	1.7146	2.3049	2.13	1.4166	1	0.8063	2.0064	1.8583	0.1304	0.4423	0.5923	0.8578	0.5402	0.5525	0.9777	0.9975	0.6926	1.0116	4.4437	4.2741	1.2414	1.0033
1727	palmitoleoylcarnitine (C16:1)*	Lipid	Fatty Acid Metabolism (Acyl Carnitine, Monounsaturated)	53223	LC/MS Pos Late	100009406	1357	398.327	71464547				1.5352	0.3759	0.2175	0.2175	1.3549	0.918	1.082	1.2133	0.5464	0.2446	0.2175	0.7866	0.2175	0.2175	0.2175	0.2175	1.4417	1.1504	0.514	0.3629	0.538	0.8543	0.2175	1.5291	1.689	1.2488	1.4334
1974	palmitoyl ethanolamide	Lipid	Endocannabinoid	38165	LC/MS Pos Late	1489	1643	300.29	4671	544-31-0	C16512	HMDB02100	3.1452	1.4964	3.1215	2.4461	0.8411	0.4529	0.774	1	0.5942	0.5407	0.6898	1.6321	4.3964	0.4171	1.7669	1.3667	3.7601	2.1378	0.7448	0.654	0.6938	0.6362	1.6571	5.5369	4.4258	0.6983	0.7088
2685	palmitoyl-arachidonoyl-glycerol (16:0/20:4) [2]*	Lipid	Diacylglycerol	54958	LC/MS Pos Late	100010925	3015	634.54				HMDB07112	2.2385	0.7257	1.9744	1.1074	1.0432	0.7152	1.2223	1	0.6204	0.5317	0.3214	1.1163	1.3365	0.3469	2.0099	1.6254	3.2277	1.6551	0.5245	0.4087	0.5194	0.3975	0.8212	2.9765	2.6424	0.5977	0.4956
2683	palmitoyl-dihomo-linolenoyl-glycerol (16:0/20:3n3 or 6) [2]*	Lipid	Diacylglycerol	54941	LC/MS Pos Late	100010915	3265	636.556					2.6591	1.0015	2.0314	1	1.0841	0.6999	1.175	1.0243	0.6388	0.5312	0.1262	0.8424	0.1262	0.4346	1.8152	1.7064	3.7261	1.9456	0.5855	0.3828	0.4074	0.3345	0.1262	3.0537	2.4671	0.4658	0.5128
2678	palmitoyl-linoleoyl-glycerol (16:0/18:2) [2]*	Lipid	Diacylglycerol	52634	LC/MS Pos Late	100009055	3197	610.54				HMDB07103	4.8708	1.6936	2.2239	1	1.1551	0.8786	1.5705	1.7994	0.8672	0.6218	0.3945	0.8454	0.1732	0.4017	1.7708	1.684	6.4059	2.5207	0.8198	0.624	0.8492	0.1732	0.1732	3.8137	1.9775	0.5719	0.3583
2676	palmitoyl-oleoyl-glycerol (16:0/18:1) [2]*	Lipid	Diacylglycerol	54942	LC/MS Pos Late	100010917	3695	612.556			C13861	HMDB07102	0.7263	0.7263	0.7263	0.7263	0.9147	1.4898	1.4055	2.3211	1.4876	1.0356	0.7761	1.4347	0.7263	0.7263	0.7263	0.7263	0.7263	0.7263	0.9192	0.9183	0.9644	0.8296	0.7263	3.2163	2.1878	0.7263	0.8004
1709	palmitoylcarnitine (C16)	Lipid	Fatty Acid Metabolism (Acyl Carnitine, Long Chain Saturated)	44681	LC/MS Pos Late	100000776	1425	400.342	461	6865-14-1	C02990	HMDB00222	1.6874	0.6682	1.1069	0.6415	1.4692	1.0486	1.2605	1.1462	0.4746	0.3498	0.424	1.0411	1.4974	0.1458	1.0241	0.7275	3.6878	1.58	0.6957	0.3747	0.4687	1	0.4614	1.9986	1.6506	0.6593	0.835
4055	pantetheine	Cofactors and Vitamins	Pantothenate and CoA Metabolism	57555	LC/MS Pos Early	100001495	2056	279.137	439322	496-65-1	C00831		2.7077	0.4287	2.4107	1.9483	1.3921	1.8383	1.1197	1.0953	0.7648	0.8144	0.5724	1.516	2.271	0.0076	1.5319	0.7199	2.088	1	0.3678	0.4769	0.5207	0.4658	0.5225	2.8345	2.2474	0.8883	0.843
4054	pantethine	Cofactors and Vitamins	Pantothenate and CoA Metabolism	39791	LC/MS Neg	100002991	3590	553.237	452306	16816-67-4	C12661	HMDB03828	3.3809	0.3097	4.961	1.9292	1.4121	1.6238	0.7664	1	0.6867	1.5514	0.5369	1.04	0.1227	0.1227	1.0837	0.1227	0.1227	0.713	0.1227	0.3159	0.3653	0.1227	0.1227	1.7408	0.7309	0.8332	1.0897
4052	pantoate	Cofactors and Vitamins	Pantothenate and CoA Metabolism	63061	LC/MS Neg	100002613	1143	147.066	439251	470-29-1	C00522		0.2349	0.3218	1.0922	0.2349	0.9627	0.8736	0.9066	1.237	0.6687	0.7134	0.5317	1.4065	3.4103	0.2349	1.4054	0.7336	0.2349	0.2349	0.9664	1.5985	1.9083	0.9084	0.2349	1.0336	1.854	1.4548	1.0485
4053	pantothenate (Vitamin B5)	Cofactors and Vitamins	Pantothenate and CoA Metabolism	1508	LC/MS Pos Early	1024	1667	220.118	6613	137-08-6	C00864	HMDB00210	2.0552	0.3533	2.3021	1.8556	1.1275	1.0056	1.1961	1.1412	0.4386	0.5046	0.3592	1.1232	3.1628	0.2348	1.3375	0.8196	1.8394	1	0.3707	0.2311	0.2546	0.2793	0.8598	1.836	1.4899	0.408	0.4014
146	phenethylamine	Amino Acid	Phenylalanine Metabolism	12142	LC/MS Pos Early	1207	3065	122.096	1001	64-04-0	C05332	HMDB02017	2.1965	0.5511	0.412	1.8948	1.1499	1.8541	1.3037	1.4958	0.412	0.6171	0.7003	2.145	0.412	0.6264	1.8585	0.9893	2.1781	1.0107	0.8351	0.6815	0.6354	0.681	0.412	1.1564	3.2881	0.4601	0.5964
180	phenol glucuronide	Amino Acid	Tyrosine Metabolism	52747	LC/MS Pos Early	100006679	2024	288.108	87235	17685-05-1		HMDB60014	5.7782	1	3.7972	4.8785	0.063	0.063	0.546	0.4994	0.2125	0.063	0.063	0.063	0.063	0.5678	5.3571	2.6258	6.0667	3.5966	0.0993	0.063	0.063	0.063	0.5296	1.2702	2.3757	0.1833	0.2686
147	phenylacetate	Amino Acid	Phenylalanine Metabolism	57745	LC/MS Neg	100000011	2150	91.0554	999	103-82-2	C07086	HMDB00209	2.0311	0.6115	1.721	1.6417	1.4539	1.0157	1.2646	1.779	0.6115	0.5061	0.2873	0.9843	0.207	0.207	2.2054	1.1496	2.1846	1.7471	0.4133	0.3452	0.3435	0.2625	0.5347	2.5584	3.0678	0.4537	0.404
132	phenylalanine	Amino Acid	Phenylalanine Metabolism	64	LC/MS Pos Early	460	2878	166.086	6140	63-91-2	C00079	HMDB00159	2.9004	0.6	3.2911	3.0268	0.8617	0.9272	1	1.4884	0.4792	0.5568	0.476	1.5822	3.6499	0.3302	1.9195	1.4651	2.6961	1.4155	0.234	0.2584	0.3045	0.3054	1.5912	2.1765	2.2299	0.3289	0.3363
857	phenylalanylalanine	Peptide	Dipeptide	41374	LC/MS Pos Early	100003589	2909	237.123	5488196	3918-87-4			3.3156	1.0517	4.053	2.5077	0.7895	0.8548	0.5944	2.4459	0.381	0.9165	0.9483	4.1598	3.9097	0.2094	1.8094	0.871	2.4536	1.5128	0.2286	0.322	0.3111	0.3042	1.98	4.06	2.4823	0.2312	0.2094
862	phenylalanylglycine	Peptide	Dipeptide	41370	LC/MS Pos Early	100003588	2898	223.108	98207	721-90-4		HMDB28995	2.5238	1.3786	3.24	2.8357	0.6845	0.8342	0.6002	2.3975	0.3203	0.9483	0.9559	4.7955	5.8107	0.1725	1.3728	0.8634	2.2121	1.0441	0.1848	0.2809	0.2553	0.3597	3.1565	4.2377	2.5781	0.1725	0.1736
143	phenyllactate (PLA)	Amino Acid	Phenylalanine Metabolism	22130	LC/MS Neg	100000774	2208	165.056	3848	828-01-3	C05607	HMDB00779	4.0377	0.9797	2.8179	3.2171	0.9637	1.7781	1.1563	1.8018	1.0091	0.8296	0.5014	2.0698	0.5014	0.5757	2.1124	0.9909	2.1736	1.3982	0.7532	0.5988	0.6814	0.5376	0.5014	0.5014	1.8448	0.8488	0.8702
142	phenylpyruvate	Amino Acid	Phenylalanine Metabolism	566	LC/MS Neg	241	2515	163.04	997	156-06-9	C00166	HMDB00205	0.6358	0.2212	0.8728	0.2212	2.1671	3.1867	4.6283	8.4585	1.7041	3.343	2.9039	7.9639	0.2212	0.2289	0.671	0.2212	0.7118	0.2212	0.7861	1.0536	1.0973	0.857	0.2212	0.6764	5.1193	0.8932	0.9464
1365	phosphate	Energy	Oxidative Phosphorylation	42109	LC/MS Neg	461	608	96.9696	1061	7664-38-2	C00009	HMDB01429	1.8177	0.3819	2.149	2.4105	1.2166	0.9905	0.9796	1.2734	0.3683	0.5408	0.4999	1.6766	6.4896	0.2463	1.2518	1.0488	1.782	1	0.5208	0.2579	0.3295	0.4256	1.2459	2.0527	1.8882	0.3755	0.3817
1143	phosphoenolpyruvate (PEP)	Carbohydrate	Glycolysis, Gluconeogenesis, and Pyruvate Metabolism	597	LC/MS Neg	463	587.3	166.975	1005	10526-80-4	C00074	HMDB00263	1.1187	0.3281	1.7263	1.3794	1.2601	1.2482	1.155	1.2715	0.5333	0.4997	0.3565	1.0506	2.5631	0.1907	1	0.7684	1.2344	0.7726	0.3981	0.2234	0.249	0.1878	1.0129	1.7309	1.4253	0.3781	0.42
2048	phosphoethanolamine (PE)	Lipid	Phospholipid Metabolism	1600	LC/MS Pos Early	1026	700	142.026	1015	1071-23-4	C00346	HMDB00224	2.4494	0.358	2.9408	2.7393	1	1.0003	1.1993	1.016	0.4588	0.535	0.3917	1.2296	2.9632	0.1805	1.0767	0.8073	1.9714	1.0868	0.4091	0.2588	0.3074	0.3119	0.8587	1.6335	1.6084	0.442	0.452
4056	phosphopantetheine	Cofactors and Vitamins	Pantothenate and CoA Metabolism	15504	LC/MS Neg	100000328	1597	357.089	987	NA	C01134	HMDB01416	2.8888	0.4741	2.3214	2.0314	1.0398	0.9966	1.1526	1.1834	0.4618	0.6378	0.4534	1.5342	2.3886	0.0233	1.3839	0.7639	1.1925	1.0082	0.2993	0.321	0.3552	0.3533	1	2.2698	1.7882	0.4487	0.4825
262	picolinate	Amino Acid	Tryptophan Metabolism	1512	LC/MS Pos Early	1022	910	124.039	1018	98-98-6	C10164	HMDB02243	2.5973	0.6579	2.6984	2.1779	1.1747	0.8457	1.0274	1	0.462	0.4955	0.3411	0.9328	2.1086	0.3932	2.7656	1.8712	3.0257	1.627	0.2455	0.2654	0.2705	0.2473	1.0493	2.9634	3.0992	0.5398	0.5767
123	pipecolate	Amino Acid	Lysine Metabolism	1444	LC/MS Pos Early	1025	2200	130.086	849	4043-87-2	C00408	HMDB00070	3.0675	0.7018	2.9865	2.9114	1.3496	0.7912	1	0.7725	0.6	0.6259	0.5318	1.4279	1.7049	0.7011	2.744	1.7771	4.061	1.9578	1.1362	0.7996	0.8111	0.954	0.8696	1.2102	1.5051	0.9427	0.8769
462	prolylhydroxyproline	Amino Acid	Urea cycle; Arginine and Proline Metabolism	35127	LC/MS Pos Early	100001167	2128	229.118	11673055	18684-24-7		HMDB06695	4.9923	3.6846	4.9765	3.1424	0.4881	0.4251	1.2183	1	0.5666	0.6044	0.5356	1.5164	2.4849	0.6465	4.6741	4.2171	3.0464	1.5192	0.482	0.4763	0.3115	0.6065	0.9163	1.3351	2.1652	0.5212	0.6456
443	proline	Amino Acid	Urea cycle; Arginine and Proline Metabolism	1898	LC/MS Pos Early	480	1603	116.071	145742	147-85-3	C00148	HMDB00162	2.0162	0.4403	2.0667	1.8531	1.0198	0.8183	1.0268	1.2388	0.4574	0.5336	0.4202	1.2959	2.3259	0.1942	1.4385	1	1.9079	1.0444	0.401	0.2718	0.3137	0.3573	0.9703	1.8735	1.8521	0.3756	0.4158
882	prolylglycine	Peptide	Dipeptide	40703	LC/MS Pos Early	100003674	2136	173.092	6426709	2578-57-6		HMDB11178	4.2591	1	3.7619	2.9191	0.3838	0.7311	0.9072	1.8063	0.6821	0.6571	0.552	2.1323	2.4378	0.2607	2.5491	1.6715	3.6533	1.7264	0.0626	0.2212	0.2453	0.2206	1.9696	4.3823	4.6477	0.2723	0.385
1651	propionyl CoA	Lipid	Fatty Acid Metabolism (also BCAA Metabolism)	46323	LC/MS Neg	100000355	2009	410.563	92753	108321-21-7	C00100	HMDB01275	0.2177	0.2177	0.2177	0.2177	5.4868	3.1885	3.2758	1.5791	1.2837	1	0.4176	0.2177	15.3866	0.2177	0.2177	0.2177	0.2177	0.2177	0.9873	0.3121	0.2177	0.4825	0.2177	1.488	0.2177	0.7307	0.515
1652	propionylcarnitine (C3)	Lipid	Fatty Acid Metabolism (also BCAA Metabolism)	32452	LC/MS Pos Early	100001162	2590	218.139	107738	17298-37-2	C03017	HMDB00824	0.813	0.0722	0.6613	0.5344	5.1705	4.3978	4.7951	3.545	1.3984	1.2122	0.3962	1.5416	7.9778	0.1471	0.7062	0.5039	0.9803	1.0062	0.6935	0.3843	0.3178	0.5224	1.1168	3.0079	3.6554	1	1.0361
3947	pseudouridine	Nucleotide	Pyrimidine Metabolism, Uracil containing	33442	LC/MS Neg	821	1100	243.062	15047	1445-07-4	C02067	HMDB00767	1.8559	0.3998	1.7023	1.1827	1.3896	0.9452	1.8032	1.5277	0.5332	0.6954	0.5433	1.6618	2.6163	0.1026	0.8571	0.6286	1.4233	1.0533	0.7394	0.3482	0.4338	1	1.0014	1.7441	1.6868	0.4449	0.5111
4109	pterin	Cofactors and Vitamins	Pterin Metabolism	43023	LC/MS Pos Early	100004216	1805	164.057	73000	22363-60-4	C00715	HMDB00802	0.1605	0.1703	0.1605	0.1605	1.9136	1.8969	2.1398	2.7709	1.1764	1.5345	0.9896	3.0558	0.1605	0.1605	0.1605	0.2021	0.6002	0.2135	0.6444	0.5518	0.9302	0.6936	0.7683	3.955	3.1208	1.0104	1.2567
483	putrescine	Amino Acid	Polyamine Metabolism	1408	LC/MS Pos Early	49	3027	89.1073	1045	110-60-1	C00134	HMDB01414	1.6555	0.3312	2.0502	2.0755	1.3568	1.0437	1	1.059	0.5212	0.6676	0.5897	1.4418	3.8043	0.2255	1.1774	0.862	1.7957	0.9209	0.6434	0.3726	0.4627	0.535	1.0553	1.9702	2.1412	0.547	0.6
4165	pyridoxal	Cofactors and Vitamins	Vitamin B6 Metabolism	1651	LC/MS Pos Early	491	2343	168.065	1050	65-22-5	C00250	HMDB01545	3.9048	1	4.4172	4.0241	0.86	0.8439	0.9644	1.0724	0.4833	0.6185	0.5781	1.7401	4.3298	0.4692	2.3678	1.5172	3.3201	1.6678	0.3343	0.2597	0.2743	0.3653	1.6633	2.9441	2.8101	0.3767	0.3782
4164	pyridoxal phosphate	Cofactors and Vitamins	Vitamin B6 Metabolism	5331	LC/MS Neg	492	943	246.017	1051	41468-25-1	C00018	HMDB01491	2.1881	0.6622	0.6622	0.6622	1.4615	1.0257	1.5618	1.169	0.8523	0.918	0.9289	1.8009	0.6622	0.6622	1.1008	1.083	0.6622	0.6622	0.9134	0.7769	0.9106	0.7914	0.6622	3.0147	2.0452	0.9743	0.8685
4162	pyridoxamine	Cofactors and Vitamins	Vitamin B6 Metabolism	2150	LC/MS Pos Early	568	2975	169.097	1052	58052-48-5	C00534	HMDB01431	7.8737	1.0004	6.296	4.8784	0.9285	0.902	1	1.0585	0.6602	0.6929	0.4603	1.278	2.5567	0.3425	3.3225	2.1736	4.1361	2.3852	0.1572	0.184	0.1706	0.2816	0.5661	2.2625	2.1287	0.3216	0.3552
4163	pyridoxamine phosphate	Cofactors and Vitamins	Vitamin B6 Metabolism	3138	LC/MS Pos Early	493	1932	249.064	1053	529-96-4	C00647	HMDB01555	2.9775	0.4642	3.0787	2.7803	0.8117	0.7603	1.3108	1.3301	0.5254	0.4549	0.3815	1	2.8292	0.3306	1.8272	1.5444	2.0545	1.4204	0.4289	0.3221	0.3205	0.416	1.17	1.8376	2.0495	0.4999	0.5278
4166	pyridoxate	Cofactors and Vitamins	Vitamin B6 Metabolism	31555	LC/MS Polar	100001121	846	182.046	6723	82-82-6	C00847	HMDB00017	5.8522	1.3135	6.4111	5.127	0.9201	0.7762	0.8621	0.8336	0.6491	0.8768	0.7085	1.7465	3.6374	0.4439	3.2788	2.3682	4.5117	2.2031	0.3277	0.6096	0.5671	0.6249	1.317	3.7057	4.1816	1	0.9548
52	pyroglutamine*	Amino Acid	Glutamate Metabolism	46225	LC/MS Pos Early	100001540	1900	129.066	134508	2353-44-8			10.0189	1.3973	10.8696	9.2483	0.9748	0.6025	0.7524	0.8101	0.2567	0.2945	0.276	1	3.0119	1.1031	8.971	7.5573	6.3364	3.0314	0.3495	0.2199	0.2559	0.3047	5.8349	5.4414	5.7862	0.6416	0.3749
1144	pyruvate	Carbohydrate	Glycolysis, Gluconeogenesis, and Pyruvate Metabolism	48990	LC/MS Polar	823	1083	87.0088	1060	127-17-3	C00022	HMDB00243	1.3159	0.2141	0.9879	0.926	1.8119	2.1065	2.8717	2.9913	1.0091	1.2512	1.4536	3.2413	1.8267	0.0961	1	0.7235	1.0331	0.6399	0.8298	0.6693	0.7396	0.6385	0.7737	1.5847	4.5098	0.7431	0.9395
4557	quinate	Xenobiotics	Food Component/Plant	18335	LC/MS Polar	100000442	2432.9	191.056	6508	77-95-2	C00296	HMDB03072	0.389	0.389	0.389	0.389	0.5929	0.389	0.389	0.389	0.5354	0.6986	0.4939	1.2922	0.389	0.389	0.389	0.389	0.389	0.389	1.1553	1.1676	0.9639	1.2374	0.389	0.389	1	1.3583	1.1043
4020	quinolinate	Cofactors and Vitamins	Nicotinate and Nicotinamide Metabolism	1899	LC/MS Pos Early	182	845	168.029	1066	89-00-9	C03722	HMDB00232	1.6641	0.3251	2.0603	1.2329	1.5326	0.999	1.3434	0.7523	0.5645	0.6909	0.3322	1	3.7107	0.3645	2.0078	1.5693	1.7807	0.9439	0.764	0.5109	0.6282	0.424	1.1609	4.043	3.0306	1.0283	0.8954
1167	ribitol	Carbohydrate	Pentose Metabolism	15772	LC/MS Polar	100000406	1789.6	151.061	6912	488-81-3	C00474	HMDB00508	3.7527	0.5532	3.4463	2.9658	1.1189	1.0074	0.8269	1	0.5813	0.4727	0.3557	0.9921	1.8024	0.432	2.5836	1.7405	2.4108	1.5158	0.2234	0.2565	0.2566	0.2119	1.0549	1.8695	2.1006	0.3911	0.3853
4049	riboflavin (Vitamin B2)	Cofactors and Vitamins	Riboflavin Metabolism	1827	LC/MS Pos Early	500	2292	377.146	493570	83-88-5	C00255	HMDB00244	2.8615	0.7573	3.1942	2.0104	1	0.8522	1.1939	0.9406	0.6913	0.7466	0.5432	1.3446	3.2657	0.2104	2.5764	1.4898	3.2716	1.6899	0.2794	0.2258	0.2342	0.2944	1.2645	3.5214	4.2	0.6193	0.6266
1168	ribonate	Carbohydrate	Pentose Metabolism	27731	LC/MS Polar	100001007	2425	165.041	5460677	5336-08-03	C01685	HMDB00867	1.3015	0.1646	0.9846	0.7755	1.1154	0.6488	1.1761	1	0.5792	0.8907	1.1845	1.1929	1.2284	0.2132	0.5941	0.3961	0.7262	0.498	4.4855	3.769	2.9084	3.2525	0.3245	1.2656	1.9135	1.6645	0.8886
1166	ribose	Carbohydrate	Pentose Metabolism	1471	LC/MS Polar	914	1508.2	195.051	5779	50-69-1	C00121	HMDB00283	0.7648	0.1584	0.6944	0.5832	2.1699	2.1908	2.5433	2.6443	1.253	1.3049	1	2.5974	1.3724	0.067	0.3598	0.2637	0.4948	0.3489	0.8174	0.8895	0.9979	1.2554	0.9808	2.8935	4.7694	1.1423	1.0916
1192	ribulonate/xylulonate/lyxonate*	Carbohydrate	Pentose Metabolism	61858	LC/MS Polar	100019968	2350	165.041					3.669	0.3386	1.7889	1.5199	1.3297	0.9821	0.983	1.2285	0.6348	0.5412	0.3622	1	1.9025	0.2516	2.4102	1.156	2.8759	1.2416	0.6262	0.2634	0.3138	0.4328	1.1478	2.026	1.9592	0.2828	0.3649
532	S-(1,2-dicarboxyethyl)glutathione	Amino Acid	Glutathione Metabolism	63009	LC/MS Pos Early	100020967	1802	424.102	9802383	1115-52-2			6.2636	0.3739	4.791	3.3517	2.6625	2.4155	2.6295	1.4042	0.6511	0.5289	0.2322	0.788	6.085	0.0633	1.4945	0.8081	2.1988	1.1919	0.096	0.0633	0.0809	0.1014	0.6214	1.5584	1.2026	0.2196	0.2134
60	S-1-pyrroline-5-carboxylate	Amino Acid	Glutamate Metabolism	42370	LC/MS Pos Early	35	1528	114.055	1196	2906-39-0	C04322	HMDB01301	1.7755	0.9604	1.1812	1.2518	1.3213	1	1.8739	3.5943	0.5424	0.8266	0.9612	3.9511	2.9834	0.4773	1.0535	0.7858	1.5634	0.8056	0.4865	0.3975	0.5874	0.5355	2.522	4.528	5.969	0.4146	0.4572
398	S-adenosylhomocysteine (SAH)	Amino Acid	Methionine, Cysteine, SAM and Taurine Metabolism	42382	LC/MS Neg	197	1832.4	383.114	439155	979-92-0	C00021	HMDB00939	4.4021	0.4663	4.223	3.4221	1.1675	1.0932	1.12	0.9648	0.7752	0.7599	0.2809	1.2964	2.817	0.1584	1.4804	1	1.8812	1.138	0.2371	0.2664	0.2659	0.2283	0.7689	2.3047	1.9515	0.5301	0.5731
397	S-adenosylmethionine (SAM)	Amino Acid	Methionine, Cysteine, SAM and Taurine Metabolism	15915	LC/MS Pos Early	1263	3002	399.144	34756	24346-00-7;86867-01-8;86867-0108	C00019	HMDB01185	1.796	0.3421	2.1746	1.8491	1.2796	1.0846	1.0548	1.219	0.3826	0.4931	0.3555	1	2.6432	0.1466	1.2638	0.9925	1.8328	1.0631	0.2534	0.1972	0.2563	0.257	0.9038	2.1206	2.138	0.2928	0.3438
5461	S-carboxymethyl-L-cysteine	Xenobiotics	Drug - Other	47897	LC/MS Pos Early	100002324	1490	180.032	1080	638-23-3	C03727	HMDB29415	4.6537	0.8262	5.5838	4.5237	1.5716	1	1.2635	1.0761	0.4172	0.5857	0.3098	0.8893	1.168	0.286	3.3462	2.1082	3.1053	2.2749	0.5648	0.365	0.3862	0.5691	0.4686	1.8333	1.6321	0.4013	0.4218
409	S-methylcysteine	Amino Acid	Methionine, Cysteine, SAM and Taurine Metabolism	39592	LC/MS Pos Early	100002749	1955	119.016	24417	1187-84-4		HMDB02108	2.772	0.205	2.5328	1.7584	0.2781	0.0672	0.0672	0.8841	0.0672	0.0672	0.0672	0.4106	0.0672	0.7024	1.5411	1.1711	1.9723	1.3616	0.0672	0.1195	0.0672	0.0672	4.9321	0.0672	1	0.0672	0.1322
114	saccharopine	Amino Acid	Lysine Metabolism	1495	LC/MS Pos Early	392	2530	277.139	160556	997-68-2	C00449	HMDB00279	3.7023	1.2682	5.9698	4.8442	1.222	0.9935	1	0.8873	0.3795	0.4014	0.2934	0.8341	2.6415	0.8375	6.6203	6.3981	5.4812	2.9302	0.3528	0.319	0.3587	0.2939	1.1002	1.8122	1.2606	0.2221	0.1771
5433	salicylate	Xenobiotics	Drug - Topical Agents	1515	LC/MS Polar	501	802	137.024	338	69-72-7	C00805	HMDB01895	2.8114	0.291	0.8603	0.5503	2.0083	1.9765	1.911	1.3191	0.654	0.6944	0.4295	1.1639	1.8578	2.1427	0.7588	0.4648	1.5714	2.8567	0.8348	0.8481	0.7985	0.7399	0.6623	2.9928	2.697	1.0232	1
1562	sebacate (C10-DC)	Lipid	Fatty Acid, Dicarboxylate	32398	LC/MS Polar	100001211	2147	201.113	5192	111-20-6	C08277	HMDB00792	0.0468	0.0468	0.0468	0.0468	1.3152	0.5734	0.6069	0.338	0.669	0.7345	0.5209	0.656	1.3762	0.0468	0.0468	0.0468	0.25	0.0468	2.5441	2.17	2.2019	2.0687	0.3662	1.2655	1.7655	2.2943	2.0438
1191	sedoheptulose	Carbohydrate	Pentose Metabolism	53237	LC/MS Polar	100002619	2255	209.067	5459879	3019-74-7		HMDB03219	2.8233	0.4375	1.4753	1.6954	0.7918	1	0.7018	1.0775	0.7296	0.632	0.3744	1.1271	1.9914	0.2376	2.2525	1.1596	3.0181	1.5429	0.2443	0.204	0.2549	0.214	1.1429	2.3699	2.6225	0.3888	0.5117
1162	sedoheptulose-7-phosphate	Carbohydrate	Pentose Phosphate Pathway	35649	LC/MS Pos Early	100001628	540	273.037	616	2646-35-7	C05382	HMDB01068	5.1484	0.3465	4.0683	3.699	1.1531	1.1411	1.3568	1	0.5098	0.4662	0.2408	0.8105	2.7399	0.2515	2.6858	1.8643	3.321	1.6878	0.3434	0.1781	0.1914	0.3482	0.9975	1.7788	1.3575	0.3788	0.3762
9	serine	Amino Acid	Glycine, Serine and Threonine Metabolism	1648	LC/MS Pos Early	503	1239	106.05	5951	56-45-1	C00065	HMDB00187	2.9052	0.7446	3.2101	2.6821	0.9005	0.903	1	1.5394	0.5757	0.7133	0.6081	2.0109	3.5503	0.3099	1.9154	1.3639	2.6623	1.4347	0.2377	0.3045	0.3695	0.3175	1.9455	3.217	3.1372	0.4483	0.4799
491	spermidine	Amino Acid	Polyamine Metabolism	485	LC/MS Pos Early	50	3355	146.165	1102	124-20-9	C00315	HMDB01257	2.0704	0.4906	3.0488	3.091	1.3594	1.2369	0.7579	1.1634	0.4033	0.629	0.5577	1.838	6.7487	0.1628	1.5723	1	1.7873	1.0783	0.3426	0.2255	0.2933	0.2778	0.9267	3.5093	2.6359	0.3894	0.4652
2769	sphingadienine	Lipid	Sphingolipid Synthesis	57426	LC/MS Pos Late	100015643	1350	298.274	6449795	25696-03-1			0.5534	2.656	1.5429	1.2939	0.8478	0.8308	0.7826	1.9516	0.4041	0.6214	0.9263	6.0111	6.0784	0.6928	1.0874	1.0737	1.8209	1.875	0.2255	0.2255	0.5526	0.4104	2.1185	4.5286	4.4371	0.6716	0.7758
2767	sphinganine	Lipid	Sphingolipid Synthesis	17769	LC/MS Pos Late	313	1413	302.305	3126	3102-56-5	C00836	HMDB00269	1.8094	1.2229	3.3087	2.9891	0.8135	0.7207	1.0748	0.9476	0.3795	0.4953	0.5336	2.0812	5.1327	0.4868	1.4268	1.299	1.9859	1.2279	0.4745	0.2512	0.3464	0.3488	1	1.3922	1.4455	0.4824	0.5418
2890	sphingomyelin (d18:1/25:0, d19:0/24:1, d20:1/23:0, d19:1/24:0)*	Lipid	Sphingomyelins	57478	LC/MS Pos Late	100015792	3500	829.716					6.5889	1.2568	3.6484	1.5955	0.6579	0.1904	1.1829	2.7432	0.7899	0.4784	0.1904	1.8877	0.1904	0.6302	1.0322	0.9634	4.897	1.7208	0.2957	0.3115	0.2676	0.3135	0.1904	1.4602	1	0.198	0.1904
4712	stachydrine	Xenobiotics	Food Component/Plant	34384	LC/MS Pos Early	100001296	1440	144.102	115244	4136-37-2	C10172	HMDB04827	0.8948	0.2245	0.718	1	1.1882	0.6104	0.772	0.9426	0.7481	0.8202	0.7474	2.1112	2.7361	0.3002	0.503	0.9185	1.9095	0.4594	1.2571	1.1533	1.1326	1.1812	1.7117	1.8374	3.7425	2.8767	2.3092
1402	stearate (18:0)	Lipid	Long Chain Saturated Fatty Acid	1358	LC/MS Neg	439	5872	283.264	5281	57-11-4	C01530	HMDB00827	3.4904	0.2527	1.1315	1.3432	0.631	0.6739	1.1229	1.1434	0.618	0.2673	0.1842	1	2.7148	0.1657	2.0387	1.0036	2.6631	1.2552	0.6606	0.3089	0.2266	0.4718	1.1275	3.0882	2.0493	0.1583	0.1502
1441	stearidonate (18:4n3)	Lipid	Long Chain Polyunsaturated Fatty Acid (n3 and n6)	33969	LC/MS Neg	100001229	5395	275.202	5312508	111174-40-4	C16300	HMDB06547	9.1766	0.2859	1.4192	0.8778	1.0184	1.5479	2.7079	2.9141	2.7612	0.6709	0.286	2.0393	1.701	0.0574	1.4676	0.7635	1.9289	1	0.3364	0.4857	0.2529	0.4737	0.9222	6.7491	3.8655	0.1549	0.1326
1975	stearoyl ethanolamide	Lipid	Endocannabinoid	38625	LC/MS Pos Late	100002254	1787	328.321	27902	111-57-9		HMDB13078	1.8737	0.5902	2.6613	2.4229	0.9321	0.6527	1	2.319	0.2622	0.3448	0.8973	1.1317	7.624	0.1906	1.2075	1.0487	1.8536	1.4867	0.5305	0.2347	0.2405	0.3767	2.2444	1.6249	1.7738	0.2752	0.4238
2707	stearoyl-arachidonoyl-glycerol (18:0/20:4) [1]*	Lipid	Diacylglycerol	57450	LC/MS Pos Late	100010949	3404	662.572					4.7507	1.4996	2.799	1.8171	1.1876	0.6411	1.1848	0.9823	0.5666	0.4214	0.2914	0.9045	0.2914	0.7068	2.3135	1.9078	5.4491	3.0522	1.0177	0.377	0.5218	0.6026	0.7825	2.3871	1.9606	0.3982	0.3823
2708	stearoyl-arachidonoyl-glycerol (18:0/20:4) [2]*	Lipid	Diacylglycerol	57449	LC/MS Pos Late	100010950	3522	662.572					2.217	0.9368	1.7497	0.6599	1.6659	0.8173	1.9311	1.2266	0.6786	0.5348	0.3079	1.2105	1	0.68	1.9802	1.7823	2.7743	1.7735	1.1985	0.6791	0.711	0.7794	0.6751	3.2109	3.2378	0.7136	0.6566
2690	stearoyl-linoleoyl-glycerol (18:0/18:2) [1]*	Lipid	Diacylglycerol	54948	LC/MS Pos Late	100010920	3650	638.572					0.3135	0.213	0.1137	0.1137	1.5447	1.9122	2.9781	3.0407	1.7722	1.2116	0.9272	3.1553	3.0955	0.117	0.3624	0.2314	0.3365	0.3157	0.6393	0.938	0.9609	0.7754	1.5216	6.2948	5.3835	1.237	1.0391
2691	stearoyl-linoleoyl-glycerol (18:0/18:2) [2]*	Lipid	Diacylglycerol	54947	LC/MS Pos Late	100010921	3762	638.572					0.2366	1.4945	0.2366	0.2366	0.2366	0.2366	0.2366	0.2366	0.391	0.2366	0.2366	0.2366	0.2366	0.5142	1.5981	0.2366	4.6895	2.0089	0.9616	0.2366	0.5505	1.0384	0.2366	1.2241	0.2366	0.2366	0.3429
1711	stearoylcarnitine (C18)	Lipid	Fatty Acid Metabolism (Acyl Carnitine, Long Chain Saturated)	34409	LC/MS Pos Late	100001391	1485	428.373	6426855	18822-91-8		HMDB00848	1.3182	0.618	1	0.6687	3.5326	0.8544	1.656	1.1307	0.2592	0.2276	0.2546	0.6544	1.5943	0.1734	1.1905	0.9919	4.5982	2.9878	1.5898	0.5001	0.6969	1.6352	0.3859	2.1183	1.7944	0.8683	1.1747
1557	suberate (C8-DC)	Lipid	Fatty Acid, Dicarboxylate	15730	LC/MS Polar	100000016	2577.6	173.082	10457	505-48-6	C08278	HMDB00893	2.0793	0.3776	1.2576	0.2306	2.1181	0.8058	0.8273	0.6904	0.8612	1.0959	0.8125	1.8518	0.2306	0.2306	0.9048	0.6646	1.2837	0.7218	2.026	1.201	1.4545	1.2355	0.2306	1.0952	2.1292	0.877	0.6403
1347	succinate	Energy	TCA Cycle	1437	LC/MS Pos Early	252	1150	101.023	1110	110-15-6	C00042	HMDB00254	4.842	0.6186	4.8165	4.768	2.0028	1.9592	1.3473	0.9727	1	0.8611	0.3923	0.7793	2.0078	0.3369	2.1183	1.1588	3.3611	1.4818	0.4654	0.4047	0.4399	0.409	0.2764	1.1213	1.285	0.7854	0.8835
1346	succinylcarnitine (C4-DC)	Energy	TCA Cycle	37058	LC/MS Pos Early	100001948	2291	262.128	71464481	256928-74-2		HMDB61717	20.7939	1.6671	13.2681	10.5952	2.1949	2.1529	1.8375	1.6814	0.5552	0.3917	0.191	0.3143	1.4955	0.6807	14.9877	10.8032	16.6063	8.7867	0.2743	0.2975	0.2634	0.2614	0.2154	1	0.916	0.3529	0.3587
1227	sucrose	Carbohydrate	Disaccharides and Oligosaccharides	1519	LC/MS Neg	935	865	341.109	5988	57-50-1	C00089	HMDB00258	1.2633	0.6463	1.3501	1.0485	0.6538	0.6202	0.5586	1	0.2781	0.3761	0.2534	1.0293	1.8264	4.4105	1.7479	1.0518	3.3597	1.1765	0.2799	0.2783	0.2869	0.3116	23.7109	1.3867	1.8339	0.246	0.291
423	taurine	Amino Acid	Methionine, Cysteine, SAM and Taurine Metabolism	2125	LC/MS Polar	512	2120	124.007	1123	107-35-7	C00245	HMDB00251	4.8035	0.6702	3.7571	3.2945	0.9927	0.8994	0.8176	0.9472	1	0.708	0.4768	1.3588	5.3379	1.449	1.4934	1.2223	3.3992	1.576	0.2721	0.2101	0.1812	0.209	1.5444	2.87	4.7536	0.5304	0.591
1434	tetradecadienoate (14:2)*	Lipid	Long Chain Polyunsaturated Fatty Acid (n3 and n6)	62850	LC/MS Neg	100020343	5292	223.17	5312409	39039-37-7		HMDB00560	2.631	0.3473	1.4763	0.7657	1.0409	1.0937	1.4339	2.4552	0.9591	0.5929	0.4116	1.3404	2.8914	0.0977	1.0915	0.8324	1.806	0.9361	0.1814	0.0977	0.3359	0.2816	1.0927	2.3247	3.0678	0.4718	0.3905
1572	tetradecanedioate (C14)	Lipid	Fatty Acid, Dicarboxylate	35669	LC/MS Neg	100001613	3985	257.176	13185	821-38-5		HMDB00872	3.0712	0.7917	3.0049	3.036	0.9893	0.8119	1.0107	1.0193	0.2994	0.4167	0.3314	1.3412	3.8562	0.2519	2.6639	2.2407	4.0544	2.71	0.5347	0.3612	0.2983	0.2796	0.2519	1.9942	2.1811	0.5104	0.5219
4135	thiamin (Vitamin B1)	Cofactors and Vitamins	Thiamine Metabolism	5341	LC/MS Pos Early	873	3050	265.112	1130	59-43-8	C00378	HMDB00235	24.1768	3.2158	12.261	7.2246	1.4445	0.9235	1	0.994	0.7427	0.5846	0.4356	1.2424	1.7992	0.6067	6.1615	2.9958	11.028	4.3876	0.2277	0.1754	0.1952	0.2417	0.4319	2.4931	2.1364	0.2265	0.2937
4137	thiamin diphosphate	Cofactors and Vitamins	Thiamine Metabolism	35670	LC/MS Neg	522	1195.1	423.03	1132	154-87-0	C00068	HMDB01372	5.515	0.2347	1.7834	3.3578	5.0514	1.001	0.999	0.2347	0.7263	0.5706	0.2347	0.2347	0.2347	0.3742	1.9322	1.0565	3.3856	1.4156	2.2519	0.27	0.2347	0.4223	0.2347	0.3549	0.2347	0.2933	0.5357
4136	thiamin monophosphate	Cofactors and Vitamins	Thiamine Metabolism	15798	LC/MS Pos Early	523	2378	345.078	3382778	532-40-1	C01081	HMDB02666	5.1818	0.9956	4.4856	3.2556	1.2678	1	1.1997	0.9657	0.5973	0.5714	0.443	1.0661	2.79	0.3411	2.681	1.6669	3.4209	1.8925	0.2494	0.2014	0.2237	0.25	0.7298	2.366	2.0753	0.3659	0.4024
5659	thioproline	Xenobiotics	Chemical	53231	LC/MS Pos Early	100009232	1250	134.027	93176	34592-47-4			2.167	0.4552	1.6608	1.3185	1.1479	1.2403	1.2411	1.6404	0.7307	0.7575	0.6442	1.686	2.9154	0.5144	1.1539	0.616	1.5451	0.9952	0.3244	0.5178	0.6148	0.4366	1	2.9949	2.7611	0.6783	0.7259
4069	threonate	Cofactors and Vitamins	Ascorbate and Aldarate Metabolism	27738	LC/MS Polar	100001022	2384	135.03	151152	70753-61-6	C01620	HMDB00943	4.3241	0.9648	5.0645	4.791	1.493	1	1.1911	0.7497	0.5388	0.3663	0.2734	0.7398	1.8905	3.3152	2.0775	1.7153	3.8809	2.1442	0.8217	0.3366	0.3335	0.5547	0.5488	1.3911	1.5506	0.3234	0.4998
16	threonine	Amino Acid	Glycine, Serine and Threonine Metabolism	1284	LC/MS Pos Early	564	1514	120.066	6288	72-19-5	C00188	HMDB00167	4.6685	1	4.6132	3.5893	0.8279	0.9278	0.921	1.4793	0.5939	0.6576	0.5103	1.6236	2.4444	0.3931	2.7966	1.8345	4.3924	2.0526	0.1842	0.3298	0.378	0.3006	1.2658	3.0906	2.9888	0.3539	0.4107
921	threonylphenylalanine	Peptide	Dipeptide	31530	LC/MS Pos Early	100001125	3077	267.134	4099799	16875-27-7		HMDB29068	5.127	1	5.0298	3.2806	0.457	0.746	0.3922	1.6647	0.3791	0.6036	0.5549	2.882	2.4146	0.0186	2.1874	1.1078	3.0792	1.7023	0.0645	0.146	0.1887	0.1299	1.0288	2.7213	1.9554	0.1277	0.1607
3994	thymidine 3'-monophosphate	Nucleotide	Pyrimidine Metabolism, Thymine containing	37122	LC/MS Neg	100001938	1015	321.049	5463	40705-89-3			0.1196	0.1196	0.1196	0.1196	1	0.8489	1.5288	4.3164	0.5283	0.716	0.8146	2.218	0.1196	0.1196	0.1196	0.1196	0.1196	0.5526	0.8206	1.238	1.42	2.3082	2.4669	3.0221	4.7154	0.8391	0.5304
3993	TMP	Nucleotide	Pyrimidine Metabolism, Thymine containing	12023	LC/MS Neg	1248	883	321.049	9700	33430-62-5	C00364	HMDB01227	0.8612	0.2084	1.2458	1.2053	1.9189	1.035	1.5145	1.2834	0.5842	0.7086	0.5474	1.2006	1.8983	0.1316	0.6188	0.437	1.1505	0.6227	1.0091	0.9998	1.032	1	0.6292	1.1571	1.5335	0.7123	0.5917
4000	thymine	Nucleotide	Pyrimidine Metabolism, Thymine containing	604	LC/MS Neg	882	1654	125.036	1135	65-71-4	C00178	HMDB00262	1.0696	0.4503	1.0612	0.9388	1.911	1.0858	1.9742	1.5672	0.6407	0.9007	0.617	1.5847	2.0101	0.4503	0.6324	0.5102	0.8606	0.5105	1.062	0.8483	1.062	1.6718	0.8904	2.5259	2.2759	0.7436	0.6129
357	tiglyl carnitine (C5)	Amino Acid	Leucine, Isoleucine and Valine Metabolism	35428	LC/MS Pos Early	100001597	2962	244.154	22833596	64191-86-2		HMDB02366	6.9817	1.5656	8.3267	7.56	1	1.0067	0.9204	1.5468	0.3415	0.3681	0.2869	0.7009	2.7288	0.6435	5.9077	4.3539	7.6114	3.9479	0.2407	0.2839	0.3169	0.2849	0.8321	2.1732	1.9013	0.327	0.3593
460	hydroxyproline	Amino Acid	Urea cycle; Arginine and Proline Metabolism	32306	LC/MS Pos Early	1001	1064	132.065	5810	51-35-4	C01157	HMDB00725	3.7498	0.9147	3.1835	3.0654	0.7993	0.7433	1	1.0632	0.5235	0.4914	0.3354	1.0791	2.935	0.2903	1.7951	1.4133	2.5138	1.1462	0.3915	0.2549	0.2505	0.2895	1.0909	1.6036	1.4727	0.2578	0.2667
74	trans-urocanate	Amino Acid	Histidine Metabolism	607	LC/MS Pos Early	537	2285	139.05	736715	104-98-3	C00785	HMDB00301	2.9931	0.7666	2.7959	2.2984	1.222	0.8765	1.0406	0.9818	0.7075	0.8159	0.8385	1.5924	2.0912	0.2583	1.8211	1.1574	2.9953	1.5165	0.3278	0.4238	0.5674	0.4465	1	2.3445	2.8295	0.7386	0.7423
4041	trigonelline (N'-methylnicotinate)	Cofactors and Vitamins	Nicotinate and Nicotinamide Metabolism	32401	LC/MS Pos Early	100001092	1388	138.055	5570	535-83-1	C01004	HMDB00875	2.8463	0.4568	1.6623	1.7863	1.2533	0.4259	1	0.6887	0.475	0.3956	0.348	1.4858	3.1787	0.2368	1.6652	1.0803	1.397	1.0537	0.2211	0.097	0.3147	0.247	1.0691	1.945	1.6368	0.3479	0.2091
272	tryptamine	Amino Acid	Tryptophan Metabolism	6104	LC/MS Pos Early	1095	3062	161.107	1150	61-54-1	C00398	HMDB00303	1.345	0.7804	2.431	2.786	0.2513	0.7728	1	2.6709	0.1227	0.2332	0.2558	1.2155	1.0004	0.1687	11.8232	12.794	3.7019	1.5673	0.101	0.1571	0.1402	0.1492	5.4671	7.2115	2.337	0.2007	0.1427
237	tryptophan	Amino Acid	Tryptophan Metabolism	54	LC/MS Pos Early	565	2986	205.097	6305	73-22-3	C00078	HMDB00929	3.7961	0.7559	3.8567	3.4758	0.7966	1	0.9656	1.6347	0.6246	0.6648	0.5954	1.8039	2.8875	0.3242	2.2928	1.7948	3.1882	1.7093	0.1655	0.2909	0.3413	0.2982	1.6929	2.8196	2.9695	0.41	0.4541
933	tryptophylglycine	Peptide	Dipeptide	43028	LC/MS Pos Early	100003609	2930	262.119	263471	7360-09-0		HMDB29083	1.9672	0.9691	2.0234	1.9149	1.3298	0.8652	1.3258	2.4345	0.2843	0.8594	0.6239	3.6617	2.4485	0.1814	1.0309	0.6389	1.0816	0.9674	0.2601	0.2663	0.2598	0.4234	1.7461	3.1637	3.1149	0.1814	0.1984
160	tyramine	Amino Acid	Tyrosine Metabolism	1603	LC/MS Pos Early	1133	2540	138.091	5610	60-19-5	C00483	HMDB00306	2.5582	1.1838	1.9253	1.5355	0.313	0.266	0.4487	1.5789	0.0968	0.2899	0.3179	1.5499	1.4109	0.9246	0.7728	1.0798	1.6911	1.0754	0.1651	0.0968	0.1801	0.1412	1.4652	2.742	2.2668	0.1403	0.1746
154	tyrosine	Amino Acid	Tyrosine Metabolism	1299	LC/MS Pos Early	815	2430	182.081	6057	60-18-4	C00082	HMDB00158	3.4324	0.765	3.4786	3.1665	0.8656	0.9771	1	1.6216	0.5425	0.6528	0.512	1.6621	4.3638	0.3404	2.3428	2.2233	3.1743	1.7051	0.1867	0.309	0.3751	0.3049	2.709	2.9467	2.7538	0.4008	0.4037
949	tyrosylglycine	Peptide	Dipeptide	41375	LC/MS Neg	100003598	1635	237.088	259323	673-05-5		HMDB29105	1.8477	0.8772	2.3748	2.7022	0.9108	0.9682	0.7116	3.0383	0.3712	0.8645	1.0324	4.719	6.7388	0.2865	1.3829	0.7877	1.8565	1.0318	0.3832	0.3874	0.3996	0.5527	3.2231	3.6763	2.7183	0.2893	0.2865
1284	UDP-galactose	Carbohydrate	Nucleotide Sugar	15860	LC/MS Polar	100000298	4000	565.048	18068	2956-16-3;91183-98-1;137868-52-1	C00052	HMDB00302	1.0603	0.5605	3.6475	3.1026	0.4486	0.453	1	1.0654	0.2418	0.4197	0.2934	1.1914	4.227	0.6942	2.4737	2.3739	2.1961	1.4569	0.392	0.2707	0.3536	0.3599	2.0658	1.7039	1.7956	0.2814	0.2958
1280	UDP-glucose	Carbohydrate	Nucleotide Sugar	32344	LC/MS Polar	1096	3950	565.048	8629	117756-22-6	C00029	HMDB00286	0.8131	0.2284	4.0164	4.433	0.5773	0.5262	1.5815	1.4031	0.2028	0.4791	0.3108	1.4594	6.3335	1.1449	2.2084	2.8331	1.9595	1	0.4944	0.2998	0.3766	0.3535	2.5062	1.5812	1.7508	0.1278	0.1764
1285	UDP-glucuronate	Carbohydrate	Nucleotide Sugar	2763	LC/MS Polar	1097	4355	579.027	17473	28053-08-9;63700-19-6	C00167	HMDB00935	1.2381	0.2552	2.6322	2.9748	0.7049	0.8256	1.4048	1.381	0.2936	0.3454	0.2947	1.0704	4.4724	0.5627	1.6808	1.4914	1.9471	1	0.4015	0.2127	0.2158	0.2684	2.0817	1.212	1.1857	0.331	0.2848
1292	UDP-N-acetylglucosamine/galactosamine	Carbohydrate	Nucleotide Sugar	46148	LC/MS Polar	100002957	3665	606.074					1.5583	0.1588	4.3328	3.8129	1	0.8432	2.1468	1.6523	0.3408	0.5846	0.2899	1.4014	3.9395	0.4412	1.7654	2.0617	1.3231	0.8185	0.4398	0.1666	0.2412	0.2809	1.077	1.3288	1.1755	0.1305	0.1898
3946	uracil	Nucleotide	Pyrimidine Metabolism, Uracil containing	605	LC/MS Polar	825	1089.7	111.02	1174	66-22-8	C00106	HMDB00300	2.3247	0.6655	2.055	1.7125	1.0802	1	1.3139	1.2356	0.6144	0.6571	0.5234	1.6697	2.2858	0.16	1.3043	0.8499	1.8927	1.0622	0.2793	0.3167	0.3732	0.4598	0.9289	2.0683	1.9847	0.4543	0.4492
3858	urate	Nucleotide	Purine Metabolism, (Hypo)Xanthine/Inosine containing	1604	LC/MS Neg	1134	757.1	167.021	1175	69-93-2;120K5305	C00366	HMDB00289	1.5862	0.3084	4.2223	3.901	1	1.1145	1.4602	2.2464	0.5498	0.6328	0.5524	1.5515	2.8077	0.1495	1.531	1.0493	0.8191	1.2156	0.6403	0.682	0.6836	0.6693	0.9392	1.9728	1.6923	0.5714	0.5592
433	urea	Amino Acid	Urea cycle; Arginine and Proline Metabolism	1670	LC/MS Pos Early	533	700	121.072	1176	57-13-6	C00086	HMDB00294	3.9189	0.7384	5.4503	5.7742	0.6149	1.104	0.7636	1.4686	0.7384	0.896	0.746	2.4625	8.6988	0.5437	0.1809	1.7088	2.274	1.3196	0.1809	0.182	0.2215	0.1865	2.4576	2.1087	2.0416	0.2962	0.2253
3859	uric acid ribonucleoside*	Nucleotide	Purine Metabolism, (Hypo)Xanthine/Inosine containing	62102	LC/MS Neg	100002682	1200	299.063	164933	2124-54-1			4.237	0.5846	12.6755	5.7466	1.0007	2.0921	2.7205	1.7172	0.3053	0.3507	0.2118	0.9993	3.5235	0.0935	4.808	2.4415	7.0749	1.8554	0.0935	0.1842	0.1579	0.2118	0.9569	3.8796	0.7769	0.179	0.1116
3945	uridine	Nucleotide	Pyrimidine Metabolism, Uracil containing	606	LC/MS Neg	535	1457.6	243.062	6029	58-96-8	C00299	HMDB00296	4.266	1.3954	3.9107	3.5841	0.5838	0.7046	0.7975	1.0818	0.2519	0.2372	0.1953	1.0077	6.187	0.5442	2.6324	1.5103	4.2686	2.783	0.1028	0.0677	0.1004	0.1713	1.2785	2.574	1	0.0953	0.1272
3942	uridine 3'-monophosphate (3'-UMP)	Nucleotide	Pyrimidine Metabolism, Uracil containing	39764	LC/MS Neg	106	750	323.029	101543	35170-0-7;35170-03-7	C01368		1.1109	0.3088	0.8277	0.6084	1.5746	1.4882	2.329	3.4262	0.7081	1.006	1	2.7618	2.6081	0.0713	0.6256	0.4862	1.1443	0.8133	1.1297	0.7187	0.9202	1.4971	0.9266	2.0657	2.35	0.5471	0.6341
3939	uridine 5'-diphosphate (UDP)	Nucleotide	Pyrimidine Metabolism, Uracil containing	5345	LC/MS Neg	870	599.5	402.995	6031	21931-53-3	C00015	HMDB00295	1.2114	0.2877	1.281	1.3126	1.1118	1	1.0455	1.3204	0.5441	0.8119	0.5625	2.1134	4.1351	0.0845	1.1916	0.7355	1.5424	0.8155	0.6364	0.3305	0.4634	0.5208	1.007	1.7387	1.5421	0.3772	0.5438
3940	UMP	Nucleotide	Pyrimidine Metabolism, Uracil containing	2856	LC/MS Neg	869	627	323.029	6030	3387-36-8	C00105	HMDB00288	1.1825	0.4057	2.0533	1.5489	0.6826	0.8119	1.1867	1.1818	0.4012	0.4049	0.3281	1	2.5931	0.285	1.6205	1.1562	2.0719	1.0245	0.2952	0.29	0.3035	0.2343	1.468	1.7489	1.8594	0.4603	0.3869
3944	uridine-2',3'-cyclic monophosphate	Nucleotide	Pyrimidine Metabolism, Uracil containing	37137	LC/MS Neg	75	1090	305.018	439715	40632-52-8	C02355	HMDB11640	0.9723	0.3004	0.9106	0.8225	1.3022	1.6209	1.7315	3.7735	0.6122	1.1036	1.6267	3.1617	3.4364	0.1106	0.5109	0.3977	0.9561	0.5664	1.4769	0.8925	1.1784	1.9354	1	1.6913	1.8423	0.5617	0.5091
369	valine	Amino Acid	Leucine, Isoleucine and Valine Metabolism	1649	LC/MS Pos Early	566	2479	118.086	6287	72-18-4	C00183	HMDB00883	2.6748	0.552	3.9713	3.4554	0.7092	1	0.8863	1.7499	0.6135	0.4901	0.4489	1.5108	2.4845	0.3532	2.3353	1.6145	2.6894	1.6731	0.1359	0.3218	0.3726	0.3052	1.6465	3.4337	2.2281	0.4136	0.4775
966	valylglutamine	Peptide	Dipeptide	42079	LC/MS Pos Early	100003640	2295	246.145	5253209	42854-54-6		HMDB29125	9.0466	1.3344	8.0889	5.3099	0.6191	1	0.8801	1.9035	0.6835	0.8845	0.6734	2.7188	2.6426	0.2558	3.2359	1.9407	5.8633	2.5428	0.0676	0.2475	0.2615	0.2597	0.9399	3.6458	2.7705	0.185	0.2729
967	valylglycine	Peptide	Dipeptide	40475	LC/MS Pos Early	100003641	2444	175.108	136487	686-43-1		HMDB29127	3.6273	1	3.884	2.8532	0.3908	0.69	0.6812	1.7297	0.4468	0.561	0.5033	1.9222	1.9913	0.1855	2.0161	1.2524	3.3829	1.3957	0.0395	0.1478	0.1564	0.1781	1.2631	2.9509	2.6404	0.1222	0.1526
970	valylleucine	Peptide	Dipeptide	39994	LC/MS Pos Early	100003210	3138	231.17	352039	22906-55-4		HMDB29131	11.3731	1.3191	8.6547	7.1564	0.5724	0.9968	0.7157	1.4291	0.5942	0.7925	0.5599	3.6102	2.769	0.2636	3.6059	2.3389	6.876	2.9735	0.0374	0.2459	0.2748	0.2163	1	4.0391	3.1598	0.1845	0.2275
3850	xanthine	Nucleotide	Purine Metabolism, (Hypo)Xanthine/Inosine containing	3147	LC/MS Polar	1004	2023	151.026	1188	69-89-6	C00385	HMDB00292	2.462	0.4325	2.1342	2.0558	0.9491	0.9201	1	1.1732	0.4498	0.418	0.3364	1.1933	2.5092	0.2337	1.6069	1.1925	2.2798	1.1339	0.2471	0.2246	0.2706	0.3393	1.3121	1.925	2.1476	0.3197	0.3657
4113	xanthopterin	Cofactors and Vitamins	Pterin Metabolism	54728	LC/MS Neg	100006338	866	178.037	8397				3.8428	0.8421	2.0536	3.1116	0.7419	0.891	0.7852	2.3978	1	0.9088	0.901	2.3757	3.997	0.1028	1.4755	1.0516	2.0682	2.1532	0.4056	0.4484	0.3662	0.7498	2.1024	2.6775	4.373	0.5183	0.7874
3852	xanthosine	Nucleotide	Purine Metabolism, (Hypo)Xanthine/Inosine containing	15136	LC/MS Neg	100000299	1075	283.068	64959	146-80-5	C01762	HMDB00299	4.021	0.5227	2.5262	2.5631	0.1954	0.1445	0.3019	0.2736	0.1445	0.1445	0.1445	0.1445	2.1572	0.2395	1.6355	1	2.4094	1.447	0.1445	0.1445	0.1445	0.1445	0.6624	1.6004	0.3206	0.1445	0.1445

## Sheet: Heat Map and all Stats
Heat map of statistically significant biochemicals profiled in this study. Red and green shaded cells indicate p≤0.05 (red indicates that the mean values are significantly higher for that comparison; green values significantly lower). Light red and light green shaded cells indicate 0.05<p<0.10 (light red indicates that the mean values trend higher for that comparison; light green values trend low…										Fold of Change										Statistical Values
										Welch's Two-Sample t-Test										Welch's Two-Sample t-Test																			Mean Values
										48 Hour 24 Hour			P. aeruginosa		WT; PA WT; OP50	WT; PAfadE2- WT; OP50	WT; PA WT; OP50	WT; PAfadE2- WT; OP50		48 Hour 24 Hour						P. aeruginosa				WT; PA WT; OP50		WT; fadE2- WT; OP50		WT; PA WT; OP50		WT; fadE2- WT; OP50			WT; OP50 24h	WT; OP50 48h	WT; PA 24h	WT; PA 48h	WT; PAfadE2- 24h	WT; PAfadE2- 48h
									X	WT; OP50	WT; PA	WT; PAfadE2-	WT; PAfadE2- 24h WT; PA 24h	WT; PAfadE2- 48h WT; PA 48h	24 Hour	24 Hour	48 Hour	48 Hour	X	WT; OP50		WT; PA		WT; PAfadE2-		WT; PAfadE2- 24h WT; PA 24h		WT; PAfadE2- 48h WT; PA 48h		24 Hour		24 Hour		48 Hour		48 Hour		X
Pathway Sort Order	Super Pathway	Sub Pathway	Biochemical Name	Platform	Comp ID	KEGG	HMDB	PUBCHEM	X										X	p-value	q-value	p-value	q-value	p-value	q-value	p-value	q-value	p-value	q-value	p-value	q-value	p-value	q-value	p-value	q-value	p-value	q-value	X
1	Amino Acid	Glycine, Serine and Threonine Metabolism	glycine	LC/MS pos early	58	C00037	HMDB00123	750		0.64	0.3	1.1	1.06	3.96	0.61	0.65	0.28	1.12		0.3709	0.9596	0.0002	8.227e-05	0.8352	0.999	0.635	0.6636	0.0318	0.0233	0.4377	0.2601	0.3447	0.1806	0.0678	0.0166	0.8232	0.7961		1.7743	1.1271	1.0821	0.3195	1.1467	1.2654
2			N-acetylglycine	LC/MS pos early	27710		HMDB00532	10972		0.49	0.25	0.89	1.18	4.29	0.64	0.75	0.32	1.35		0.396	0.9596	4.8773e-05	4.5947e-05	0.8346	0.999	0.6234	0.6599	0.011	0.0216	0.7083	0.3453	0.5311	0.2332	0.0004	0.0008	0.6181	0.7497		1.802	0.8892	1.1456	0.2808	1.3539	1.2038
5			dimethylglycine	LC/MS pos early	5086	C01026	HMDB00092	673		1	0.62	1.08	1.06	1.83	2.45	2.59	1.52	2.79				0.0572	0.0069	0.6871	0.999	0.8959	0.7173	0.0476	0.0259	0.0074	0.0321	0.0253	0.0712	0.0897	0.0203	0.0061	0.0838		0.4798	0.4798	1.1762	0.7316	1.2415	1.3377
6			betaine	LC/MS pos early	3141	C00719	HMDB00043	247		0.74	0.47	1.24	1.07	2.81	0.69	0.74	0.44	1.24		0.6381	0.9656	0.0006	0.0002	0.3873	0.999	0.5195	0.6407	0.0198	0.0224	0.6964	0.3421	0.451	0.2126	0.0869	0.0199	0.5805	0.7497		1.4125	1.0399	0.9774	0.4576	1.0412	1.2861
7			betaine aldehyde	LC/MS pos early	15499	C00576	HMDB01252	249		0.58	0.54	0.98	0.71	1.3	1.95	1.39	1.81	2.36		0.3044	0.9596	0.0187	0.0026	0.7846	0.999	0.1442	0.6039	0.5989	0.1448	0.1101	0.1173	0.3627	0.1851	0.0268	0.009	0.0351	0.2387		0.9849	0.57	1.9162	1.0317	1.3662	1.3425
9			serine	LC/MS pos early	1648	C00065	HMDB00187	5951		0.64	0.28	1.24	1.37	6.01	0.46	0.63	0.2	1.2		0.3501	0.9596	0.0003	0.0001	0.7714	0.999	0.8844	0.7151	0.0268	0.0229	0.1432	0.1348	0.2609	0.1542	0.0166	0.0068	0.9163	0.7965		2.3855	1.5372	1.0857	0.3073	1.4916	1.8456
10			N-acetylserine	LC/MS pos early	37076		HMDB02931	65249		0.44	0.18	0.7	1.62	6.25	0.48	0.78	0.2	1.24		0.2682	0.9596	3.0146e-05	3.7705e-05	0.7257	0.999	0.9823	0.7395	0.0395	0.025	0.4014	0.247	0.5069	0.2286	0.0134	0.0062	0.9689	0.8065		2.3205	1.0198	1.1122	0.2023	1.8003	1.2635
14			3-phosphoserine	LC/MS pos early	543	C01005	HMDB00272	68841		0.85	1.25	3.63	1.31	3.82	0.94	1.23	1.38	5.28		0.8669	0.9903	0.485	0.0452	0.0189	0.999	0.854	0.7151	0.0017	0.0216	0.9184	0.3927	0.7886	0.2966	0.2782	0.0531	7.9374e-05	0.0167		1.0088	0.8553	0.95	1.1833	1.2447	4.5189
16			threonine	LC/MS pos early	1284	C00188	HMDB00167	6288		0.66	0.29	1.39	1.12	5.44	0.3	0.34	0.13	0.71		0.3864	0.9596	0.0009	0.0003	0.7925	0.999	0.8687	0.7151	0.0416	0.0253	0.0548	0.0832	0.0539	0.0825	0.0082	0.0045	0.4662	0.6804		3.4677	2.2939	1.039	0.2981	1.1659	1.622
17			N-acetylthreonine	LC/MS polar	33939		HMDB62557	152204		0.51	0.27	1.15	1.32	5.71	0.32	0.42	0.16	0.94		0.3465	0.9596	0.0001	7.514e-05	0.9733	0.999	0.7993	0.704	0.0281	0.0229	0.1539	0.1406	0.2077	0.1386	0.0113	0.0054	0.753	0.7797		3.247	1.6696	1.0264	0.2734	1.3557	1.5611
23			homoserine lactone	LC/MS pos early	15696	C02926		445963		0.87	0.31	1.12	0.98	3.51	0.78	0.76	0.28	0.97		0.9482	0.9903	0.0043	0.0008	0.7955	0.999	0.4288	0.622	0.062	0.0291	0.9622	0.4042	0.5731	0.2437	0.0124	0.0058	0.7364	0.7797		1.3341	1.1653	1.037	0.3241	1.0156	1.136
28		Alanine and Aspartate Metabolism	alanine	LC/MS pos early	1126	C00041	HMDB00161	5950		0.68	0.28	0.94	1.4	4.67	0.55	0.77	0.23	1.06		0.5404	0.9596	9.5819e-05	6.3326e-05	0.8374	0.999	0.8315	0.7099	0.0305	0.0233	0.4207	0.2546	0.4379	0.2088	0.0164	0.0068	0.9565	0.8051		1.7477	1.1865	0.9572	0.2689	1.34	1.2554
30			N-acetylalanine	LC/MS polar	1585	C02847	HMDB00766	88064		0.5	0.24	1.23	1.17	5.9	0.68	0.8	0.34	1.98		0.2978	0.9596	0.0003	0.0001	0.969	0.999	0.9924	0.7395	0.035	0.0247	0.7513	0.3537	0.7731	0.2937	0.1	0.0221	0.3914	0.6216		1.7083	0.8484	1.1693	0.2853	1.3707	1.684
35			aspartate	LC/MS pos early	443	C00049	HMDB00191	5960		0.66	0.33	1.1	0.9	3	1.21	1.09	0.61	1.83		0.4487	0.9596	0.0005	0.0002	0.9957	0.999	0.4512	0.6302	0.0712	0.031	0.4494	0.264	0.8214	0.3028	0.4962	0.0854	0.3122	0.573		1.2919	0.8481	1.5593	0.5165	1.4107	1.5501
36			N-acetylaspartate (NAA)	LC/MS polar	22185	C01042	HMDB00812	65065		0.22	0.42	0.65	1.61	2.49	0.79	1.27	1.5	3.74		0.0437	0.9596	0.0391	0.005	0.3418	0.999	0.2945	0.6171	0.0012	0.0216	0.7712	0.3552	0.5902	0.2481	0.0531	0.0138	0.0004	0.0196		1.314	0.2903	1.0367	0.4363	1.6665	1.0863
39			asparagine	LC/MS pos early	512	C00152	HMDB00168	6267		0.63	0.05	0.99	5.18	101.93	0.06	0.31	0	0.49		0.3453	0.9596	0.0089	0.0014	0.6545	0.999	0.7626	0.6917	0.0682	0.0303	0.0024	0.0174	0.0299	0.0721	6.0939e-05	0.0003	0.1535	0.4556		7.9088	4.9513	0.4728	0.0239	2.4497	2.4361
40			N-acetylasparagine	LC/MS pos early	33942		HMDB06028	99715		0.6	0.19	0.71	1.83	7	0.31	0.56	0.09	0.66		0.5081	0.9596	0.0003	0.0001	0.896	0.999	0.8052	0.7055	0.0167	0.0218	0.1416	0.1338	0.1784	0.1329	0.0004	0.0008	0.2836	0.5537		3.3851	2.0244	1.0344	0.1918	1.8926	1.3423
42		Glutamate Metabolism	glutamate	LC/MS pos early	57	C00025	HMDB00148	611		0.55	0.35	0.81	0.82	1.93	0.95	0.78	0.6	1.15		0.3118	0.9596	1.398e-05	3.0216e-05	0.5537	0.999	0.2801	0.6091	0.1824	0.0572	0.7638	0.3552	0.7015	0.2774	0.4126	0.0737	0.7502	0.7797		1.7931	0.9899	1.7088	0.5903	1.4059	1.1388
43			glutamine	LC/MS pos early	53	C00064	HMDB00641	5961		0.7	0.03	0.8	4.54	136.98	0.06	0.29	0	0.33		0.4611	0.9596	0.0041	0.0007	0.7418	0.999	0.513	0.6407	0.0926	0.0363	0.0023	0.0174	0.0298	0.0721	4.9807e-05	0.0003	0.1089	0.3848		8.9031	6.2184	0.561	0.0148	2.5459	2.0273
44			alpha-ketoglutaramate*	LC/MS polar	62101			48		0.72	0.47	1.35	0.89	2.55	0.46	0.41	0.3	0.77		0.7112	0.9857	0.0247	0.0033	0.5	0.999	0.4308	0.622	0.1062	0.0394	0.2475	0.1845	0.1324	0.1139	0.0019	0.002	0.2959	0.5611		2.4812	1.7856	1.1361	0.5375	1.0159	1.3685
45			N-acetylglutamate	LC/MS pos early	15720	C00624	HMDB01138	70914		0.48	0.78	1.15	1.07	1.57	0.99	1.05	1.62	2.55		0.4055	0.9596	0.0238	0.0032	0.5295	0.999	0.7237	0.6826	0.1589	0.0513	0.6388	0.325	0.7895	0.2966	0.1132	0.0246	0.0326	0.2321		1.1427	0.5456	1.1299	0.8835	1.2055	1.3904
46			N-acetylglutamine	LC/MS pos early	33943	C02716	HMDB06029	182230		0.74	0.16	0.96	1.39	8.22	0.59	0.82	0.13	1.06		0.7376	0.9903	0.0001	6.5635e-05	0.8496	0.999	0.6369	0.6636	0.0267	0.0229	0.6201	0.3178	0.4773	0.2207	0.0024	0.0022	0.7669	0.7797		1.6917	1.2489	0.9996	0.1617	1.3899	1.3286
51			glutamate, gamma-methyl ester	LC/MS pos early	33487		HMDB61715	68662		0.75	0.53	1.23	0.86	2.01	0.62	0.53	0.43	0.87		0.6051	0.9596	0.0078	0.0013	0.4826	0.999	0.3176	0.6171	0.0694	0.0305	0.4798	0.2733	0.2307	0.1455	0.0972	0.0216	0.8167	0.7937		1.7413	1.3071	1.0734	0.5667	0.9237	1.1369
52			pyroglutamine*	LC/MS pos early	46225			134508		0.68	0.36	3.74	1.23	12.8	0.1	0.12	0.05	0.67		0.588	0.9596	0.0004	0.0001	0.1313	0.999	0.5783	0.6567	0.0273	0.0229	0.0224	0.0542	0.0116	0.0564	0.0015	0.0017	0.3659	0.6059		7.8835	5.3998	0.7849	0.2825	0.9678	3.6158
60			S-1-pyrroline-5-carboxylate	LC/MS pos early	42370	C04322	HMDB01301	1196		0.73	0.26	1.5	0.95	5.54	1.51	1.43	0.54	2.96		0.1579	0.9596	0.0161	0.0023	0.7929	0.999	0.6549	0.6651	0.0987	0.0376	0.3554	0.2318	0.8265	0.3028	0.0425	0.0121	0.3267	0.5791		1.2922	0.9371	1.9473	0.5017	1.8529	2.7782
67		Histidine Metabolism	histidine	LC/MS neg	59	C00135	HMDB00177	6274		0.66	0.28	1.25	1.15	5.1	0.44	0.5	0.19	0.96		0.4267	0.9596	5.2647e-05	4.6579e-05	0.7604	0.999	0.8268	0.7098	0.0267	0.0229	0.192	0.1556	0.1977	0.1379	0.0172	0.007	0.8488	0.7965		2.5002	1.6429	1.0992	0.3081	1.2606	1.5702
68			1-methylhistidine	LC/MS pos early	30460	C01152	HMDB00001	92105		1.7	0.52	2.47	0.37	1.78	2.49	0.93	0.76	1.35		0.6877	0.9779	0.3004	0.0296	0.0227	0.999	0.1191	0.5993	0.1416	0.047	0.1644	0.143	0.8093	0.3005	0.9264	0.1401	0.3723	0.6081		0.7603	1.2954	1.8931	0.9813	0.7083	1.7507
69			3-methylhistidine	LC/MS pos early	15677	C01152	HMDB00479	64969		1.54	0.63	3.29	0.28	1.47	2.08	0.58	0.85	1.25		0.9463	0.9903	0.3581	0.0345	0.1079	0.999	0.0284	0.4976	0.773	0.1768	0.1571	0.1406	0.1692	0.1294	0.7347	0.1163	0.6199	0.7497		1.0597	1.6288	2.2082	1.3847	0.6198	2.0379
70			N-acetylhistidine	LC/MS pos early	33946	C02997	HMDB32055	75619		0.54	0.16	0.82	0.9	4.54	0.63	0.57	0.19	0.87		0.3663	0.9596	5.0153e-06	2.5529e-05	0.7111	0.999	0.3362	0.6171	0.0413	0.0253	0.6716	0.3346	0.3401	0.1795	0.0146	0.0065	0.6668	0.754		1.8217	0.9792	1.1551	0.1877	1.0386	0.8517
72			N-acetyl-1-methylhistidine*	LC/MS pos early	43255			53859791		0.8	0.5	1.16	0.5	1.16	1.19	0.59	0.74	0.86		0.5634	0.9596	0.0622	0.0074	0.7593	0.999	0.0492	0.5431	0.8892	0.1975	0.5285	0.2884	0.3065	0.1702	0.8537	0.1305	0.9412	0.7999		1.2897	1.0323	1.5407	0.7675	0.766	0.8876
74			trans-urocanate	LC/MS pos early	607	C00785	HMDB00301	736715		0.7	0.43	1.27	1.17	3.47	0.47	0.55	0.28	0.99		0.3779	0.9596	0.0013	0.0003	0.6623	0.999	0.7583	0.6917	0.0156	0.0218	0.1315	0.1282	0.1867	0.1348	0.0684	0.0167	0.8826	0.7965		2.2135	1.5497	1.0302	0.4414	1.2091	1.531
76			imidazole propionate	LC/MS pos early	40730		HMDB02271	70630		0.41	0.22	0.4	0.86	1.55	0.88	0.76	0.47	0.73		0.1458	0.9596	0.0343	0.0044	0.0191	0.999	0.8632	0.7151	0.1517	0.0496	0.8038	0.3655	0.643	0.2651	5.2478e-05	0.0003	0.1233	0.4204		2.5187	1.0355	2.2165	0.4876	1.9025	0.7561
77			formiminoglutamate	LC/MS pos early	43493	C00439	HMDB00854	439233		0.64	0.4	1.12	1.57	4.37	0.52	0.82	0.33	1.44		0.3209	0.9596	0.0035	0.0007	0.8709	0.999	0.4841	0.638	0.0244	0.0229	0.191	0.1552	0.5491	0.2382	0.0479	0.0128	0.5712	0.7483		1.7977	1.1466	0.9343	0.3777	1.4707	1.6515
78			imidazole lactate	LC/MS pos early	15716	C05568	HMDB02320	793		0.72	0.67	2.05	1.34	4.12	0.17	0.23	0.16	0.64		0.6779	0.9763	0.038	0.0049	0.1228	0.999	0.2812	0.6091	0.0119	0.0218	0.0327	0.0637	0.0489	0.0794	0.0019	0.0019	0.236	0.5212		4.2452	3.067	0.7176	0.478	0.959	1.97
83			histamine	LC/MS pos early	1574	C00388	HMDB00870	774		0.51	0.63	0.86	0.68	0.92	0.86	0.59	1.06	0.98		0.4941	0.9596	0.3608	0.0347	0.2549	0.999	0.4497	0.6299	0.3655	0.0973	0.9288	0.3952	0.666	0.271	0.5262	0.0891	0.9509	0.8026		1.5995	0.8233	1.3788	0.8746	0.9371	0.8079
90			4-imidazoleacetate	LC/MS pos early	32349	C02835	HMDB02024	96215		5.25	1.08	2.15	1.48	2.93	15.7	23.21	3.24	9.52		0.2153	0.9596	0.554	0.0512	0.0277	0.999	0.2095	0.6091	0.0088	0.0216	0.0013	0.0138	5.9588e-05	0.0051	0.0282	0.0093	0.005	0.0739		0.0566	0.2969	0.8886	0.9628	1.3136	2.8251
94			N-acetylhistamine	LC/MS pos early	48679	C05135	HMDB13253	69602		0.48	0.07	0.6	0.47	4.03	1.02	0.48	0.15	0.61		0.545	0.9596	0.0012	0.0003	0.2788	0.999	0.0912	0.5641	0.2951	0.0826	0.5949	0.3093	0.5006	0.2267	0.0287	0.0093	0.2369	0.5212		1.5909	0.7582	1.6301	0.1144	0.7692	0.4612
98		Lysine Metabolism	lysine	LC/MS pos early	1301	C00047	HMDB00182	5962		0.73	0.32	0.91	1.22	3.4	0.61	0.74	0.27	0.91		0.6112	0.9596	6.7671e-06	2.6514e-05	0.9483	0.999	0.7937	0.7006	0.059	0.0282	0.5099	0.2812	0.482	0.222	0.0216	0.0079	0.7383	0.7797		1.645	1.2085	1.0005	0.3242	1.2167	1.1021
99			N2-acetyllysine	LC/MS neg	36751	C12989	HMDB00446	92907		0.76	0.3	1.24	1.43	5.98	0.27	0.39	0.11	0.63		0.5542	0.9596	1.1138e-05	2.8654e-05	0.8998	0.999	0.6989	0.6759	0.0393	0.025	0.0408	0.0719	0.069	0.089	0.0022	0.0021	0.282	0.5537		3.2345	2.4686	0.8824	0.2616	1.2606	1.5641
100			N6-acetyllysine	LC/MS neg	36752	C02727	HMDB00206	92832		0.46	0.2	1.07	2.76	14.54	0.15	0.4	0.06	0.93		0.247	0.9596	0.0004	0.0001	0.7425	0.999	0.0242	0.4976	0.0082	0.0216	0.0296	0.061	0.182	0.1341	0.0009	0.0013	0.6737	0.754		4.1302	1.8998	0.599	0.1214	1.6521	1.7653
104			N2,N6-diacetyllysine	LC/MS polar	48455			91827		0.49	0.44	1.11	6.1	15.41	0.08	0.48	0.07	1.1		0.2657	0.9596	0.2907	0.0288	0.7323	0.999	0.0105	0.4593	0.0103	0.0216	0.0052	0.027	0.255	0.1536	0.002	0.002	0.8177	0.7937		2.5923	1.2695	0.205	0.0902	1.2498	1.3903
107			N6-methyllysine	LC/MS pos early	62860	C02728	HMDB02038	164795		0.6	0.26	1.09	1.6	6.67	0.83	1.32	0.36	2.39		0.326	0.9596	0.0027	0.0005	0.8212	0.999	0.5421	0.6454	0.005	0.0216	0.8821	0.3816	0.7356	0.2859	0.0975	0.0216	0.1389	0.4371		1.5926	0.9505	1.3139	0.3413	2.0964	2.2756
108			N6,N6-dimethyllysine	LC/MS pos early	62862	C05545	HMDB13287	193344		1	0.47	0.75	0.56	0.9	2.68	1.51	1.26	1.14				0.1109	0.0121	0.2861	0.999	0.1853	0.6039	0.3921	0.1021	0.0585	0.0857	0.1199	0.1068	0.0782	0.0183	0.1856	0.4888		0.7166	0.7166	1.9235	0.9063	1.0844	0.8175
109			N6,N6,N6-trimethyllysine	LC/MS pos early	1498	C03793	HMDB01325	440120		0.8	0.32	1.32	0.97	4.05	0.95	0.92	0.37	1.52		0.6055	0.9596	0.0072	0.0012	0.7156	0.999	0.7894	0.7006	0.0262	0.0229	0.9015	0.3866	0.9499	0.3328	0.1397	0.0292	0.4503	0.6778		1.2089	0.9701	1.1508	0.3629	1.112	1.4707
110			hydroxy-N6,N6,N6-trimethyllysine*	LC/MS pos early	62959					0.75	0.3	1.34	0.95	4.2	1.05	1	0.43	1.79		0.5465	0.9596	0.0008	0.0002	0.5296	0.999	0.5701	0.6537	0.008	0.0216	0.5937	0.3093	0.8546	0.309	0.4147	0.0739	0.2272	0.5207		1.2964	0.973	1.3592	0.4142	1.2944	1.7408
111			5-hydroxylysine	LC/MS pos early	15685	C16741	HMDB00450	1029		0.85	2.02	1.76	1.12	0.98	0.5	0.56	1.19	1.16		0.5007	0.9596	2.4233e-05	3.4084e-05	0.0759	0.999	0.9818	0.7395	0.6596	0.1565	0.0488	0.0796	0.0819	0.0951	0.2907	0.0552	0.5144	0.7085		1.2769	1.0868	0.6402	1.296	0.7191	1.2656
113			fructosyllysine	LC/MS pos early	46227			123708		1.36	0.16	6.04	0.55	20.67	0.18	0.1	0.02	0.44		0.763	0.9903	0.0047	0.0008	0.2476	0.999	0.1799	0.6039	0.0462	0.0259	0.0753	0.0971	0.0191	0.0682	0.0039	0.0029	0.1932	0.4916		6.0937	8.2949	1.1112	0.1774	0.607	3.6673
114			saccharopine	LC/MS pos early	1495	C00449	HMDB00279	160556		1.13	0.32	1	0.89	2.76	0.26	0.23	0.07	0.21		0.939	0.9903	2.0659e-05	3.3872e-05	0.999	0.999	0.2954	0.6171	0.2503	0.072	0.0366	0.0668	0.0148	0.0653	0.0034	0.0028	0.0242	0.2023		3.9461	4.4535	1.0257	0.3311	0.91	0.9144
115			2-aminoadipate	LC/MS neg	6146	C00956	HMDB00510	469		0.67	0.16	0.97	1.29	7.8	0.13	0.17	0.03	0.24		0.513	0.9596	0.0055	0.0009	0.7663	0.999	0.8145	0.7098	0.02	0.0224	0.0125	0.0404	0.0146	0.0653	0.0002	0.0006	0.0284	0.2193		5.0155	3.3662	0.6542	0.1045	0.8407	0.8151
117			2-oxoadipate	LC/MS polar	38347	C00322	HMDB00225	71		0.59	0.16	0.46	0.89	2.63	1.36	1.2	0.36	0.94		0.4178	0.9596	0.0055	0.0009	0.0519	0.999	0.8302	0.7099	0.2217	0.0656	0.5004	0.2799	0.5627	0.2412	0.149	0.0307	0.7497	0.7797		1.4257	0.8431	1.9343	0.3005	1.7165	0.7902
119			glutarylcarnitine (C5-DC)	LC/MS pos early	44664		HMDB13130	71464488		0.65	0.25	0.27	1.39	1.53	0.04	0.06	0.02	0.02		0.6659	0.9686	0.1833	0.0193	0.4141	0.999	0.9057	0.72	0.2722	0.0773	0.0087	0.0343	0.0068	0.0488	0.0016	0.0018	0.0009	0.0305		6.3218	4.0932	0.2521	0.0627	0.3502	0.0961
123			pipecolate	LC/MS pos early	1444	C00408	HMDB00070	849		0.93	0.95	1.11	1	1.17	0.4	0.4	0.41	0.48		0.8823	0.9903	0.805	0.0713	0.4871	0.999	0.7397	0.6907	0.3284	0.0903	0.117	0.1206	0.0959	0.0984	0.061	0.0155	0.1083	0.3848		2.4168	2.2482	0.9783	0.9252	0.9781	1.0809
125			6-oxopiperidine-2-carboxylate	LC/MS neg	43231		HMDB61705	3014237		0.63	0.22	1.31	1.15	6.87	0.13	0.15	0.05	0.32		0.438	0.9596	0.0017	0.0004	0.9245	0.999	0.973	0.7395	0.0515	0.0266	0.0129	0.0404	0.0114	0.0564	0.0002	0.0006	0.0544	0.2956		6.2429	3.9027	0.8203	0.1798	0.94	1.2345
126			cadaverine	LC/MS pos early	15308	C01672	HMDB02322	273		0.8	1.38	1.4	0.59	0.6	0.37	0.22	0.64	0.38		0.6511	0.9686	0.3252	0.0318	0.2907	0.999	0.4665	0.6375	0.1346	0.0457	0.0913	0.1083	0.0242	0.0712	0.4567	0.0798	0.0777	0.3379		2.9166	2.3355	1.074	1.4831	0.6313	0.8845
127			N-acetyl-cadaverine	LC/MS pos early	43530		HMDB02284	189087		0.76	0.33	2.23	0.78	5.26	0.12	0.1	0.05	0.29		0.6689	0.9686	0.0002	0.0001	0.4228	0.999	0.2241	0.6091	0.0727	0.0313	0.0213	0.054	0.0075	0.0501	0.0021	0.0021	0.0506	0.2825		7.957	6.009	0.9881	0.3266	0.7689	1.7166
128			5-aminovalerate	LC/MS pos early	18319	C00431	HMDB03355	138		0.59	1.07	1.4	0.98	1.29	2.71	2.67	4.96	6.39		0.3878	0.9596	0.6535	0.0593	0.1486	0.999	0.8651	0.7151	0.2894	0.0814	0.0608	0.0881	0.0641	0.0858	0.006	0.0039	0.0028	0.0544		0.4506	0.2646	1.2225	1.3112	1.2031	1.6897
130			N,N,N-trimethyl-5-aminovalerate	LC/MS pos early	57687			14274897		3.78	2.41	2	1.51	1.25	36.41	54.99	23.17	29		0.0301	0.9596	0.0071	0.0012	0.0248	0.999	0.0604	0.5641	0.4615	0.1161	0.0007	0.0106	0.0008	0.0131	0.0005	0.0009	7.4546e-05	0.0167		0.0195	0.0738	0.71	1.71	1.0724	2.1403
132		Phenylalanine Metabolism	phenylalanine	LC/MS pos early	64	C00079	HMDB00159	6140		0.64	0.26	0.99	1.26	4.84	0.44	0.55	0.18	0.85		0.4279	0.9596	0.0003	0.0001	0.9607	0.999	0.8144	0.7098	0.0447	0.0259	0.2008	0.1602	0.2216	0.1434	0.0116	0.0055	0.6307	0.7497		2.4546	1.5653	1.0693	0.2756	1.3488	1.3326
133			N-acetylphenylalanine	LC/MS neg	33950	C03519	HMDB00512	74839		0.5	0.21	1.59	1.14	8.54	0.43	0.49	0.18	1.54		0.311	0.9596	4.5383e-05	4.4454e-05	0.5844	0.999	0.9104	0.72	0.0108	0.0216	0.2995	0.2078	0.3077	0.1702	0.0264	0.0089	0.5629	0.7478		2.5633	1.2882	1.0948	0.2321	1.2468	1.9818
138			1-carboxyethylphenylalanine	LC/MS neg	62566					0.43	0.17	0.84	1.42	7.12	0.19	0.26	0.07	0.52		0.2841	0.9596	0.0008	0.0002	0.8517	0.999	0.9556	0.7395	0.0218	0.0227	0.0982	0.1133	0.1063	0.1003	0.0213	0.0078	0.4923	0.6966		6.9047	2.9661	1.2876	0.2152	1.8223	1.5316
142			phenylpyruvate	LC/MS neg	566	C00166	HMDB00205	997		0.84	0.21	0.49	0.7	1.66	9.45	6.62	2.31	3.82		0.7594	0.9903	0.0119	0.0018	0.3601	0.999	0.3199	0.6171	0.9639	0.2103	0.0027	0.0174	0.0626	0.0858	0.0211	0.0078	0.1444	0.4464		0.4877	0.4108	4.6102	0.9485	3.2272	1.5713
143			phenyllactate (PLA)	LC/MS neg	22130	C05607	HMDB00779	3848		0.52	0.45	0.93	0.69	1.42	0.52	0.36	0.44	0.63		0.163	0.9596	0.0099	0.0015	0.8958	0.999	0.1621	0.6039	0.3915	0.1021	0.1691	0.1446	0.0391	0.078	0.0442	0.0122	0.2075	0.4979		2.7631	1.4502	1.425	0.6427	0.9823	0.9133
146			phenethylamine	LC/MS pos early	12142	C05332	HMDB02017	1001		1.05	0.49	1.38	0.59	1.67	1.15	0.68	0.53	0.89		0.6963	0.9799	0.0022	0.0005	0.6924	0.999	0.0734	0.5641	0.6638	0.1572	0.4532	0.265	0.5221	0.2311	0.0769	0.0183	0.4547	0.6804		1.2636	1.3326	1.4509	0.7082	0.8573	1.1826
147			phenylacetate	LC/MS neg	57745	C07086	HMDB00209	999		1	0.25	2.7	0.38	4.12	0.92	0.35	0.23	0.94		0.7481	0.9903	0.0001	7.06e-05	0.1974	0.999	0.0128	0.4593	0.0797	0.0325	0.9654	0.4049	0.0242	0.0712	0.0494	0.0131	0.7686	0.7797		1.5013	1.4987	1.3783	0.3411	0.5192	1.4037
151			4-hydroxyphenylacetate	LC/MS neg	541	C00642	HMDB00020	127		1.19	0.16	1.71	0.33	3.44	1.72	0.56	0.24	0.81		0.9657	0.9919	0.0071	0.0012	0.6273	0.999	0.0258	0.4976	0.134	0.0457	0.2494	0.1845	0.1925	0.1373	0.0466	0.0126	0.5895	0.7497		1.0165	1.2094	1.748	0.2846	0.5738	0.9796
154		Tyrosine Metabolism	tyrosine	LC/MS pos early	1299	C00082	HMDB00158	6057		0.72	0.26	1.19	1.39	6.27	0.41	0.57	0.15	0.94		0.496	0.9596	0.0006	0.0002	0.7604	0.999	0.958	0.7395	0.031	0.0233	0.1294	0.1279	0.1995	0.1379	0.0096	0.0048	0.7567	0.7797		2.7106	1.9572	1.1161	0.2939	1.5466	1.8428
155			N-acetyltyrosine	LC/MS neg	32390		HMDB00866	68310		0.82	0.36	2.93	1.02	8.39	0.54	0.55	0.24	1.98		0.717	0.9857	1.4582e-05	3.0216e-05	0.099	0.999	0.6197	0.6599	0.0107	0.0216	0.4079	0.2492	0.3154	0.1723	0.0349	0.0105	0.3202	0.5758		1.7232	1.413	0.9296	0.333	0.9525	2.7933
156			1-carboxyethyltyrosine	LC/MS neg	62564					0.58	0.33	1.55	0.8	3.71	0.75	0.6	0.43	1.61		0.413	0.9596	9.9588e-05	6.3458e-05	0.3843	0.999	0.2478	0.6091	0.0317	0.0233	0.9819	0.4098	0.4948	0.226	0.43	0.0759	0.3512	0.5984		1.5839	0.9141	1.1848	0.3951	0.946	1.4676
160			tyramine	LC/MS pos early	1603	C00483	HMDB00306	5610		0.62	0.22	1.85	1.13	9.31	0.36	0.41	0.13	1.22		0.0605	0.9596	0.0477	0.0059	0.5742	0.999	0.9076	0.72	0.061	0.0289	0.0453	0.0775	0.062	0.0858	1.8173e-05	0.0002	0.6032	0.7497		1.8007	1.1087	0.6516	0.1458	0.7331	1.3578
165			4-hydroxyphenylpyruvate	LC/MS neg	1669	C01179	HMDB00707	979		0.69	0.2	0.69	0.63	2.2	18.77	11.81	5.35	11.79		0.3576	0.9596	0.0031	0.0006	0.6065	0.999	0.215	0.6091	0.9638	0.2103	0.0002	0.0063	0.0542	0.0825	0.0002	0.0005	0.0646	0.3224		0.2518	0.1744	4.7252	0.9328	2.9731	2.056
168			homogentisate	LC/MS neg	521	C00544	HMDB00130	780		1.27	0.13	0.19	0.64	0.91	159.11	102.62	16.69	15.16		0.3739	0.9596	0.0003	0.0001	0.3296	0.999	0.2568	0.6091	0.4899	0.1228	7.6893e-05	0.0032	0.019	0.0682	2.453e-05	0.0002	0.0197	0.1847		0.0326	0.0414	5.1871	0.691	3.3453	0.6276
170			3-(4-hydroxyphenyl)lactate	LC/MS neg	32197	C03672	HMDB00755	9378		0.57	0.09	1.02	0.55	6.14	0.4	0.22	0.06	0.39		0.5764	0.9596	3.4979e-05	3.9974e-05	0.9295	0.999	0.0775	0.5641	0.0196	0.0224	0.467	0.2706	0.104	0.1003	0.0055	0.0036	0.1675	0.4728		3.2636	1.8611	1.2965	0.1176	0.7091	0.7221
180			phenol glucuronide	LC/MS pos early	52747		HMDB60014	87235		0.94	0.25	9.96	0.32	12.84	0.08	0.02	0.02	0.25		0.8223	0.9903	0.2203	0.0227	0.0094	0.999	0.284	0.6122	0.0093	0.0216	0.0103	0.0372	0.0005	0.0095	0.0006	0.001	0.0427	0.2607		3.8635	3.6428	0.2929	0.0721	0.0929	0.9255
205			o-Tyrosine	LC/MS pos early	43392		HMDB06050	91482		2.14	0.44	1.74	0.95	3.72	0.31	0.3	0.06	0.24		0.5096	0.9596	0.0122	0.0018	0.2937	0.999	0.5281	0.6407	0.0379	0.025	0.039	0.0691	0.0274	0.0715	0.0069	0.0041	0.0798	0.3412		2.4641	5.2817	0.7722	0.342	0.7332	1.2736
206			O-methyltyrosine	LC/MS pos early	37451			76957		0.83	0.79	1.7	1.24	2.67	0.42	0.52	0.4	1.07		0.668	0.9686	0.3487	0.0337	0.219	0.999	0.8614	0.7151	0.061	0.0289	0.1294	0.1279	0.1666	0.1281	0.1061	0.0233	0.8826	0.7965		1.9739	1.6322	0.8317	0.6531	1.0278	1.7427
208			gentisate	LC/MS polar	18280	C00628	HMDB00152	3469		3.52	0.55	1.37	1.13	2.79	2.16	2.43	0.34	0.94		0.2853	0.9596	0.0036	0.0007	0.3134	0.999	0.3784	0.622	0.1085	0.0397	0.0205	0.0533	0.5402	0.2357	0.4554	0.0798	0.6305	0.7497		0.6093	2.1459	1.3139	0.7238	1.4808	2.022
216			N-formylphenylalanine	LC/MS neg	48433			759256		0.9	0.3	1.37	1.15	5.33	0.96	1.1	0.31	1.68		0.932	0.9903	0.0003	0.0001	0.5141	0.999	0.4967	0.6381	0.0543	0.0269	0.8278	0.371	0.6551	0.2686	5.2169e-05	0.0003	0.7724	0.7797		1.1919	1.0778	1.141	0.3394	1.3164	1.8084
237		Tryptophan Metabolism	tryptophan	LC/MS pos early	54	C00078	HMDB00929	6305		0.63	0.25	1.27	1.2	6.09	0.37	0.44	0.15	0.9		0.3899	0.9596	0.0008	0.0002	0.7985	0.999	0.9857	0.7395	0.0214	0.0226	0.1178	0.1206	0.1426	0.1185	0.0091	0.0047	0.7392	0.7797		2.9711	1.8619	1.0992	0.274	1.3152	1.6692
238			N-acetyltryptophan	LC/MS neg	33959	C03137	HMDB13713	700653		0.84	0.81	1.74	0.81	1.74	0.32	0.26	0.31	0.55		0.8311	0.9903	0.1934	0.0202	0.1986	0.999	0.1934	0.6039	0.1986	0.061	0.087	0.1045	0.0607	0.0858	0.0177	0.0071	0.1256	0.4236		1.067	0.8989	0.3463	0.2816	0.2816	0.4902
244			C-glycosyltryptophan	LC/MS pos early	48782			10981970		0.67	0.24	1.25	0.61	3.22	0.65	0.39	0.23	0.73		0.4179	0.9596	9.0583e-05	6.1344e-05	0.7303	0.999	0.0744	0.5641	0.0373	0.025	0.5078	0.2806	0.0959	0.0984	0.0379	0.0111	0.616	0.7497		1.9206	1.2954	1.2435	0.2935	0.7557	0.9444
248			kynurenine	LC/MS pos early	15140	C00328	HMDB00684	161166		0.45	0.14	1.13	1.08	8.97	0.17	0.18	0.05	0.44		0.3218	0.9596	0.0001	6.5635e-05	0.8973	0.999	0.8797	0.7151	0.0033	0.0216	0.0661	0.0911	0.0571	0.0843	0.0028	0.0024	0.2166	0.5114		6.1625	2.793	1.0224	0.1383	1.1018	1.2403
252			kynurenate	LC/MS neg	1417	C01717	HMDB00715	3845		1.12	0.67	1.71	0.69	1.77	2.02	1.39	1.21	2.14		0.7149	0.9857	0.0914	0.0102	0.4857	0.999	0.2004	0.6091	0.5402	0.1325	0.1291	0.1279	0.4435	0.2101	0.387	0.0699	0.2671	0.5537		0.5712	0.6377	1.1561	0.7713	0.7944	1.3623
254			N-formylanthranilic acid	LC/MS neg	43549	C05653	HMDB04089	101399		0.88	0.51	1.72	2.03	6.82	0.18	0.36	0.1	0.71		0.9356	0.9903	0.0403	0.0051	0.2684	0.999	0.7003	0.6759	0.0126	0.0218	0.0379	0.0678	0.0841	0.0954	0.0002	0.0006	0.2325	0.5207		4.2353	3.7071	0.7553	0.3878	1.5325	2.6432
255			anthranilate	LC/MS pos early	57746	C00108	HMDB01123	227		0.75	0.22	1.17	0.99	5.25	0.25	0.25	0.07	0.38		0.5859	0.9596	0.0004	0.0001	0.7585	0.999	0.5006	0.6381	0.0161	0.0218	0.0508	0.0807	0.029	0.0721	0.0022	0.0021	0.1025	0.3754		4.5837	3.4322	1.1324	0.2496	1.1237	1.3111
262			picolinate	LC/MS pos early	1512	C10164	HMDB02243	1018		0.95	0.25	1.9	0.86	6.4	0.5	0.43	0.13	0.85		0.8224	0.9903	6.8272e-05	5.4275e-05	0.2699	0.999	0.311	0.6171	0.0142	0.0218	0.1862	0.1532	0.082	0.0951	0.0076	0.0044	0.6609	0.754		2.0329	1.9365	1.012	0.2572	0.868	1.6457
272			tryptamine	LC/MS pos early	6104	C00398	HMDB00303	1150		3.27	0.12	5.43	0.48	22.45	0.64	0.31	0.02	0.51		0.5744	0.9596	0.0297	0.0039	0.2701	0.999	0.2768	0.6091	0.0561	0.0274	0.3013	0.2085	0.0328	0.0742	0.019	0.0074	0.503	0.7003		1.8356	6.011	1.1738	0.1368	0.5655	3.0718
274			indolelactate	LC/MS neg	18349	C02043	HMDB00671	92904		0.36	0.66	1.1	1	1.66	0.45	0.45	0.84	1.4		0.2675	0.9596	0.4516	0.0425	0.7668	0.999	0.991	0.7395	0.2217	0.0656	0.3854	0.2417	0.3763	0.1883	0.5039	0.0866	0.4284	0.6543		1.2264	0.4371	0.5545	0.3672	0.5552	0.6112
275			indoleacetate	LC/MS neg	27513	C00954	HMDB00197	802		0.82	0.4	1.42	1.39	4.9	0.36	0.5	0.18	0.87		0.6264	0.9656	0.0002	9.3267e-05	0.2642	0.999	0.6327	0.6636	0.0139	0.0218	0.0662	0.0911	0.0876	0.0965	0.0067	0.0041	0.6738	0.754		2.6787	2.2024	0.9714	0.3903	1.3477	1.9118
283			indole-3-carboxylate	LC/MS neg	38116	C19837	HMDB03320	69867		1.24	0.39	1.68	0.85	3.68	0.41	0.35	0.13	0.47		0.7115	0.9857	0.01	0.0015	0.3142	0.999	0.3671	0.622	0.0324	0.0233	0.0938	0.1094	0.0449	0.0794	0.0022	0.0021	0.1318	0.4361		3.0759	3.8217	1.2582	0.4889	1.0674	1.7978
297		Leucine, Isoleucine and Valine Metabolism	leucine	LC/MS pos early	60			6106		0.68	0.29	1.23	1.41	6.1	0.4	0.57	0.17	1.02		0.4638	0.9596	0.0012	0.0003	0.759	0.999	0.8866	0.7151	0.0285	0.0229	0.1368	0.1311	0.2331	0.1455	0.0103	0.0051	0.8567	0.7965		2.7341	1.8703	1.0942	0.3119	1.5462	1.9021
298			N-acetylleucine	LC/MS neg	1587	C02710	HMDB11756	70912		0.51	0.29	1.85	1.74	11.22	0.37	0.64	0.21	2.34		0.3335	0.9596	0.0003	0.0001	0.4296	0.999	0.26	0.6091	0.007	0.0216	0.2348	0.1765	0.5717	0.2436	0.0465	0.0126	0.2426	0.5294		2.711	1.3692	0.9971	0.2858	1.7343	3.2062
302			1-carboxyethylleucine	LC/MS neg	62559					0.39	0.24	1.33	1.88	10.18	0.17	0.31	0.1	1.05		0.2466	0.9596	0.014	0.002	0.7318	0.999	0.4554	0.6339	0.0097	0.0216	0.0703	0.094	0.1613	0.1263	0.0283	0.0093	0.8835	0.7965		6.8597	2.706	1.1433	0.2791	2.1445	2.8423
304			4-methyl-2-oxopentanoate	LC/MS neg	22116	C00233	HMDB00695	70		0.36	0.31	0.73	1.17	2.77	0.64	0.74	0.54	1.51		0.1032	0.9596	0.0543	0.0066	0.3137	0.999	0.5835	0.657	0.067	0.0301	0.4357	0.2595	0.6763	0.2723	0.4369	0.077	0.4082	0.6338		2.7559	0.9996	1.7521	0.5437	2.0483	1.5055
308			alpha-hydroxyisocaproate	LC/MS neg	22132	C03264	HMDB00746	83697		0.24	0.12	0.75	0.93	5.65	0.05	0.05	0.03	0.16		0.1769	0.9596	0.0003	0.0001	0.3579	0.999	0.6727	0.6671	0.0312	0.0233	0.0315	0.0628	0.0246	0.0712	0.0012	0.0015	0.0174	0.1675		16.1968	3.8295	0.8679	0.1063	0.8038	0.6011
315			isovalerylcarnitine (C5)	LC/MS pos early	34407		HMDB00688	6426851		0.54	0.28	0.95	0.89	3.03	0.37	0.33	0.19	0.58		0.5587	0.9596	0.001	0.0003	0.9267	0.999	0.3844	0.622	0.0475	0.0259	0.3785	0.2397	0.2156	0.1408	0.0159	0.0068	0.3216	0.5758		2.83	1.5335	1.0501	0.293	0.9316	0.8884
324			beta-hydroxyisovalerate	LC/MS polar	12129		HMDB00754	69362		0.28	0.35	1.01	2.55	7.26	0.13	0.34	0.17	1.21		0.1298	0.9596	0.01	0.0015	0.8069	0.999	0.0511	0.5431	0.0099	0.0216	0.0466	0.078	0.1896	0.1361	0.0069	0.0041	0.8742	0.7965		5.2162	1.4845	0.7003	0.2479	1.7885	1.7988
325			beta-hydroxyisovaleroylcarnitine	LC/MS pos early	35433					0.81	0.25	1.72	1.04	7.09	0.31	0.32	0.1	0.68		0.6761	0.976	0.0002	8.4298e-05	0.3933	0.999	0.5744	0.6558	0.0154	0.0218	0.0771	0.0971	0.0549	0.0827	0.003	0.0025	0.3898	0.621		3.3546	2.7035	1.0254	0.2586	1.066	1.8329
326			beta-hydroxyisovalerylglycine	LC/MS polar	54908			129651821		0.59	0.09	0.61	0.43	2.88	0.95	0.4	0.14	0.42		0.3874	0.9596	7.2593e-05	5.4549e-05	0.2833	0.999	0.0335	0.5165	0.1769	0.0557	0.7177	0.348	0.206	0.1386	0.0642	0.0161	0.3393	0.5933		2.2662	1.3472	2.1427	0.1949	0.9153	0.5605
344			isoleucine	LC/MS pos early	1125	C00407	HMDB00172	6306		0.68	0.29	1.05	1.38	5.05	0.49	0.68	0.21	1.05		0.5156	0.9596	0.0008	0.0002	0.7943	0.999	0.9678	0.7395	0.0253	0.0229	0.276	0.1956	0.356	0.1831	0.0095	0.0048	0.9081	0.7965		2.0856	1.412	1.02	0.2925	1.4082	1.4769
346			N-acetylisoleucine	LC/MS neg	33967		HMDB61684	306109		0.49	0.24	2	1.52	12.62	0.27	0.4	0.13	1.66		0.3393	0.9596	0.1063	0.0117	0.7675	0.999	0.3752	0.622	0.0412	0.0253	0.1091	0.1171	0.2476	0.1504	0.0198	0.0075	0.8574	0.7965		2.2065	1.0719	0.5869	0.1413	0.8899	1.7828
350			1-carboxyethylisoleucine	LC/MS neg	62558					0.46	0.25	1.71	1.63	11.04	0.17	0.27	0.09	1		0.2476	0.9596	0.0159	0.0022	0.568	0.999	0.5672	0.6536	0.0134	0.0218	0.0547	0.0832	0.1011	0.0991	0.0286	0.0093	0.9025	0.7965		5.7352	2.6278	0.9485	0.2382	1.5421	2.6309
351			3-methyl-2-oxovalerate	LC/MS neg	15676	C00671	HMDB03736	47		0.35	0.29	0.77	1.03	2.78	0.58	0.6	0.48	1.32		0.0909	0.9596	0.029	0.0038	0.3406	0.999	0.8335	0.7103	0.0865	0.0348	0.3785	0.2397	0.4171	0.2026	0.2257	0.0443	0.6122	0.7497		2.8786	1.0056	1.6735	0.4782	1.7198	1.3291
352			2-hydroxy-3-methylvalerate	LC/MS neg	36746		HMDB00317	164623		0.39	1	1	1	1	0.1	0.1	0.25	0.25		0.4357	0.9596									0.075	0.0971	0.075	0.091	0.0314	0.0098	0.0314	0.2268		1.813	0.7155	0.1807	0.1807	0.1807	0.1807
354			2-methylbutyrylcarnitine (C5)	LC/MS pos early	45095		HMDB00378	6426901		0.59	0.23	1.34	0.84	4.83	0.2	0.17	0.08	0.38		0.5669	0.9596	0.0008	0.0002	0.5544	0.999	0.3515	0.6171	0.0172	0.0221	0.0974	0.1129	0.0471	0.0794	0.0014	0.0017	0.0869	0.3524		6.4101	3.8063	1.2737	0.2982	1.0758	1.4416
357			tiglylcarnitine (C5:1-DC)	LC/MS pos early	35428		HMDB02366	22833596		0.74	0.25	1.26	0.79	3.97	0.18	0.14	0.06	0.25		0.5279	0.9596	0.0003	0.0001	0.5553	0.999	0.2101	0.6091	0.0515	0.0266	0.0254	0.0557	0.007	0.0489	0.0042	0.003	0.0429	0.2607		6.1085	4.4929	1.1185	0.2816	0.8852	1.1186
362			ethylmalonate	LC/MS polar	15765		HMDB00622	11756		0.54	0.55	1.65	4.13	12.29	0.1	0.4	0.1	1.2		0.3551	0.9596	0.2096	0.0217	0.3978	0.999	0.1627	0.6039	0.0143	0.0218	0.0088	0.0344	0.1082	0.1011	0.0032	0.0026	0.9133	0.7965		2.5365	1.3744	0.2432	0.1347	1.0045	1.656
363			methylsuccinate	LC/MS polar	15745		HMDB01844	10349		0.96	0.67	1.58	1.93	4.57	1.81	3.49	1.25	5.72		0.8372	0.9903	0.0813	0.0093	0.3049	0.999	0.1048	0.5691	0.0072	0.0216	0.2047	0.1618	0.0671	0.0876	0.3067	0.0578	0.0028	0.0544		0.6541	0.6301	1.1858	0.7898	2.2833	3.6065
369			valine	LC/MS pos early	1649	C00183	HMDB00883	6287		0.65	0.26	1.48	1.02	5.78	0.41	0.42	0.16	0.95		0.5236	0.9596	0.0042	0.0008	0.5737	0.999	0.6955	0.6759	0.0201	0.0224	0.2146	0.1666	0.1701	0.1294	0.0067	0.0041	0.7606	0.7797		2.6634	1.7331	1.0864	0.2839	1.1096	1.6399
370			N-acetylvaline	LC/MS neg	1591		HMDB11757	66789		0.47	0.25	1.84	1.47	10.76	0.36	0.53	0.19	2.09		0.4087	0.9596	0.0002	9.3267e-05	0.3793	0.999	0.4668	0.6375	0.0069	0.0216	0.3213	0.2171	0.5171	0.2308	0.0149	0.0065	0.2835	0.5537		2.8853	1.3487	1.0391	0.2617	1.5269	2.817
373			1-carboxyethylvaline	LC/MS neg	62562					0.39	0.29	1.44	1.61	8	0.19	0.31	0.14	1.16		0.2575	0.9596	0.0092	0.0015	0.6195	0.999	0.6211	0.6599	0.0161	0.0218	0.1001	0.1141	0.1697	0.1294	0.0295	0.0095	0.8324	0.7964		6.0017	2.3458	1.1662	0.3388	1.8761	2.7094
375			3-methyl-2-oxobutyrate	LC/MS polar	44526	C00141	HMDB00019	49		0.4	0.36	0.66	1.17	2.16	0.63	0.74	0.56	1.22		0.1582	0.9596	0.0513	0.0063	0.2581	0.999	0.686	0.6714	0.1191	0.042	0.5053	0.2806	0.6848	0.2733	0.3439	0.0632	0.6285	0.7497		2.509	1.0093	1.5796	0.5694	1.8527	1.2283
376			alpha-hydroxyisovalerate	LC/MS polar	46537		HMDB00407	99823		0.35	0.45	0.74	1.07	1.76	0.06	0.07	0.08	0.14		0.1996	0.9596	0.1635	0.0175	0.6233	0.999	0.94	0.733	0.3521	0.0945	0.0079	0.033	0.0067	0.0488	0.0002	0.0006	0.0014	0.0403		9.4689	3.3379	0.5923	0.2648	0.6329	0.4653
378			isobutyrylcarnitine (C4)	LC/MS pos early	33441		HMDB00736	168379		0.82	0.43	1.45	1.18	4.03	0.4	0.48	0.21	0.84		0.9162	0.9903	0.0312	0.0041	0.4902	0.999	0.6185	0.6599	0.0889	0.0355	0.2567	0.186	0.2016	0.1379	0.0038	0.0029	0.4695	0.6804		2.7425	2.2553	1.1039	0.4702	1.3066	1.897
380			3-hydroxyisobutyrate	LC/MS polar	1549	C06001	HMDB00336	87		0.3	0.19	0.43	1.17	2.63	0.32	0.38	0.2	0.53		0.1051	0.9596	0.0001	6.7368e-05	0.1155	0.999	0.9227	0.7255	0.1432	0.0474	0.1674	0.1436	0.1727	0.1305	0.0216	0.0079	0.2804	0.5537		4.1887	1.2722	1.3538	0.2572	1.5793	0.6755
386		Methionine, Cysteine, SAM and Taurine Metabolism	methionine	LC/MS pos early	1302	C00073	HMDB00696	6137		0.64	0.25	1	1.24	4.88	0.45	0.56	0.18	0.87		0.3371	0.9596	0.0017	0.0004	0.8235	0.999	0.9101	0.72	0.0508	0.0266	0.1387	0.132	0.2118	0.1395	0.0456	0.0125	0.8201	0.7945		2.438	1.5708	1.1002	0.2793	1.3677	1.3633
387			N-acetylmethionine	LC/MS neg	1589	C02712	HMDB11745	448580		0.4	0.2	0.86	1.28	5.58	0.57	0.73	0.28	1.57		0.251	0.9596	4.5217e-05	4.4454e-05	0.6283	0.999	0.925	0.7256	0.0362	0.025	0.6881	0.3393	0.7537	0.2883	0.4394	0.0773	0.4594	0.6804		2.3879	0.9544	1.3582	0.2679	1.7403	1.4945
389			N-formylmethionine	LC/MS neg	2829	C03145	HMDB01015	439750		0.43	0.87	0.99	1.48	1.68	0.29	0.43	0.6	1.01		0.3096	0.9596	0.5953	0.0544	0.869	0.999	0.5172	0.6407	0.5112	0.1265	0.166	0.1434	0.2869	0.1646	0.2246	0.0441	0.7816	0.7797		2.9697	1.2695	0.8723	0.7595	1.287	1.2772
391			methionine sulfone	LC/MS pos early	44878			69961		0.68	0.51	1.21	0.85	1.99	0.79	0.67	0.6	1.19		0.639	0.9656	0.0082	0.0013	0.4152	0.999	0.2586	0.6091	0.1272	0.0441	0.9384	0.3974	0.4723	0.2203	0.5363	0.0903	0.6308	0.7497		1.5404	1.0525	1.2237	0.6294	1.035	1.2555
392			methionine sulfoxide	LC/MS pos early	18374	C02989	HMDB02005	158980		0.83	0.27	1.43	1.19	6.31	0.5	0.6	0.16	1.02		0.9629	0.9919	0.0018	0.0004	0.6633	0.999	0.669	0.6663	0.0591	0.0282	0.3099	0.2121	0.2646	0.1555	3.3758e-05	0.0002	0.5	0.698		1.6281	1.3503	0.8182	0.2194	0.9706	1.384
393			N-acetylmethionine sulfoxide	LC/MS pos early	45428			193368		0.53	0.2	0.79	1.87	7.57	0.67	1.25	0.24	1.85		0.5544	0.9596	0.0002	0.0001	0.8868	0.999	0.8356	0.7108	0.0286	0.0229	0.8758	0.3796	0.7877	0.2966	0.001	0.0013	0.6306	0.7497		1.9881	1.0617	1.3265	0.259	2.4816	1.9604
397			S-adenosylmethionine (SAM)	LC/MS pos early	15915	C00019	HMDB01185	34756		0.69	0.21	1.19	0.84	4.81	0.75	0.63	0.23	1.09		0.5093	0.9596	2.9394e-06	2.0977e-05	0.7744	0.999	0.2637	0.6091	0.0418	0.0253	0.8641	0.3785	0.3559	0.1831	0.0495	0.0131	0.9645	0.8065		1.5405	1.0598	1.1595	0.241	0.9749	1.1598
398			S-adenosylhomocysteine (SAH)	LC/MS neg	42382	C00021	HMDB00939	439155		0.36	0.23	1.03	1.09	4.91	0.35	0.38	0.22	1.08		0.2049	0.9596	2.2671e-07	1.2436e-05	0.8266	0.999	0.6574	0.6651	0.0102	0.0216	0.2503	0.1845	0.2029	0.1379	0.0461	0.0125	0.7915	0.7844		3.1284	1.1316	1.0864	0.2494	1.1859	1.2257
401			2-hydroxy-4-(methylthio)butanoic acid	LC/MS polar	63739					0.2	0.72	0.66	1.2	1.1	0.48	0.57	1.71	1.88		0.1297	0.9596	0.462	0.0433	0.2906	0.999	0.6638	0.6651	0.8428	0.1906	0.5589	0.2991	0.7438	0.286	0.1398	0.0292	0.0844	0.3506		2.1281	0.4256	1.0137	0.7272	1.2133	0.7985
402			homocysteine	LC/MS pos early	15128	C00155	HMDB00742	778		0.46	0.21	0.98	1.22	5.61	0.6	0.73	0.28	1.57		0.2764	0.9596	1.5048e-05	3.0216e-05	0.8774	0.999	0.9912	0.7395	0.0027	0.0216	0.645	0.3254	0.6763	0.2723	0.2416	0.0471	0.3145	0.575		2.1879	1.006	1.3081	0.2808	1.6001	1.5752
405			cystathionine	LC/MS pos early	15705	C02291	HMDB00099	439258		0.47	0.26	0.81	2.62	8.04	0.13	0.33	0.07	0.58		0.2236	0.9596	0.0003	0.0001	0.7956	0.999	0.0973	0.5641	0.0014	0.0216	0.0221	0.0542	0.079	0.0936	0.0012	0.0015	0.2702	0.5537		5.6834	2.6588	0.7213	0.1905	1.8895	1.5318
407			cysteine	LC/MS pos early	1868	C00097	HMDB00574	5862		0.4	0.27	1.06	0.89	3.55	0.75	0.66	0.5	1.77		0.221	0.9596	0.0005	0.0002	0.9334	0.999	0.4062	0.622	0.0121	0.0218	0.9489	0.3999	0.6333	0.2616	0.9064	0.1377	0.2771	0.5537		1.9628	0.7805	1.4692	0.3895	1.3014	1.3839
408			N-acetylcysteine	LC/MS pos early	1586	C06809	HMDB01890	12035		0.5	0.26	1.52	0.9	5.29	0.65	0.59	0.34	1.8		0.3794	0.9596	4.6708e-05	4.495e-05	0.4109	0.999	0.424	0.622	0.0076	0.0216	0.872	0.3796	0.616	0.2559	0.3141	0.059	0.2822	0.5537		1.8892	0.9355	1.2298	0.3186	1.1106	1.6851
409			S-methylcysteine	LC/MS pos early	39592		HMDB02108	24417		0.74	0.25	9.12	0.42	15.44	0.18	0.07	0.06	0.92		0.985	0.998	0.2654	0.0265	0.256	0.999	0.4176	0.622	0.1779	0.0559	0.0692	0.0935	0.0154	0.0653	4.9225e-06	6.6321e-05	0.1735	0.4802		1.817	1.3497	0.3242	0.0803	0.1359	1.2398
414			cystine	LC/MS pos early	56	C00491	HMDB00192	67678		1.17	0.31	2.36	0.87	6.57	0.25	0.22	0.07	0.44		0.7083	0.9857	0.0678	0.008	0.2161	0.999	0.2057	0.6091	0.0643	0.0298	0.1311	0.1282	0.0401	0.0783	0.147	0.0304	0.7798	0.7797		4.4233	5.1664	1.1018	0.3446	0.9612	2.2643
418			lanthionine	LC/MS pos early	42002			98504		0.71	0.25	1.72	0.51	3.46	0.68	0.35	0.24	0.84		0.5698	0.9596	0.0015	0.0004	0.2774	0.999	0.0418	0.5165	0.0256	0.0229	0.7462	0.3537	0.1395	0.1172	0.0775	0.0183	0.908	0.7965		2.0878	1.4848	1.4164	0.3586	0.7211	1.2425
420			cysteine sulfinic acid	LC/MS pos early	37443	C00606	HMDB00996	109		0.33	0.09	1.33	3.63	56.51	0.07	0.24	0.02	0.99		0.2092	0.9596	0.0599	0.0072	0.8604	0.999	0.2025	0.6091	0.0065	0.0216	0.0233	0.0549	0.0962	0.0984	0.0081	0.0045	0.9264	0.799		4.8594	1.5831	0.3265	0.0278	1.1844	1.571
422			hypotaurine	LC/MS pos early	590	C00519	HMDB00965	107812		0.36	0.17	0.73	1.41	6.09	0.41	0.58	0.19	1.19		0.1851	0.9596	1.7548e-05	3.2289e-05	0.5568	0.999	0.7834	0.6991	0.0123	0.0218	0.3128	0.2127	0.4318	0.2063	0.2292	0.0448	0.5657	0.7478		2.7964	1.0083	1.1578	0.1962	1.6272	1.195
423			taurine	LC/MS polar	2125	C00245	HMDB00251	1123		0.58	0.24	1.16	1.94	9.44	0.29	0.57	0.12	1.13		0.4629	0.9596	5.8605e-05	5.023e-05	0.7476	0.999	0.5481	0.6493	0.0102	0.0216	0.1078	0.1171	0.2641	0.1555	6.7947e-05	0.0003	0.7554	0.7797		3.1313	1.828	0.9142	0.2181	1.7763	2.0579
429			3-sulfo-L-alanine	LC/MS polar	47089	C00506	HMDB02757	72886		1.33	0.67	2.09	3.9	12.28	0.12	0.48	0.06	0.75		0.3147	0.9596	0.8749	0.0773	0.2353	0.999	0.3894	0.622	0.0208	0.0225	0.022	0.0542	0.1638	0.1277	3.9165e-06	6.4581e-05	0.2772	0.5537		3.0002	4.0045	0.3672	0.2442	1.4324	2.9976
430			cyano-alanine	LC/MS polar	35660	C02512		13538		0.54	1.07	0.81	0.59	0.45	6.13	3.62	12.2	5.45		0.391	0.9596	0.7003	0.0627	0.829	0.999	0.0828	0.5641	0.2585	0.0739	0.0085	0.0342	0.0373	0.077	0.0152	0.0065	0.0031	0.0551		0.3806	0.2048	2.3319	2.4981	1.376	1.1157
431		Urea cycle; Arginine and Proline Metabolism	arginine	LC/MS pos early	1638	C00062	HMDB00517	232		0.67	0.02	0.74	2.9	127.44	0.22	0.63	0.01	0.7		0.5336	0.9596	0.0002	8.1439e-05	0.9934	0.999	0.5644	0.6536	0.0552	0.0271	0.0326	0.0637	0.0973	0.099	4.1086e-06	6.4581e-05	0.2346	0.5207		4.2347	2.8486	0.9267	0.0157	2.6873	2.0008
432			argininosuccinate	LC/MS pos early	15497	C03406	HMDB00052	16950		1.36	0.28	1.25	0.63	2.85	5.43	3.43	1.11	3.17		0.485	0.9596	0.0026	0.0005	0.4926	0.999	0.1378	0.6039	0.0401	0.0251	0.0424	0.0742	0.1139	0.1047	0.5516	0.0926	0.055	0.2956		0.5336	0.7232	2.8961	0.8021	1.832	2.2895
433			urea	LC/MS pos early	1670	C00086	HMDB00294	1176		0.3	0.2	0.53	2.74	7.4	0.25	0.68	0.16	1.18		0.102	0.9596	0.0027	0.0005	0.4687	0.999	0.341	0.6171	0.0396	0.025	0.0848	0.1029	0.3679	0.1869	0.0299	0.0095	0.9258	0.799		3.9705	1.2054	0.9878	0.1927	2.7084	1.4259
435			ornithine	LC/MS pos early	1493	C00077	HMDB03374	6262		0.56	0.42	1.1	1.02	2.7	1.02	1.04	0.76	2.05		0.3532	0.9596	3.9158e-05	4.1307e-05	0.9806	0.999	0.7832	0.6991	0.0494	0.0264	0.6416	0.325	0.745	0.286	0.7291	0.1157	0.15	0.4513		1.2259	0.6858	1.2522	0.5202	1.2714	1.4044
437			3-amino-2-piperidone	LC/MS pos early	62853		HMDB00323	5200225		0.66	0.81	1.57	1.09	2.12	0.72	0.78	0.88	1.86		0.0178	0.9596	0.3403	0.033	0.1797	0.999	0.9215	0.7255	0.0284	0.0229	0.1095	0.1171	0.255	0.1536	0.3374	0.0624	0.0556	0.2956		1.3485	0.8929	0.9697	0.7839	1.0575	1.6588
439			2-oxoarginine*	LC/MS pos early	55072	C03771	HMDB04225	558		0.84	0.3	1.14	0.85	3.21	0.62	0.53	0.22	0.72		0.5768	0.9596	0.0021	0.0004	0.8552	0.999	0.306	0.6171	0.0936	0.0366	0.2815	0.1979	0.1195	0.1068	0.0161	0.0068	0.438	0.6651		1.7652	1.4764	1.0966	0.3302	0.9297	1.0601
440			citrulline	LC/MS pos early	2132	C00327	HMDB00904	9750		0.72	0.22	0.78	0.56	1.99	100.97	56.99	30.88	61.37		0.9443	0.9903	8.9243e-05	6.1192e-05	0.4395	0.999	0.094	0.5641	0.7681	0.1761	0.0054	0.0276	0.0038	0.039	0.0015	0.0017	0.0005	0.0206		0.0461	0.0332	4.6546	1.0252	2.6274	2.0376
442			homocitrulline	LC/MS neg	22138	C02427	HMDB00679	65072		2.25	0.55	1.72	1.24	3.91	3.77	4.7	0.92	3.59		0.1866	0.9596	0.0065	0.0011	0.258	0.999	0.8301	0.7099	0.0275	0.0229	0.0338	0.0648	0.0351	0.0764	0.7639	0.1195	0.0445	0.2612		0.3323	0.7487	1.2541	0.6871	1.5608	2.6882
443			proline	LC/MS pos early	1898	C00148	HMDB00162	145742		0.7	0.33	1.09	0.98	3.27	0.64	0.63	0.3	0.98		0.4653	0.9596	8.4375e-05	6.0108e-05	0.8318	0.999	0.5071	0.6407	0.0473	0.0259	0.5007	0.2799	0.3217	0.1723	0.0677	0.0166	0.9833	0.8144		1.5941	1.117	1.026	0.336	1.0066	1.0975
446			dimethylarginine (SDMA + ADMA)	LC/MS pos early	36808	C03626	HMDB01539	123831		0.55	0.32	1.24	0.77	2.99	0.72	0.56	0.42	1.26		0.2914	0.9596	0.0015	0.0004	0.7244	0.999	0.2572	0.6091	0.0717	0.031	0.7074	0.3453	0.2773	0.1608	0.165	0.0335	0.7087	0.7781		1.8631	1.0233	1.3431	0.43	1.0392	1.2846
447			N-acetylarginine	LC/MS pos early	33953	C02562	HMDB04620	67427		0.55	0.22	1.18	0.85	4.52	0.37	0.32	0.15	0.68		0.3287	0.9596	0.0003	0.0001	0.7494	0.999	0.2898	0.6171	0.0321	0.0233	0.1611	0.1415	0.0668	0.0876	0.0071	0.0042	0.4113	0.6338		3.1858	1.7534	1.1886	0.2655	1.0158	1.1997
452			N-acetylcitrulline	LC/MS pos early	48434	C15532	HMDB00856	656979		1	4.91	1.49	0.83	0.25	1.39	1.16	6.84	1.72				0.0012	0.0003	0.3672	0.999	0.5603	0.6536	0.0029	0.0216	0.2608	0.1869	0.0957	0.0984	0.0025	0.0023	0.1913	0.4916		0.4551	0.4551	0.6345	3.1147	0.5269	0.7845
455			N-delta-acetylornithine	LC/MS pos early	43249			9920500		0.54	0.23	1.32	1.61	9.21	0.31	0.5	0.13	1.22		0.3802	0.9596	0.0094	0.0015	0.7169	0.999	0.4779	0.638	0.0114	0.0216	0.1125	0.1183	0.2664	0.1562	0.0037	0.0028	0.9517	0.8026		2.7683	1.5055	0.8667	0.1993	1.395	1.8351
456			N-alpha-acetylornithine	LC/MS pos early	32984	C00437	HMDB03357	439232		0.38	0.69	1.43	2.09	4.35	0.29	0.6	0.53	2.29		0.2187	0.9596	0.1157	0.0126	0.2946	0.999	0.0298	0.4976	0.0036	0.0216	0.1571	0.1406	0.6244	0.259	0.3226	0.0604	0.0743	0.3299		2.3066	0.8717	0.6645	0.458	1.3898	1.992
460			trans-4-hydroxyproline	LC/MS pos early	32306	C01157	HMDB00725	5810		0.52	0.33	0.87	1.19	3.16	0.33	0.39	0.21	0.66		0.1838	0.9596	0.0002	9.3267e-05	0.8812	0.999	0.7301	0.6858	0.0966	0.0371	0.051	0.0807	0.0583	0.0854	0.018	0.0072	0.3955	0.6243		2.7283	1.4317	0.9015	0.2966	1.0729	0.9384
462			pro-hydroxy-pro	LC/MS pos early	35127		HMDB06695	11673055		0.67	0.6	0.98	1.46	2.38	0.19	0.27	0.17	0.4		0.1847	0.9596	0.2005	0.0208	0.9027	0.999	0.5274	0.6407	0.0394	0.025	0.0031	0.0183	0.0064	0.0488	0.0095	0.0048	0.1034	0.3754		4.199	2.8207	0.7829	0.4691	1.1416	1.1167
465			N-methylproline	LC/MS pos early	37431			557		0.5	0.59	1.19	0.63	1.28	0.84	0.53	1	1.28		0.2423	0.9596	0.1224	0.0133	0.5741	0.999	0.1361	0.6039	0.6765	0.1593	0.9692	0.4056	0.2291	0.1455	0.9188	0.1393	0.6261	0.7497		1.7876	0.8877	1.5023	0.8846	0.9534	1.1333
468			N-monomethylarginine	LC/MS pos early	43586	C03884	HMDB29416	132862		0.67	0.45	1.44	0.68	2.19	0.75	0.51	0.5	1.08		0.4489	0.9596	0.0336	0.0043	0.4677	0.999	0.1594	0.6039	0.1839	0.0573	0.7639	0.3552	0.207	0.1386	0.3001	0.0568	0.8596	0.7965		1.6459	1.1085	1.2305	0.5493	0.8341	1.2015
469			argininate*	LC/MS pos early	57461		HMDB03148	160437		1.85	0.41	3.76	0.3	2.73	2.26	0.67	0.5	1.36		0.3735	0.9596	0.22	0.0227	0.0137	0.999	0.104	0.5691	0.0766	0.0317	0.2018	0.1604	0.8056	0.2997	0.428	0.0757	0.4112	0.6338		0.5077	0.9386	1.147	0.4679	0.3392	1.2753
472			N-acetylhomocitrulline	LC/MS pos early	62707					1	0.34	3.06	0.37	3.33	3.87	1.43	1.31	4.37				0.0007	0.0002	0.1425	0.999	0.0022	0.2422	0.1247	0.0434	0.0016	0.0144	0.1867	0.1348	0.1231	0.0263	0.066	0.3231		0.4666	0.4666	1.8061	0.6116	0.6654	2.0373
476		Creatine Metabolism	creatinine	LC/MS pos early	513	C00791	HMDB00562	588		1.27	0.45	0.25	0.76	0.43	3.98	3.01	1.4	0.6		0.7005	0.9836	0.0418	0.0053	0.1123	0.999	0.1819	0.6039	0.0791	0.0324	0.0018	0.0148	0.2077	0.1386	0.3407	0.0628	0.2726	0.5537		0.4874	0.6187	1.9409	0.8646	1.4686	0.3707
481		Polyamine Metabolism	agmatine	LC/MS pos early	15496	C00179	HMDB01432	199		0.37	0.09	0.4	4.94	23.04	0	0.01	0	0.01		0.2688	0.9596	0.0948	0.0106	0.7381	0.999	0.7587	0.6917	0.1389	0.0463	0.0009	0.013	0.0014	0.0197	1.5049e-06	6.4581e-05	0.0025	0.0544		140.682	52.5632	0.2134	0.0184	1.055	0.4239
482			acetylagmatine	LC/MS pos early	62698	C02131		439661		0.41	0.06	0.2	1.11	3.5	0.05	0.05	0.01	0.03		0.4606	0.9596	0.0001	7.514e-05	0.0133	0.999	0.7714	0.694	0.2384	0.0696	0.023	0.0549	0.0251	0.0712	0.0001	0.0005	0.0004	0.0196		18.0409	7.3828	0.8402	0.0537	0.9302	0.188
483			putrescine	LC/MS pos early	1408	C00134	HMDB01414	1045		0.65	0.45	0.9	1.26	2.51	0.73	0.92	0.51	1.27		0.4972	0.9596	0.002	0.0004	0.9146	0.999	0.8472	0.7151	0.0503	0.0266	0.8202	0.3695	0.7554	0.2884	0.2237	0.0441	0.5663	0.7478		1.5281	0.9963	1.1149	0.5034	1.4049	1.2627
484			N-acetylputrescine	LC/MS pos early	37496	C02714	HMDB02064	122356		1.01	0.29	0.83	1.86	5.32	1.28	2.39	0.37	1.96		0.7701	0.9903	0.0011	0.0003	0.9566	0.999	0.71	0.6795	0.0137	0.0218	0.2962	0.2066	0.4035	0.1985	0.0428	0.0121	0.2642	0.5537		0.9792	0.989	1.2575	0.3642	2.3427	1.939
488			N-carbamoylputrescine	LC/MS pos early	63854	C00436	HMDB33458	502		1.81	0.03	0.63	0.96	20.61	2.83	2.72	0.05	0.95		0.3797	0.9596	3.0686e-05	3.7705e-05	0.2443	0.999	0.6639	0.6651	0.0315	0.0233	0.1072	0.1171	0.1241	0.1086	0.0309	0.0097	0.8846	0.7965		0.5793	1.0476	1.6377	0.0481	1.5753	0.9912
490			N-acetyl-isoputreanine	LC/MS pos early	62309			131802901		0.71	0.34	2.49	0.52	3.77	0.6	0.31	0.29	1.1		0.5913	0.9596	0.0154	0.0022	0.0404	0.999	0.0818	0.5641	0.0043	0.0216	0.471	0.2718	0.0594	0.0856	0.0201	0.0076	0.7308	0.7797		1.9856	1.4003	1.1904	0.4095	0.6207	1.5431
491			spermidine	LC/MS pos early	485	C00315	HMDB01257	1102		0.51	0.25	0.78	1.8	5.57	0.52	0.94	0.25	1.42		0.2887	0.9596	0.0003	0.0001	0.9722	0.999	0.98	0.7395	0.0368	0.025	0.37	0.2371	0.5247	0.2315	0.0588	0.015	0.7212	0.7797		2.1752	1.1201	1.1294	0.2848	2.0354	1.5853
492			N('1)-acetylspermidine	LC/MS pos early	57689	C00612	HMDB01276	496		0.62	0.21	1.59	0.93	7.05	0.63	0.59	0.22	1.53		0.3697	0.9596	9.2465e-05	6.1855e-05	0.5829	0.999	0.4598	0.6352	0.02	0.0224	0.5333	0.2904	0.317	0.1723	0.0354	0.0107	0.6243	0.7497		2.102	1.2944	1.3315	0.2817	1.2449	1.9851
501			5-methylthioadenosine (MTA)	LC/MS pos early	1419	C00170	HMDB01173	439176		0.72	0.27	1.32	0.87	4.27	0.89	0.77	0.33	1.42		0.6104	0.9596	4.0906e-05	4.1553e-05	0.692	0.999	0.3316	0.6171	0.0462	0.0259	0.8339	0.372	0.6591	0.2692	0.11	0.024	0.6386	0.7497		1.2778	0.9176	1.1338	0.3052	0.985	1.3042
508		Guanidino and Acetamido Metabolism	4-guanidinobutanoate	LC/MS pos early	15681	C01035	HMDB03464	500		0.77	0.34	0.47	0.6	0.83	1.1	0.65	0.49	0.4		0.5788	0.9596	0.0008	0.0002	0.1025	0.999	0.0829	0.5641	0.2425	0.0705	0.6041	0.3114	0.2693	0.1575	0.0036	0.0028	0.0005	0.0201		1.7986	1.3804	1.9716	0.6719	1.1761	0.5554
511		Glutathione Metabolism	glutathione, reduced (GSH)	LC/MS pos early	2127	C00051	HMDB00125	124886		0.39	0.16	0.79	1.17	5.93	0.6	0.7	0.24	1.41		0.3049	0.9596	0.0181	0.0025	0.8945	0.999	0.7533	0.6917	0.0091	0.0216	0.7026	0.3438	0.5555	0.2395	0.3234	0.0604	0.4495	0.6778		2.4212	0.9532	1.4546	0.2262	1.7024	1.3405
512			glutathione, oxidized (GSSG)	LC/MS pos early	27727	C00127	HMDB03337	65359		0.4	0.16	0.88	0.8	4.33	0.26	0.21	0.11	0.46		0.5669	0.9596	0.0003	0.0001	0.7791	0.999	0.245	0.6091	0.0071	0.0216	0.3618	0.2346	0.1661	0.1281	0.0017	0.0019	0.0927	0.3541		4.7032	1.8663	1.2208	0.1997	0.9802	0.8651
518			cysteine-glutathione disulfide	LC/MS pos early	35159		HMDB00656	4247235		0.55	0.29	1.26	0.94	4.09	0.26	0.24	0.14	0.56		0.3592	0.9596	5.9664e-05	5.0351e-05	0.4941	0.999	0.3409	0.6171	0.0268	0.0229	0.1013	0.1148	0.0457	0.0794	0.034	0.0104	0.4769	0.6861		4.4409	2.4282	1.1503	0.3341	1.0811	1.3654
521			cysteinylglycine	LC/MS pos early	35637	C01419	HMDB00078	439498		0.34	0.3	0.62	1.07	2.24	0.87	0.93	0.76	1.7		0.1453	0.9596	0.0002	0.0001	0.3483	0.999	0.6991	0.6759	0.0896	0.0356	0.8856	0.3825	0.9073	0.3215	0.6706	0.1081	0.2815	0.5537		2.0815	0.7094	1.8126	0.5403	1.9347	1.2082
522			cysteinylglycine disulfide*	LC/MS pos early	62103		HMDB00709			0.53	0.5	0.9	1.63	2.92	0.31	0.51	0.29	0.86		0.1958	0.9596	0.0597	0.0072	0.9588	0.999	0.9879	0.7395	0.2336	0.0685	0.0348	0.0648	0.1158	0.1055	0.0798	0.0185	0.6424	0.7497		3.1518	1.6763	0.9831	0.4944	1.6018	1.4458
524			5-oxoproline	LC/MS neg	1494	C01879	HMDB00267	7405		0.37	0.18	0.73	1.06	4.32	0.33	0.35	0.16	0.68		0.2048	0.9596	0.0005	0.0002	0.5192	0.999	0.6233	0.6599	0.0528	0.0267	0.1896	0.1545	0.1439	0.1186	0.0013	0.0016	0.298	0.5611		3.3332	1.247	1.1042	0.197	1.1672	0.8507
527			2-hydroxybutyrate/2-hydroxyisobutyrate	LC/MS polar	52281					0.3	0.23	0.66	1.96	5.61	0.08	0.15	0.06	0.34		0.1655	0.9596	0.0006	0.0002	0.4042	0.999	0.3053	0.6171	0.0323	0.0233	0.0264	0.0569	0.0428	0.0794	0.0018	0.0019	0.0699	0.3295		11.7161	3.4789	0.913	0.2092	1.7916	1.1739
529			ophthalmate	LC/MS pos early	34592		HMDB05765	7018721		0.33	0.41	0.97	1.33	3.11	0.22	0.29	0.27	0.85		0.1718	0.9596	0.0003	0.0001	0.7679	0.999	0.4857	0.638	0.0435	0.0257	0.1047	0.1155	0.1443	0.1186	0.0315	0.0098	0.7379	0.7797		4.7431	1.5549	1.031	0.4263	1.3683	1.325
532			S-(1,2-dicarboxyethyl)glutathione	LC/MS pos early	63009			9802383		0.31	0.04	0.46	0.73	8.94	0.62	0.45	0.07	0.66		0.216	0.9596	6.0426e-06	2.5529e-05	0.5844	0.999	0.1454	0.6039	0.0087	0.0216	0.872	0.3796	0.2364	0.1457	0.0258	0.0088	0.7409	0.7797		3.6951	1.1513	2.2779	0.0854	1.657	0.7631
534			3'-dephospho-CoA-glutathione*	LC/MS neg	62807					0.56	0.26	0.94	0.96	3.56	0.39	0.37	0.18	0.63		0.5134	0.9596	5.0792e-05	4.6436e-05	0.7096	0.999	0.4355	0.6232	0.0013	0.0216	0.4061	0.2492	0.2585	0.154	0.0298	0.0095	0.6608	0.754		3.0892	1.7159	1.1953	0.3057	1.1521	1.0881
535			CoA-glutathione*	LC/MS neg	62804	C00920		11953788		0.33	0.67	0.81	1.56	1.88	0.27	0.41	0.53	1.01		0.2546	0.9596	0.067	0.0079	0.8301	0.999	0.5496	0.6493	0.1043	0.0391	0.2205	0.1697	0.343	0.1801	0.411	0.0736	0.8034	0.7902		3.5997	1.2032	0.9563	0.6435	1.4899	1.2125
573	Peptide	Gamma-glutamyl Amino Acid	gamma-glutamylalanine	LC/MS pos early	37063		HMDB29142	440103		0.63	0.26	1.45	1.34	7.51	0.24	0.32	0.1	0.74		0.4048	0.9596	6.0501e-06	2.5529e-05	0.5366	0.999	0.9282	0.7256	0.0176	0.0222	0.0566	0.0846	0.0602	0.0858	0.0026	0.0023	0.4626	0.6804		3.8236	2.393	0.9125	0.2364	1.2241	1.7762
574			gamma-glutamylcysteine	LC/MS pos early	1778	C00669	HMDB01049	842		0.32	0.21	1.05	0.63	3.1	0.56	0.35	0.37	1.15		0.1815	0.9596	2.1751e-05	3.3872e-05	0.8135	0.999	0.088	0.5641	0.0089	0.0216	0.6661	0.3335	0.2298	0.1455	0.5811	0.0968	0.4802	0.6881		2.7063	0.8772	1.5188	0.3245	0.9603	1.0064
575			gamma-glutamylglutamate	LC/MS pos early	36738	C05282	HMDB11737	92865		0.54	0.36	0.69	0.48	0.92	1.03	0.5	0.69	0.63		0.6799	0.977	0.0108	0.0016	0.3387	0.999	0.0419	0.5165	0.4551	0.1152	0.497	0.2799	0.7397	0.286	0.8902	0.1354	0.5345	0.7216		2.2993	1.2462	2.3796	0.8623	1.1408	0.7894
576			gamma-glutamylglutamine	LC/MS pos early	2730	C05283	HMDB11738	150914		0.63	0.15	0.91	1.28	7.74	0.2	0.26	0.05	0.38		0.4041	0.9596	6.9867e-07	1.5958e-05	0.8786	0.999	0.5331	0.6407	0.0259	0.0229	0.0307	0.0626	0.0263	0.0713	0.0002	0.0006	0.0607	0.3149		4.7225	2.9657	0.954	0.144	1.2249	1.1142
578			gamma-glutamylhistidine	LC/MS pos early	18245			7017195		1.06	0.51	1.27	0.64	1.6	0.36	0.23	0.18	0.28		0.7934	0.9903	0.2507	0.0252	0.7424	0.999	0.3902	0.622	0.5085	0.1263	0.2003	0.1602	0.0596	0.0856	0.009	0.0047	0.03	0.2193		2.3443	2.4884	0.8546	0.4376	0.5495	0.6988
579			gamma-glutamylisoleucine*	LC/MS pos early	34456		HMDB11170	14253342		0.48	0.74	1.78	1.08	2.59	0.17	0.19	0.27	0.71		0.2534	0.9596	0.3386	0.0329	0.5343	0.999	0.9667	0.7395	0.2164	0.0647	0.0246	0.0554	0.0234	0.0712	0.0209	0.0078	0.3248	0.5791		4.0959	1.9555	0.716	0.533	0.7743	1.3821
580			gamma-glutamylleucine	LC/MS pos early	18369		HMDB11171	151023		0.58	0.24	1.36	1.11	6.41	0.36	0.4	0.15	0.93		0.3294	0.9596	0.012	0.0018	0.937	0.999	0.7925	0.7006	0.0246	0.0229	0.1073	0.1171	0.131	0.1132	0.009	0.0047	0.7418	0.7797		2.4856	1.4356	0.8831	0.2091	0.9826	1.3397
581			gamma-glutamyl-alpha-lysine	LC/MS pos early	55015			65254		1.04	0.3	3.14	1.1	11.49	0.2	0.22	0.06	0.67		0.9043	0.9903	0.0014	0.0003	0.2036	0.999	0.8822	0.7151	0.0148	0.0218	0.0109	0.0384	0.0105	0.0554	0.0015	0.0017	0.3674	0.6059		3.3148	3.432	0.66	0.1987	0.7262	2.2824
582			gamma-glutamyl-epsilon-lysine	LC/MS pos early	33934		HMDB03869	7015685		0.65	0.29	1.53	1.33	7.03	0.27	0.35	0.12	0.83		0.2905	0.9596	0.0064	0.0011	0.8402	0.999	0.5539	0.6527	0.0386	0.025	0.012	0.0403	0.0272	0.0715	0.004	0.0029	0.535	0.7216		2.5599	1.6609	0.6819	0.197	0.9049	1.3844
583			gamma-glutamylmethionine	LC/MS pos early	44872		HMDB29155	7009567		0.5	0.28	1.19	1.1	4.69	0.25	0.27	0.14	0.65		0.2236	0.9596	0.0443	0.0055	0.7975	0.999	0.7625	0.6917	0.066	0.0301	0.0322	0.0636	0.0399	0.0783	0.046	0.0125	0.6077	0.7497		3.5229	1.7454	0.8693	0.2425	0.9586	1.1364
584			gamma-glutamylphenylalanine	LC/MS pos early	33422		HMDB00594	111299		0.73	0.51	1.13	0.94	2.07	0.35	0.32	0.24	0.5		0.6651	0.9686	0.0996	0.0111	0.9616	0.999	0.7415	0.6911	0.1471	0.0485	0.1599	0.1414	0.1344	0.1148	0.0262	0.0089	0.1832	0.4888		2.8535	2.0764	0.9852	0.5073	0.9248	1.0483
585			gamma-glutamylthreonine	LC/MS pos early	33364		HMDB29159	76078708		0.47	0.31	0.62	1.01	2.05	0.38	0.39	0.25	0.52		0.1738	0.9596	0.0007	0.0002	0.3491	0.999	0.6085	0.6599	0.2478	0.0715	0.1176	0.1206	0.0881	0.0965	0.0509	0.0134	0.2724	0.5537		2.9568	1.389	1.1354	0.3497	1.1517	0.7165
587			gamma-glutamyltyrosine	LC/MS neg	2734		HMDB11741	94340		0.57	0.82	1.67	0.88	1.79	0.46	0.41	0.67	1.19		0.3338	0.9596	0.506	0.0469	0.5251	0.999	0.6016	0.6599	0.4459	0.1137	0.2303	0.1756	0.1497	0.1207	0.5255	0.0891	0.8625	0.7965		1.7846	1.0236	0.8296	0.6818	0.7324	1.2196
588			gamma-glutamylvaline	LC/MS neg	43829		HMDB11172	7015683		0.4	0.58	1.97	0.94	3.2	0.23	0.21	0.33	1.05		0.2071	0.9596	0.5005	0.0465	0.3608	0.999	0.9496	0.7383	0.1148	0.0411	0.0595	0.0867	0.0446	0.0794	0.021	0.0078	0.7814	0.7797		3.5015	1.4142	0.7972	0.4617	0.7519	1.4784
604		Dipeptide	alanylleucine	LC/MS pos early	37093		HMDB28691	259583		0.46	0.23	0.94	1.35	5.47	0.28	0.38	0.14	0.78		0.2909	0.9596	0.0033	0.0006	0.6317	0.999	0.7298	0.6858	0.0753	0.0316	0.1579	0.1406	0.222	0.1434	0.0428	0.0121	0.6966	0.7697		4.2291	1.9377	1.1823	0.2756	1.5952	1.5068
682			cyclo(gly-pro)	LC/MS pos early	37077			126154		0.57	0.42	0.54	0.6	0.78	1.33	0.8	0.97	0.75		0.0676	0.9596	0.0119	0.0018	0.174	0.999	0.0724	0.5641	0.3867	0.1016	0.161	0.1415	0.2701	0.1575	0.937	0.1413	0.4962	0.698		1.634	0.9369	2.1698	0.9076	1.3087	0.7061
731			glutaminylleucine	LC/MS pos early	42994			18218208		0.53	0.12	1.43	1.33	16.21	0.21	0.28	0.05	0.74		0.2039	0.9596	0.0042	0.0008	0.9454	0.999	0.7525	0.6917	0.0361	0.025	0.0116	0.0395	0.0207	0.0703	0.0045	0.0031	0.4991	0.698		2.7127	1.4412	0.565	0.066	0.7493	1.0701
754			glycylisoleucine	LC/MS pos early	36659		HMDB28844	88079		0.43	0.17	0.95	1.14	6.48	0.31	0.35	0.12	0.77		0.2216	0.9596	0.0031	0.0006	0.5723	0.999	0.8922	0.7168	0.0541	0.0269	0.1179	0.1206	0.1375	0.1165	0.0227	0.0081	0.6294	0.7497		4.1144	1.7778	1.2594	0.2106	1.4411	1.3652
755			glycylleucine	LC/MS pos early	34398	C02155	HMDB00759	92843		0.41	0.26	0.92	1.29	4.58	0.33	0.43	0.21	0.97		0.2389	0.9596	0.0044	0.0008	0.6235	0.999	0.7214	0.6826	0.069	0.0305	0.206	0.1623	0.2844	0.1641	0.0786	0.0183	0.9397	0.7999		3.4873	1.4367	1.1657	0.303	1.5039	1.3883
765			glycylvaline	LC/MS pos early	18357		HMDB28854	97417		0.45	0.18	0.96	1.1	5.83	0.36	0.39	0.14	0.83		0.2501	0.9596	0.0037	0.0007	0.5943	0.999	0.9856	0.7395	0.0655	0.03	0.1737	0.1466	0.1824	0.1341	0.0242	0.0084	0.6585	0.754		3.629	1.6466	1.2938	0.2334	1.4187	1.3612
789			isoleucylglycine	LC/MS neg	40008		HMDB28907	342532		0.6	0.18	1.1	1.42	8.59	0.33	0.47	0.1	0.87		0.2483	0.9596	0.0115	0.0017	0.7718	0.999	0.6219	0.6599	0.0535	0.0268	0.0379	0.0678	0.0978	0.0991	0.0071	0.0042	0.5895	0.7497		2.7756	1.6525	0.9228	0.1683	1.3106	1.4454
803			leucylalanine	LC/MS pos early	40010		HMDB28922	259321		0.54	0.25	0.98	1.32	5.08	0.91	1.2	0.43	2.17		0.513	0.9596	0.0012	0.0003	0.9727	0.999	0.9569	0.7395	0.0456	0.0259	0.7695	0.3552	0.8244	0.3028	0.1285	0.0274	0.3111	0.573		1.6787	0.903	1.5219	0.3865	2.0071	1.9631
808			leucylglycine	LC/MS pos early	40045		HMDB28929	79070		0.59	0.25	0.91	1.59	5.7	0.4	0.63	0.17	0.97		0.2916	0.9596	0.0052	0.0009	0.669	0.999	0.5672	0.6536	0.076	0.0316	0.0939	0.1094	0.2909	0.166	0.1522	0.0312	0.9772	0.8112		3.0643	1.8074	1.2152	0.3079	1.9365	1.7552
828			lysylleucine	LC/MS pos early	40020		HMDB28955	4682588		0.57	0.17	1.6	1.41	13.43	0.24	0.34	0.07	0.96		0.2051	0.9596	0.0253	0.0034	0.9989	0.999	0.5614	0.6536	0.0455	0.0259	0.0175	0.0495	0.0298	0.0721	0.0074	0.0043	0.6349	0.7497		2.4598	1.4014	0.5953	0.1003	0.8399	1.3473
857			phenylalanylalanine	LC/MS pos early	41374			5488196		0.5	0.25	0.87	1.76	6.15	0.43	0.76	0.21	1.31		0.1523	0.9596	0.0245	0.0033	0.6714	0.999	0.5596	0.6536	0.12	0.0421	0.0818	0.1011	0.3481	0.1817	0.0409	0.0117	0.9521	0.8026		2.732	1.3712	1.1711	0.2915	2.0631	1.7926
862			phenylalanylglycine	LC/MS pos early	41370		HMDB28995	98207		0.45	0.24	0.8	2.27	7.64	0.45	1.03	0.24	1.82		0.0794	0.9596	0.0191	0.0026	0.6626	0.999	0.4863	0.638	0.1374	0.0461	0.056	0.0844	0.4742	0.2206	0.0493	0.0131	0.8583	0.7965		2.4945	1.133	1.1291	0.2702	2.5661	2.0637
882			prolylglycine	LC/MS pos early	40703		HMDB11178	6426709		0.66	0.2	1.8	1.35	12.44	0.32	0.43	0.1	1.18		0.3446	0.9596	0.0125	0.0018	0.7389	0.999	0.6049	0.6599	0.0222	0.0228	0.0455	0.0775	0.0887	0.0967	0.0063	0.004	0.8958	0.7965		2.985	1.9722	0.9571	0.1874	1.2922	2.3314
921			threonylphenylalanine	LC/MS pos early	31530		HMDB29068	4099799		0.45	0.16	0.88	1.68	9.06	0.23	0.38	0.08	0.74		0.2239	0.9596	0.0064	0.0011	0.6038	0.999	0.5271	0.6407	0.0579	0.028	0.0264	0.0569	0.0849	0.0954	0.1275	0.0272	0.8989	0.7965		3.6093	1.6191	0.815	0.1323	1.3668	1.1988
933			tryptophylglycine	LC/MS pos early	43028		HMDB29083	263471		0.45	0.2	1.07	1.06	5.56	0.87	0.92	0.39	2.16		0.0531	0.9596	0.0018	0.0004	0.8481	0.999	0.6227	0.6599	0.1591	0.0513	0.5583	0.2991	0.4175	0.2026	0.0744	0.0178	0.6766	0.7541		1.7187	0.78	1.4888	0.3024	1.5756	1.6809
949			tyrosylglycine	LC/MS neg	41375		HMDB29105	259323		0.55	0.31	0.74	1.95	4.73	0.72	1.41	0.4	1.91		0.1354	0.9596	0.0472	0.0059	0.7415	0.999	0.6418	0.6638	0.1501	0.0492	0.3429	0.2276	0.8555	0.309	0.078	0.0183	0.6712	0.754		1.9505	1.0691	1.4072	0.4307	2.7452	2.0387
966			valylglutamine	LC/MS pos early	42079		HMDB29125	5253209		0.47	0.19	1.03	1.38	7.47	0.19	0.26	0.08	0.56		0.2211	0.9596	0.0074	0.0012	0.6121	0.999	0.6198	0.6599	0.0637	0.0296	0.0297	0.061	0.0492	0.0794	0.0088	0.0046	0.3572	0.5984		5.9449	2.7677	1.1007	0.2091	1.5205	1.5628
967			valylglycine	LC/MS pos early	40475		HMDB29127	136487		0.58	0.15	1.31	1.24	10.93	0.31	0.38	0.08	0.87		0.2352	0.9596	0.007	0.0012	0.8099	0.999	0.7659	0.6917	0.0564	0.0274	0.0335	0.0646	0.0533	0.0825	0.0066	0.0041	0.5753	0.7487		2.8411	1.6465	0.8729	0.1304	1.0849	1.4259
970			valylleucine	LC/MS pos early	39994		HMDB29131	352039		0.45	0.21	1.03	1.79	8.9	0.13	0.23	0.06	0.54		0.2406	0.9596	0.0268	0.0036	0.6863	0.999	0.489	0.638	0.0647	0.0298	0.025	0.0554	0.0509	0.0805	0.0084	0.0045	0.3262	0.5791		7.1258	3.2116	0.9285	0.1936	1.6652	1.7222
980			leucylglutamine*	LC/MS pos early	48189		HMDB28927	4305457		0.53	0.22	0.98	1.48	6.7	0.12	0.18	0.05	0.33		0.2818	0.9596	0.0048	0.0009	0.683	0.999	0.6138	0.6599	0.0525	0.0267	0.01	0.0366	0.0156	0.0653	0.001	0.0014	0.0859	0.3519		8.966	4.7108	1.0676	0.2318	1.5802	1.5523
996		Polypeptide	alanyl-glutamyl-meso-diaminopimelate	LC/MS pos early	53165			826		5.66	1.98	0.85	1.19	0.51	124.91	148.08	43.65	22.21		0.0993	0.9596	7.2281e-05	5.4549e-05	0.546	0.999	0.7704	0.694	0.0757	0.0316	1.1156e-06	0.0003	3.1177e-05	0.0051	0.0014	0.0017	0.0013	0.0403		0.0076	0.043	0.9493	1.8769	1.1254	0.9551
1125	Carbohydrate	Glycolysis, Gluconeogenesis, and Pyruvate Metabolism	1,5-anhydroglucitol (1,5-AG)	LC/MS neg	20675	C07326	HMDB02712	64960		0.77	0.6	2.25	0.42	1.6	0.44	0.19	0.34	0.55		0.8946	0.9903	0.2667	0.0266	0.3274	0.999	0.0905	0.5641	0.6718	0.1585	0.686	0.339	0.2176	0.1417	0.0805	0.0186	0.2137	0.5067		1.8921	1.4487	0.8348	0.4993	0.3537	0.7972
1128			glucose	LC/MS polar	48152	C00031	HMDB00122	5793		0.94	0.16	1.68	1.19	12.79	0.31	0.37	0.05	0.67		0.7183	0.9857	0.0002	8.4298e-05	0.6255	0.999	0.6568	0.6651	0.0254	0.0229	0.0346	0.0648	0.0493	0.0794	0.0018	0.0019	0.3788	0.6129		2.7301	2.5706	0.858	0.1346	1.0236	1.7212
1129			glucose 6-phosphate	LC/MS polar	31260	C00668	HMDB01401	5958		0.83	0.23	2.07	0.86	7.73	0.73	0.62	0.2	1.55		0.7965	0.9903	0.0053	0.0009	0.3208	0.999	0.3754	0.622	0.0315	0.0233	0.6954	0.3421	0.2966	0.1671	0.008	0.0045	0.7813	0.7797		1.4616	1.2191	1.0627	0.2439	0.9132	1.8861
1135			fructose 1,6-diphosphate/glucose 1,6-diphosphate/myo-inositol diphosphates	LC/MS neg	46896					0.9	0.7	1.73	1.52	3.74	1.09	1.66	0.86	3.21		0.6081	0.9596	0.4575	0.0429	0.5983	0.999	0.9851	0.7395	0.2837	0.0801	0.9864	0.411	0.9759	0.3392	0.8183	0.1261	0.3595	0.6003		1.0341	0.9257	1.1287	0.7935	1.7152	2.9681
1137			dihydroxyacetone phosphate (DHAP)	LC/MS pos early	15522	C00111	HMDB01473	668		0.79	0.39	1.97	1.28	6.46	1.89	2.43	0.94	6.08		0.3144	0.9596	0.2345	0.0237	0.4673	0.999	0.8816	0.7151	0.1326	0.0454	0.5194	0.2846	0.7418	0.286	0.7063	0.1128	0.161	0.4724		1.0706	0.8434	2.0287	0.7934	2.5973	5.1287
1141			2-phosphoglycerate	LC/MS polar	35629	C00631	HMDB03391	59		0.81	0.24	1.05	0.92	4.02	0.96	0.88	0.28	1.14		0.7473	0.9903	0.0021	0.0004	0.6521	0.999	0.3076	0.6171	0.0201	0.0224	0.744	0.3535	0.577	0.244	0.0224	0.0081	0.8586	0.7965		1.2285	0.9927	1.1762	0.2819	1.0807	1.1335
1142			3-phosphoglycerate	LC/MS polar	1414	C00597	HMDB00807	724		0.69	0.21	0.94	0.83	3.76	1.21	1.01	0.36	1.36		0.429	0.9596	0.0011	0.0003	0.8077	0.999	0.2363	0.6091	0.0145	0.0218	0.4142	0.2513	0.7035	0.2774	0.1383	0.029	0.4901	0.6966		1.2596	0.8713	1.5249	0.3156	1.2669	1.1867
1143			phosphoenolpyruvate (PEP)	LC/MS neg	597	C00074	HMDB00263	1005		0.7	0.21	0.99	0.81	3.75	1.08	0.88	0.33	1.25		0.4925	0.9596	0.002	0.0004	0.8564	0.999	0.2413	0.6091	0.0156	0.0218	0.5596	0.2991	0.6543	0.2686	0.0386	0.0112	0.6574	0.754		1.1382	0.7932	1.2337	0.2646	1.0006	0.9935
1144			pyruvate	LC/MS polar	48990	C00022	HMDB00243	1060		0.81	0.29	0.97	0.72	2.38	2.84	2.04	1.03	2.45		0.659	0.9686	0.0006	0.0002	0.6149	0.999	0.1389	0.6039	0.1479	0.0486	0.054	0.0832	0.14	0.1172	0.5605	0.0937	0.1518	0.4531		0.861	0.6985	2.4453	0.7193	1.7564	1.7102
1145			lactate	LC/MS polar	527	C00186	HMDB00190	612		0.43	0.27	0.99	1.46	5.36	0.27	0.39	0.17	0.9		0.3285	0.9596	0.0002	8.1439e-05	0.9037	0.999	0.9982	0.7412	0.0284	0.0229	0.1818	0.151	0.2123	0.1395	0.0207	0.0078	0.7823	0.7797		4.001	1.7197	1.0691	0.2898	1.5607	1.5525
1148			glycerate	LC/MS polar	1572	C00258	HMDB00139	752		0.8	0.24	1.35	0.67	3.75	0.68	0.46	0.21	0.78		0.6174	0.9612	0.0004	0.0001	0.5522	0.999	0.1352	0.6039	0.0369	0.025	0.5697	0.3027	0.1242	0.1086	0.015	0.0065	0.5721	0.7483		1.7609	1.4046	1.1978	0.2903	0.8046	1.0893
1151		Pentose Phosphate Pathway	6-phosphogluconate	LC/MS neg	15442	C00345	HMDB01316	91493		0.58	0.28	0.98	0.98	3.39	0.92	0.9	0.45	1.52		0.453	0.9596	0.0017	0.0004	0.8721	0.999	0.4038	0.622	0.0569	0.0276	0.7319	0.3497	0.7889	0.2966	0.337	0.0624	0.4619	0.6804		1.5101	0.8747	1.3903	0.392	1.3616	1.3278
1162			sedoheptulose-7-phosphate	LC/MS pos early	35649	C05382	HMDB01068	616		0.59	0.23	1.03	0.82	3.69	0.35	0.29	0.14	0.5		0.601	0.9596	0.0019	0.0004	0.7118	0.999	0.2418	0.6091	0.0198	0.0224	0.3624	0.2346	0.1571	0.1249	0.015	0.0065	0.3166	0.5752		3.3155	1.9621	1.1627	0.2653	0.9535	0.9777
1166		Pentose Metabolism	ribose	LC/MS polar	1471	C00121	HMDB00283	5779		0.56	0.41	1.45	0.63	2.2	4.34	2.74	3.23	7.09		0.2699	0.9596	0.0006	0.0002	0.5705	0.999	0.0297	0.4976	0.1381	0.0462	0.0205	0.0533	0.0489	0.0794	0.0165	0.0068	0.0036	0.0606		0.5502	0.3068	2.3871	0.9901	1.5055	2.1755
1167			ribitol	LC/MS polar	15772	C00474	HMDB00508	6912		0.65	0.24	1.38	0.85	4.89	0.37	0.31	0.14	0.67		0.5312	0.9596	3.4417e-06	2.0977e-05	0.6011	0.999	0.3195	0.6171	0.0206	0.0225	0.1838	0.1522	0.0908	0.0977	0.0043	0.0031	0.3497	0.5984		2.6795	1.7365	0.9883	0.2371	0.8409	1.1603
1168			ribonate	LC/MS polar	27731	C01685	HMDB00867	5460677		0.6	3.66	1.19	1.03	0.34	1.22	1.26	7.42	2.49		0.5281	0.9596	0.0004	0.0001	0.8862	0.999	0.929	0.7256	0.0151	0.0218	0.4469	0.2637	0.4299	0.2062	0.0002	0.0005	0.0655	0.3231		0.8065	0.4855	0.9851	3.6039	1.0151	1.2113
1182			arabitol/xylitol	LC/MS polar	48885					0.65	0.37	1.55	0.78	3.26	0.26	0.21	0.15	0.49		0.4913	0.9596	5.1727e-05	4.6515e-05	0.5236	0.999	0.2236	0.6091	0.1093	0.0398	0.0722	0.0955	0.0227	0.0712	0.0041	0.0029	0.1381	0.4371		4.0343	2.6355	1.0658	0.3962	0.8356	1.2919
1188			arabonate/xylonate	LC/MS polar	48255					0.97	0.76	1.62	0.79	1.7	1.44	1.14	1.13	1.91		0.8253	0.9903	0.0752	0.0087	0.3078	0.999	0.1389	0.6039	0.26	0.0742	0.2565	0.186	0.5444	0.2371	0.4115	0.0736	0.1498	0.4513		0.8265	0.7998	1.1908	0.9003	0.9426	1.5289
1191			sedoheptulose	LC/MS polar	53237		HMDB03219	5459879		1.02	0.26	1.45	1.09	6.14	0.56	0.6	0.14	0.86		0.9099	0.9903	0.0001	7.4201e-05	0.6053	0.999	0.8454	0.7151	0.0157	0.0218	0.3805	0.2403	0.3703	0.1872	0.0184	0.0072	0.8142	0.7935		1.6079	1.6422	0.8928	0.2293	0.9709	1.4072
1192			ribulonate/xylulonate/lyxonate*	LC/MS polar	61858					0.87	0.36	1.3	0.79	2.83	0.62	0.49	0.26	0.73		0.8603	0.9903	0.0068	0.0011	0.7932	0.999	0.2352	0.6091	0.136	0.0458	0.7308	0.3497	0.3516	0.182	0.0567	0.0147	0.5916	0.7497		1.8291	1.5871	1.1309	0.409	0.8881	1.1561
1196		Glycogen Metabolism	maltotetraose	LC/MS neg	15910	C02052	HMDB01296	446495		1.19	0.27	1.6	0.83	4.84	0.59	0.49	0.14	0.66		0.751	0.9903	0.0013	0.0003	0.7473	0.999	0.352	0.6171	0.107	0.0394	0.1295	0.1279	0.0717	0.0893	0.081	0.0187	0.6466	0.7511		1.7551	2.0839	1.0366	0.2846	0.8631	1.3771
1198			maltotriose	LC/MS polar	44688	C01835	HMDB01262	439586		1.38	0.27	1.79	0.78	5.11	0.56	0.43	0.11	0.56		0.931	0.9903	0.0099	0.0015	0.6422	0.999	0.3566	0.6171	0.1044	0.0391	0.0765	0.0971	0.0329	0.0742	0.0433	0.0121	0.4686	0.6804		1.607	2.2237	0.8926	0.2419	0.6923	1.2372
1201			maltose	LC/MS polar	15586	C00208	HMDB00163	10991489		1.31	0.41	1.88	0.85	3.92	0.41	0.35	0.13	0.5		0.8612	0.9903	0.0517	0.0063	0.5888	0.999	0.6047	0.6599	0.1523	0.0496	0.0251	0.0554	0.0085	0.0518	0.0087	0.0046	0.205	0.4979		1.8803	2.4622	0.7727	0.3136	0.6543	1.2286
1227		Disaccharides and Oligosaccharides	sucrose	LC/MS neg	1519	C00089	HMDB00258	5988		2.18	0.41	7.3	1.06	19	0.66	0.7	0.12	2.34		0.0906	0.9596	0.0053	0.0009	0.3671	0.999	0.6024	0.6599	0.1359	0.0458	0.1035	0.1153	0.1902	0.1361	0.0023	0.0021	0.6648	0.754		1.0771	2.3493	0.7081	0.2892	0.7526	5.4937
1248		Fructose, Mannose and Galactose Metabolism	fructose	LC/MS polar	48195	C00095	HMDB00660	5984		0.98	0.26	1.28	1.02	5.02	0.31	0.32	0.08	0.42		0.8624	0.9903	6.9626e-05	5.4549e-05	0.7962	0.999	0.5627	0.6536	0.044	0.0258	0.0667	0.0911	0.0447	0.0794	0.0046	0.0031	0.1476	0.4508		3.0122	2.9465	0.9366	0.2445	0.9598	1.2266
1249			fructose 1-phosphate	LC/MS polar	15564	C01094	HMDB01076	65246		0.72	0.22	1.7	0.85	6.6	0.76	0.64	0.23	1.52		0.6093	0.9596	0.0096	0.0015	0.3831	0.999	0.3937	0.622	0.0306	0.0233	0.7252	0.3497	0.3098	0.171	0.0121	0.0057	0.7197	0.7797		1.7793	1.2791	1.3444	0.2943	1.1438	1.9424
1253			mannitol/sorbitol	LC/MS polar	46142	C00794	HMDB00247	5780		1.54	0.34	2.18	0.65	4.11	0.58	0.38	0.13	0.53		0.6308	0.9656	3.7942e-05	4.0809e-05	0.2288	0.999	0.1051	0.5691	0.0494	0.0264	0.4074	0.2492	0.088	0.0965	0.0218	0.0079	0.348	0.5984		1.882	2.9055	1.0995	0.3768	0.7124	1.5505
1254			mannose	LC/MS polar	584	C00159	HMDB00169	18950		0.76	0.17	1.15	1.03	7.12	0.4	0.41	0.09	0.63		0.5277	0.9596	7.7542e-06	2.8135e-05	0.9866	0.999	0.6076	0.6599	0.0281	0.0229	0.1167	0.1206	0.0908	0.0977	0.004	0.0029	0.3525	0.5984		2.289	1.7355	0.9209	0.1535	0.9492	1.0931
1264			galactitol (dulcitol)	LC/MS polar	1117	C01697	HMDB00107	11850		1.14	0.29	1.55	0.7	3.74	0.5	0.35	0.13	0.48		0.8947	0.9903	0.0004	0.0001	0.4583	0.999	0.1653	0.6039	0.0485	0.0262	0.3773	0.2397	0.12	0.1068	0.0126	0.0058	0.2319	0.5207		2.5584	2.9173	1.2788	0.3741	0.8991	1.3977
1270			2-ketogulonate	LC/MS polar	15306	C15673	HMDB11732	50		0.56	0.89	1.28	0.76	1.1	25.23	19.27	40.16	44.24		0.4483	0.9596	0.5578	0.0514	0.9858	0.999	0.3146	0.6171	0.5085	0.1263	0.0044	0.0236	0.0049	0.0428	0.0004	0.0007	0.0051	0.0739		0.0576	0.0321	1.4532	1.289	1.1099	1.4202
1274			galactonate	LC/MS polar	27719	C00880	HMDB00565	128869		1.34	0.03	1.57	0.66	29.82	6.47	4.25	0.17	4.98		0.9765	0.9959	0.0856	0.0097	0.8011	0.999	0.6779	0.6671	0.2154	0.0646	0.3674	0.2361	0.6308	0.2611	0.0629	0.0159	0.9044	0.7965		0.6488	0.8683	4.2001	0.1451	2.7543	4.327
1280		Nucleotide Sugar	UDP-glucose	LC/MS polar	32344	C00029	HMDB00286	8629		0.77	0.37	0.7	1.72	3.22	0.43	0.74	0.21	0.67		0.7729	0.9903	0.0485	0.006	0.8989	0.999	0.8269	0.7098	0.3903	0.1021	0.6308	0.3226	0.5758	0.2439	0.0006	0.0009	0.2335	0.5207		2.3727	1.8292	1.022	0.3811	1.7571	1.2285
1284			UDP-galactose	LC/MS polar	15860	C00052	HMDB00302	18068		0.88	0.46	0.96	1.72	3.57	0.35	0.61	0.19	0.67		0.9445	0.9903	0.0568	0.0069	0.7297	0.999	0.996	0.7408	0.1061	0.0394	0.1556	0.1406	0.2574	0.1538	0.0016	0.0018	0.2586	0.5527		2.0927	1.839	0.7417	0.344	1.2747	1.2285
1285			UDP-glucuronate	LC/MS polar	2763	C00167	HMDB00935	17473		0.75	0.25	0.79	1.2	3.71	0.61	0.73	0.21	0.76		0.97	0.9937	0.0012	0.0003	0.8425	0.999	0.4877	0.638	0.0499	0.0265	0.759	0.3552	0.4542	0.2137	0.0009	0.0013	0.3505	0.5984		1.7751	1.3364	1.0791	0.2746	1.2953	1.019
1292			UDP-N-acetylglucosamine/galactosamine	LC/MS polar	46148					0.52	0.2	0.6	0.93	2.77	0.57	0.53	0.22	0.61		0.7827	0.9903	0.0017	0.0004	0.5753	0.999	0.3845	0.622	0.254	0.0728	0.9272	0.3952	0.5487	0.2382	0.0045	0.0031	0.2387	0.5229		2.4657	1.282	1.4106	0.2821	1.3112	0.7803
1297			deoxythymidine diphosphate-l-rhamnose	LC/MS neg	57800	C03319		439975		1	3.1	1.81	1.5	0.88	1	1.5	3.1	2.73				0.0151	0.0022	0.4813	0.999	0.1847	0.6039	0.4163	0.1073			0.1847	0.1344	0.0151	0.0065	0.1791	0.4852		0.3502	0.3502	0.3502	1.0866	0.5269	0.9562
1306		Aminosugar Metabolism	glucuronate	LC/MS polar	15443	C00191	HMDB00127	444791		0.74	0.16	1.59	0.48	4.8	0.89	0.43	0.19	0.93		0.7136	0.9857	0.0592	0.0071	0.4775	0.999	0.3205	0.6171	0.0552	0.0271	0.82	0.3695	0.229	0.1455	0.0221	0.008	0.7755	0.7797		2.3698	1.7422	2.1028	0.3376	1.0171	1.62
1311			N-acetylglucosamine 6-phosphate	LC/MS polar	15107	C00357	HMDB02817	439219		0.51	0.19	1.06	0.78	4.37	1.05	0.82	0.39	1.72		0.4012	0.9596	1.4295e-05	3.0216e-05	0.6515	0.999	0.2313	0.6091	0.0069	0.0216	0.585	0.3078	0.7498	0.2873	0.0776	0.0183	0.2272	0.5207		1.5236	0.7696	1.5967	0.3033	1.2511	1.3266
1312			N-acetyl-glucosamine 1-phosphate	LC/MS polar	15741	C04256	HMDB01367	440364		0.42	0.31	1.23	0.72	2.81	2.79	2	2.06	5.79		0.6933	0.9779	0.0022	0.0005	0.3789	0.999	0.1814	0.6039	0.0614	0.0289	0.1474	0.1373	0.4958	0.226	0.0296	0.0095	0.0049	0.0739		1.0515	0.4461	2.9343	0.9181	2.1027	2.5841
1329			N-acetylglucosaminylasparagine	LC/MS pos early	48149	C04540	HMDB00489	123826		0.54	0.26	0.92	0.86	3.02	0.85	0.73	0.41	1.25		0.272	0.9596	2.223e-05	3.3872e-05	0.7356	0.999	0.2573	0.6091	0.0245	0.0229	0.9907	0.4115	0.3702	0.1872	0.1291	0.0274	0.5752	0.7487		1.6894	0.9106	1.4385	0.3764	1.2365	1.137
1330			erythronate*	LC/MS polar	42420		HMDB00613	2781043		0.82	0.34	1.25	0.78	2.83	0.56	0.43	0.23	0.66		0.7783	0.9903	0.0008	0.0002	0.7242	0.999	0.2171	0.6091	0.0962	0.0371	0.4257	0.2553	0.1606	0.1262	0.0083	0.0045	0.3099	0.573		1.8784	1.5458	1.0459	0.3603	0.8128	1.0181
1332			N-acetylglucosamine/N-acetylgalactosamine	LC/MS pos early	46539					0.68	0.34	0.97	0.86	2.46	0.55	0.48	0.28	0.68		0.4261	0.9596	0.0006	0.0002	0.932	0.999	0.3493	0.6171	0.1176	0.0417	0.3129	0.2127	0.1467	0.12	0.0707	0.0171	0.5404	0.7271		2.2175	1.5147	1.2301	0.417	1.0572	1.0239
1334		Advanced Glycation End-product	N6-carboxymethyllysine	LC/MS pos early	36713			123800		0.68	0.62	2.11	0.88	2.99	0.48	0.42	0.44	1.32		0.4514	0.9596	0.0051	0.0009	0.1016	0.999	0.3804	0.622	0.0322	0.0233	0.2355	0.1765	0.1289	0.1119	0.1632	0.0332	0.5268	0.7183		2.1022	1.4223	1.0162	0.6298	0.8933	1.8824
1338	Energy	TCA Cycle	citrate	LC/MS neg	1564	C00158	HMDB00094	311		0.64	0.25	0.68	1.04	2.84	2.9	3.03	1.14	3.24		0.5963	0.9596	0.0016	0.0004	0.6369	0.999	0.5875	0.6591	0.0653	0.03	0.0724	0.0955	0.1654	0.1281	0.4795	0.0829	0.0355	0.2387		0.8569	0.549	2.4875	0.6272	2.5987	1.78
1340			aconitate [cis or trans]	LC/MS polar	46173					0.63	0.23	1.19	0.46	2.39	15.65	7.26	5.71	13.64		0.391	0.9596	0.0031	0.0006	0.9712	0.999	0.1141	0.5876	0.6707	0.1585	0.0004	0.0091	0.0313	0.0736	0.0004	0.0008	0.0288	0.2193		0.163	0.1028	2.5507	0.5868	1.1831	1.4023
1343			isocitric lactone	LC/MS polar	54724			98259		0.2	0.37	0.96	0.39	1	0.53	0.21	1	1		0.1852	0.9596	0.0638	0.0076	0.3739	0.999	0.0692	0.5641			0.7734	0.3552	0.1959	0.1379						1.5347	0.3039	0.8184	0.3039	0.3157	0.3039
1344			alpha-ketoglutarate	LC/MS polar	528	C00026	HMDB00208	51		0.5	0.21	0.53	0.55	1.37	7	3.83	2.95	4.05		0.2911	0.9596	0.0024	0.0005	0.1419	0.999	0.0863	0.5641	0.8026	0.1824	0.0133	0.0404	0.0544	0.0825	0.0458	0.0125	0.0925	0.3541		0.7564	0.3782	5.2942	1.1173	2.8968	1.5307
1346			succinylcarnitine (C4-DC)	LC/MS pos early	37058		HMDB61717	71464481		0.9	0.14	0.96	0.3	2.07	0.17	0.05	0.03	0.05		0.8254	0.9903	5.9739e-06	2.5529e-05	0.9166	0.999	0.0123	0.4593	0.135	0.0457	0.0783	0.0982	0.0061	0.0488	0.0054	0.0036	0.007	0.0913		11.5811	10.3729	1.9667	0.2742	0.5895	0.5686
1347			succinate	LC/MS pos early	1437	C00042	HMDB00254	1110		0.45	0.27	0.86	0.64	2.03	0.42	0.27	0.25	0.51		0.2736	0.9596	0.0044	0.0008	0.7395	0.999	0.1324	0.6039	0.0955	0.037	0.3022	0.2085	0.1003	0.0991	0.043	0.0121	0.2895	0.5589		3.7613	1.6914	1.5705	0.4297	1.0081	0.8703
1348			fumarate	LC/MS polar	1643	C00122	HMDB00134	444972		0.8	0.09	0.97	1.27	13.86	0.27	0.35	0.03	0.42		0.6292	0.9656	1.2014e-05	2.8654e-05	0.8471	0.999	0.463	0.6371	0.0208	0.0225	0.0507	0.0807	0.0494	0.0794	0.0004	0.0007	0.1339	0.4361		3.6592	2.9098	0.9909	0.0881	1.2628	1.2211
1350			malate	LC/MS neg	1303	C00149	HMDB00156	525		0.65	0.05	0.88	1.2	22.5	0.26	0.31	0.02	0.42		0.4345	0.9596	7.1459e-05	5.4549e-05	0.9745	0.999	0.3787	0.622	0.0154	0.0218	0.0627	0.0894	0.0443	0.0794	0.0003	0.0007	0.1651	0.4728		4.1383	2.7091	1.0794	0.0508	1.2994	1.1429
1360			2-methylcitrate/homocitrate	LC/MS neg	52282					0.62	0.68	0.61	0.68	0.61	4.84	3.28	5.35	3.25		0.4698	0.9596	0.0234	0.0032	0.2181	0.999	0.1349	0.6039	0.0977	0.0374	0.0313	0.0628	0.0639	0.0858	0.0073	0.0042	0.0339	0.2352		0.3944	0.2439	1.907	1.3037	1.2942	0.7922
1363		Oxidative Phosphorylation	acetylphosphate	LC/MS polar	15488	C00227	HMDB01494	186		0.98	0.31	1.3	0.99	4.2	0.98	0.97	0.31	1.29		0.8935	0.9903	0.0005	0.0002	0.4948	0.999	0.3563	0.6171	0.0449	0.0259	0.8043	0.3655	0.4976	0.2263	0.0197	0.0075	0.8389	0.7964		1.1399	1.1144	1.1159	0.3417	1.1054	1.434
1365			phosphate	LC/MS neg	42109	C00009	HMDB01429	1061		0.63	0.34	0.62	1.72	3.1	0.66	1.13	0.36	1.12		0.462	0.9596	0.0025	0.0005	0.8941	0.999	0.8799	0.7151	0.0705	0.0308	0.6503	0.3268	0.67	0.2721	0.0588	0.015	0.9441	0.8011		1.6898	1.0658	1.115	0.3835	1.915	1.1888
1385	Lipid	Medium Chain Fatty Acid	heptanoate (7:0)	LC/MS neg	1644	C17714	HMDB00666	8094		0.56	0.92	0.57	1.3	0.8	0.65	0.84	1.07	0.86		0.6359	0.9656	0.924	0.081	0.2669	0.999	0.6201	0.6599	0.3587	0.0959	0.7721	0.3552	0.9372	0.3298	0.6492	0.1056	0.7495	0.7797		1.2676	0.7063	0.8217	0.7536	1.0648	0.6047
1386			caprylate (8:0)	LC/MS neg	32492	C06423	HMDB00482	379		0.79	0.28	1.96	0.66	4.62	0.64	0.42	0.23	1.06		0.6116	0.9596	0.0008	0.0002	0.6393	0.999	0.1481	0.6039	0.1447	0.0478	0.5011	0.2799	0.1201	0.1068	0.0174	0.0071	0.6441	0.75		1.5685	1.2357	1.0065	0.2827	0.6651	1.305
1393			10-undecenoate (11:1n1)	LC/MS neg	32497	C13910	HMDB33724	14891		0.74	0.15	0.62	0.72	3.03	0.33	0.24	0.07	0.2		0.448	0.9596	0.0012	0.0003	0.2632	0.999	0.2375	0.6091	0.1534	0.0498	0.1291	0.1279	0.0491	0.0794	0.0485	0.0129	0.2068	0.4979		4.2138	3.107	1.3794	0.2029	0.9943	0.6144
1395			5-dodecenoate (12:1n7)	LC/MS neg	33968		HMDB00529	5312378		0.59	1.31	0.63	1.43	0.69	1.35	1.93	2.99	2.06		0.4977	0.9596	0.0429	0.0054	0.4144	0.999	0.6886	0.6725	0.1749	0.0555	0.2805	0.1977	0.2359	0.1457	0.0023	0.0021	0.1171	0.4054		0.8341	0.494	1.1279	1.4779	1.6077	1.0166
1398		Long Chain Saturated Fatty Acid	myristate (14:0)	LC/MS neg	1365	C06424	HMDB00806	11005		0.99	0.7	2.07	0.79	2.35	0.34	0.27	0.24	0.57		0.9973	0.9994	0.2243	0.0229	0.9029	0.999	0.3329	0.6171	0.9761	0.2127	0.3721	0.2373	0.1738	0.1309	0.214	0.0425	0.3695	0.6073		2.8796	2.8513	0.9916	0.6934	0.787	1.6312
1400			palmitate (16:0)	LC/MS neg	1336	C00249	HMDB00220	985		0.85	0.92	1.19	1.12	1.45	0.67	0.75	0.73	1.06		0.8738	0.9903	0.666	0.0602	0.9823	0.999	0.647	0.6638	0.846	0.191	0.8953	0.386	0.6756	0.2723	0.8902	0.1354	0.7955	0.7854		1.3607	1.1556	0.9133	0.8444	1.0252	1.225
1401			margarate (17:0)	LC/MS neg	1121		HMDB02259	10465		0.58	0.49	2.65	0.74	4	0.32	0.24	0.27	1.08		0.7783	0.9903	0.0449	0.0056	0.8216	0.999	0.3053	0.6171	0.6917	0.1626	0.5952	0.3093	0.2856	0.1643	0.2746	0.0525	0.6655	0.754		3.032	1.7475	0.9703	0.4738	0.7155	1.8958
1402			stearate (18:0)	LC/MS neg	1358	C01530	HMDB00827	5281		0.92	0.47	1.37	1.07	3.15	0.57	0.62	0.29	0.92		0.9493	0.9903	0.0343	0.0044	0.8618	0.999	0.5229	0.6407	0.4172	0.1074	0.7145	0.3472	0.4572	0.2147	0.1224	0.0262	0.6498	0.7511		1.5544	1.4253	0.8928	0.417	0.9569	1.3147
1403			nonadecanoate (19:0)	LC/MS neg	1356	C16535	HMDB00772	12591		0.77	0.43	2.71	0.57	3.61	0.47	0.27	0.26	0.94		0.8893	0.9903	0.0315	0.0041	0.7858	0.999	0.1699	0.6039	0.7739	0.1768	0.8188	0.3695	0.2609	0.1542	0.2812	0.0536	0.5974	0.7497		2.6986	2.0683	1.2631	0.5381	0.7166	1.9429
1404			arachidate (20:0)	LC/MS neg	1118	C06425	HMDB02212	10467		0.84	0.3	1.59	0.68	3.64	0.91	0.62	0.32	1.16		0.9347	0.9903	0.012	0.0018	0.9559	0.999	0.2748	0.6091	0.5939	0.1439	0.6419	0.325	0.6867	0.2733	0.263	0.0508	0.7506	0.7797		1.8406	1.5545	1.6802	0.4967	1.1391	1.8091
1411		Long Chain Monounsaturated Fatty Acid	myristoleate (14:1n5)	LC/MS neg	32418	C08322	HMDB02000	5281119		0.74	0.29	1.2	1.02	4.24	1.73	1.75	0.67	2.83		0.6586	0.9686	0.0017	0.0004	0.937	0.999	0.7538	0.6917	0.0813	0.033	0.1793	0.1494	0.2593	0.1541	0.9376	0.1413	0.2028	0.4979		1.0524	0.7815	1.8171	0.5222	1.8466	2.2132
1414			palmitoleate (16:1n7)	LC/MS neg	33447	C08362	HMDB03229	445638		1.21	1.36	2	0.74	1.08	1.77	1.3	2	2.16		0.7753	0.9903	0.4105	0.039	0.9986	0.999	0.2459	0.6091	0.3347	0.0915	0.1463	0.1368	0.4995	0.2267	0.1864	0.0375	0.8124	0.7935		0.851	1.0258	1.5065	2.0521	1.11	2.2153
1418			oleate/vaccenate (18:1)	LC/MS neg	52285					1.05	0.6	2.58	0.55	2.37	1.84	1.02	1.06	2.51		0.8798	0.9903	0.1522	0.0163	0.9366	0.999	0.1544	0.6039	0.7619	0.175	0.1449	0.1359	0.6517	0.2682	0.4798	0.0829	0.7998	0.7881		0.9117	0.9566	1.6811	1.0138	0.9289	2.4011
1424			10-nonadecenoate (19:1n9)	LC/MS neg	33972		HMDB13622	5312513		4.19	0.49	4	0.46	3.78	4.17	1.92	0.49	1.83		0.1499	0.9596	0.1178	0.0128	0.7069	0.999	0.1133	0.5876	0.8736	0.1953	0.0571	0.0846	0.2462	0.15	0.7083	0.1128	0.9105	0.7965		0.3864	1.6199	1.6124	0.787	0.7424	2.9717
1427			eicosenoate (20:1)	LC/MS neg	33587	C16526	HMDB02231	5282768		0.8	0.45	2.6	0.64	3.68	1.51	0.96	0.85	3.13		0.9378	0.9903	0.0575	0.0069	0.8437	0.999	0.2394	0.6091	0.7946	0.1812	0.2345	0.1765	0.7675	0.292	0.6995	0.1122	0.6418	0.7497		1.2024	0.958	1.812	0.814	1.1533	2.9968
1431			erucate (22:1n9)	LC/MS neg	1552	C08316	HMDB02068	5281116		0.66	0.27	1.45	0.73	3.84	2.05	1.49	0.85	3.24		0.946	0.9903	0.0278	0.0037	0.7747	0.999	0.4067	0.622	0.711	0.1668	0.157	0.1406	0.3776	0.1883	0.6688	0.108	0.5652	0.7478		1.3686	0.9093	2.803	0.7685	2.0369	2.9477
1434		Long Chain Polyunsaturated Fatty Acid (n3 and n6)	tetradecadienoate (14:2)*	LC/MS neg	62850		HMDB00560	5312409		0.73	0.15	1.19	0.82	6.55	1.15	0.95	0.24	1.54		0.5792	0.9596	0.0017	0.0004	0.8676	0.999	0.3828	0.622	0.013	0.0218	0.5158	0.2838	0.9617	0.3353	0.078	0.0183	0.5084	0.7041		1.3051	0.9528	1.5059	0.2242	1.2391	1.4695
1435			hexadecatrienoate (16:3n3)	LC/MS neg	57651			5312428		0.47	0.11	0.7	0.97	6.45	1.41	1.38	0.32	2.05		0.3831	0.9596	0.0009	0.0003	0.289	0.999	0.7918	0.7006	0.07	0.0307	0.3236	0.2175	0.4155	0.2025	0.1509	0.031	0.5498	0.7377		1.5667	0.7333	2.2152	0.2327	2.1563	1.5011
1436			heptadecatrienoate (17:3)*	LC/MS neg	62383	C16344		16061034		0.3	0.17	1.76	0.82	8.25	0.31	0.25	0.18	1.49		0.4	0.9596	0.0006	0.0002	0.8171	0.999	0.3872	0.622	0.2361	0.0691	0.5854	0.3078	0.3509	0.182	0.0858	0.0196	0.8333	0.7964		3.7524	1.12	1.1578	0.2017	0.9444	1.665
1441			stearidonate (18:4n3)	LC/MS neg	33969	C16300	HMDB06547	5312508		0.35	0.19	1.59	0.73	6.11	0.7	0.51	0.37	2.27		0.4829	0.9596	0.0026	0.0005	0.7816	0.999	0.3331	0.6171	0.3581	0.0959	0.6863	0.339	0.8429	0.3072	0.4278	0.0757	0.7939	0.7853		2.9399	1.0435	2.0471	0.3872	1.4917	2.3649
1443			omega-3 arachidonate (20:4n3)	LC/MS neg	19387		HMDB02177	11722594		0.63	0.53	3.83	0.55	3.97	0.32	0.17	0.27	1.07		0.9093	0.9903	0.1214	0.0132	0.8814	0.999	0.1451	0.6039	0.8634	0.1937	0.8515	0.3765	0.2456	0.15	0.4688	0.0814	0.5277	0.7183		4.5903	2.8737	1.4582	0.7727	0.8013	3.0661
1444			eicosapentaenoate (EPA; 20:5n3)	LC/MS neg	18467	C06428	HMDB01999	446284		0.74	0.4	3.58	0.45	4.02	0.63	0.28	0.34	1.37		0.9661	0.9919	0.025	0.0033	0.8363	0.999	0.0899	0.5641	0.9883	0.2146	0.6077	0.3126	0.4224	0.204	0.6143	0.1018	0.7179	0.7797		3.0062	2.2261	1.8906	0.7595	0.8543	3.0554
1446			docosapentaenoate (n3 DPA; 22:5n3)	LC/MS neg	32504	C16513	HMDB06528	6441454		0.51	0.47	3.39	0.48	3.47	0.33	0.16	0.31	1.07		0.8322	0.9903	0.0556	0.0068	0.5801	0.999	0.097	0.5641	0.9041	0.2004	0.8616	0.3785	0.1841	0.1344	0.3841	0.0695	0.6112	0.7497		4.0782	2.0934	1.365	0.6461	0.66	2.2401
1448			docosatrienoate (22:3n3)	LC/MS neg	32417	C16534	HMDB02823	5312556		0.4	0.6	3.2	0.64	3.41	0.18	0.11	0.27	0.9		0.8738	0.9903	0.3173	0.0311	0.6094	0.999	0.2398	0.6091	0.7471	0.1724	0.4733	0.2723	0.1967	0.1379	0.1542	0.0315	0.4374	0.6651		5.1337	2.0711	0.9092	0.5498	0.5855	1.8734
1450			hexadecadienoate (16:2n6)	LC/MS neg	57652		HMDB00477	13932172		0.86	0.17	1.64	0.64	6.16	1.47	0.94	0.29	1.79		0.9375	0.9903	0.0017	0.0004	0.824	0.999	0.2362	0.6091	0.3061	0.0852	0.2549	0.186	0.7919	0.2966	0.2176	0.0431	0.9603	0.8065		1.3914	1.1945	2.0398	0.348	1.3106	2.1435
1451			linoleate (18:2n6)	LC/MS neg	1105	C01595	HMDB00673	5280450		0.86	0.51	4.45	0.45	3.89	0.51	0.23	0.3	1.18		0.9346	0.9903	0.0798	0.0091	0.7531	0.999	0.0945	0.5641	0.9052	0.2004	0.8255	0.3706	0.2978	0.1671	0.5097	0.0871	0.593	0.7497		3.12	2.6874	1.5891	0.8171	0.7138	3.1778
1453			linolenate [alpha or gamma; (18:3n3 or 6)]	LC/MS neg	34035	C06426	HMDB03073	5280934		0.58	0.32	2.48	0.62	4.79	0.58	0.36	0.32	1.52		0.8436	0.9903	0.0089	0.0014	0.9613	0.999	0.1973	0.6074	0.8279	0.1876	0.7254	0.3497	0.5666	0.2419	0.4588	0.08	0.7591	0.7797		3.4069	1.9711	1.9602	0.627	1.2115	3.0039
1454			dihomo-linoleate (20:2n6)	LC/MS neg	17805	C16525	HMDB05060	6439848		1.16	0.73	4.57	0.45	2.82	0.67	0.31	0.43	1.2		0.8042	0.9903	0.3296	0.0321	0.5448	0.999	0.0964	0.5641	0.9137	0.2016	0.7505	0.3537	0.3217	0.1723	0.6543	0.106	0.6891	0.7646		2.4414	2.8397	1.6469	1.2077	0.7455	3.4053
1456			dihomo-linolenate (20:3n3 or n6)	LC/MS neg	35718	C03242	HMDB02925	5280581		0.78	0.64	4.44	0.55	3.85	0.4	0.22	0.33	1.27		0.9899	0.9981	0.229	0.0233	0.7208	0.999	0.1597	0.6039	0.9293	0.2044	0.9218	0.3935	0.2824	0.1633	0.5364	0.0903	0.6249	0.7497		3.4608	2.6867	1.3817	0.8831	0.7662	3.4031
1457			arachidonate (20:4n6)	LC/MS neg	1110	C00219	HMDB01043	444899		1.09	0.64	6.36	0.42	4.19	0.77	0.32	0.45	1.89		0.7469	0.9903	0.2002	0.0208	0.4142	0.999	0.0807	0.5641	0.9172	0.2021	0.4446	0.2631	0.342	0.18	0.821	0.1263	0.812	0.7935		1.7719	1.9385	1.3666	0.8736	0.5758	3.6637
1461			docosadienoate (22:2n6)	LC/MS neg	32415	C16533	HMDB61714	5282807		1	0.26	2.08	0.56	4.48	7.37	4.12	1.91	8.58				0.1859	0.0195	0.7745	0.999	0.4282	0.622	0.4487	0.114	0.0763	0.0971	0.1362	0.1158	0.1091	0.0239	0.1781	0.4852		0.173	0.173	1.2758	0.3309	0.712	1.4838
1519		Fatty Acid, Branched	(12 or 13)-methylmyristate (a15:0 or i15:0)	LC/MS neg	38293			151014		0.57	0.51	3.14	0.67	4.15	0.35	0.23	0.31	1.3		0.8008	0.9903	0.0748	0.0087	0.8863	0.999	0.2335	0.6091	0.9072	0.2005	0.8069	0.3655	0.3345	0.177	0.4617	0.0803	0.694	0.7684		4.0191	2.2768	1.408	0.7122	0.9405	2.956
1524			(14 or 15)-methylpalmitate (a17:0 or i17:0)	LC/MS neg	38768					0.68	0.53	3.22	0.59	3.59	0.54	0.32	0.42	1.51		0.8337	0.9903	0.1005	0.0112	0.8276	0.999	0.1888	0.6039	0.9575	0.2096	0.8996	0.3866	0.4307	0.2062	0.7074	0.1128	0.8333	0.7964		2.7687	1.8771	1.4946	0.7924	0.883	2.8429
1529			(16 or 17)-methylstearate (a19:0 or i19:0)	LC/MS neg	38296		HMDB37397	3083779		0.74	0.48	2.85	0.58	3.49	0.72	0.42	0.46	1.62		0.8494	0.9903	0.0622	0.0074	0.7998	0.999	0.1932	0.6039	0.8801	0.1961	0.7356	0.3501	0.5124	0.2291	0.7291	0.1157	0.9149	0.7965		2.2806	1.6826	1.6347	0.7785	0.9537	2.7174
1534			18-methylnonadecanoate (i20:0)	LC/MS neg	62781			4383090		0.99	0.58	3.59	0.43	2.67	0.54	0.23	0.31	0.84		0.8795	0.9903	0.475	0.0444	0.3823	0.999	0.1707	0.6039	0.7436	0.1719	0.7147	0.3472	0.1472	0.12	0.2675	0.0515	0.5783	0.7497		1.8812	1.8696	1.0114	0.5887	0.4375	1.5703
1540		Fatty Acid, Dicarboxylate	glutarate (C5-DC)	LC/MS polar	396	C00489	HMDB00661	743		1	0.23	2.63	0.77	9	0.16	0.12	0.04	0.33		0.5034	0.9596	0.1836	0.0193	0.4442	0.999	0.8189	0.7098	0.0944	0.0368	0.3836	0.2411	0.2953	0.1671	0.0047	0.0031	0.1808	0.4864		5.9867	5.965	0.9601	0.2166	0.7404	1.9496
1544			2-hydroxyglutarate	LC/MS pos early	37253	C02630	HMDB0059655	43		0.41	0.18	0.32	0.95	1.71	0.3	0.28	0.13	0.22		0.3315	0.9596	0.0009	0.0003	0.2995	0.999	0.2507	0.6091	0.2896	0.0814	0.2499	0.1845	0.0951	0.0984	0.0068	0.0041	0.0211	0.1923		5.8303	2.401	1.742	0.305	1.6491	0.5214
1548			2-hydroxyadipate	LC/MS polar	31934	C02360	HMDB00321	193530		1.81	0.1	3.33	0.8	25.33	0.15	0.12	0.01	0.22		0.1905	0.9596	0.3139	0.0309	0.2995	0.999	0.9653	0.7395	0.0377	0.025	0.448	0.2638	0.4269	0.2053	0.0005	0.0009	0.1219	0.4192		4.2037	7.6182	0.6209	0.065	0.4938	1.6465
1549			3-hydroxyadipate*	LC/MS polar	62069		HMDB00345	151913		1.92	0.48	1.89	0.84	3.33	0.46	0.38	0.11	0.38		0.2364	0.9596	0.2136	0.0221	0.5218	0.999	0.7023	0.676	0.1918	0.0595	0.2484	0.1845	0.1432	0.1185	0.0028	0.0024	0.0613	0.3149		1.038	1.9928	0.4728	0.2249	0.3967	0.7487
1552			maleate	LC/MS polar	20676	C01384	HMDB00176	444266		0.62	0.1	0.87	1.05	9.22	0.18	0.19	0.03	0.26		0.5096	0.9596	2.024e-06	2.0977e-05	0.9877	0.999	0.3928	0.622	0.0197	0.0224	0.0574	0.0846	0.0274	0.0715	0.0007	0.0011	0.0434	0.2607		5.8788	3.649	1.0446	0.1038	1.0944	0.9575
1557			suberate (C8-DC)	LC/MS polar	15730	C08278	HMDB00893	10457		0.77	1.33	1.02	0.87	0.67	1.13	0.98	1.94	1.31		0.9478	0.9903	0.2504	0.0252	0.975	0.999	0.6281	0.6603	0.176	0.0556	0.5565	0.2991	0.8206	0.3028	0.0518	0.0135	0.723	0.7797		0.9863	0.7611	1.1104	1.4792	0.9704	0.9945
1560			azelate (C9-DC)	LC/MS neg	18362	C08261	HMDB00784	2266		1.2	0.89	0.89	0.95	0.96	1.14	1.08	0.84	0.81		0.7327	0.9903	0.7416	0.0661	0.6288	0.999	0.8241	0.7098	0.5107	0.1265	0.7666	0.3552	0.5752	0.2439	0.7385	0.1167	0.8253	0.7964		0.8771	1.0492	0.999	0.8847	0.9471	0.8469
1562			sebacate (C10-DC)	LC/MS polar	32398	C08277	HMDB00792	5192		1.87	3.17	1.96	1.12	0.69	15.14	16.91	25.7	17.7		0.3739	0.9596	0.0185	0.0026	0.1827	0.999	0.6152	0.6599	0.1833	0.0572	0.0027	0.0174	7.0719e-05	0.0051	0.0004	0.0008	0.0002	0.0167		0.0468	0.0874	0.7084	2.2462	0.7913	1.5471
1567			dodecanedioate (C12-DC)	LC/MS neg	32388	C02678	HMDB00623	12736		0.86	0.46	0.76	1.81	2.95	0.86	1.55	0.46	1.36		0.966	0.9919	0.01	0.0015	0.7676	0.999	0.8682	0.7151	0.0095	0.0216	0.8656	0.3785	0.798	0.2982	0.0466	0.0126	0.3801	0.6129		1.3394	1.15	1.147	0.5324	2.071	1.569
1572			tetradecanedioate (C14-DC)	LC/MS neg	35669		HMDB00872	13185		0.96	0.38	0.87	1.3	2.96	0.39	0.5	0.15	0.46		0.7316	0.9903	0.0038	0.0007	0.9261	0.999	0.6261	0.6599	0.1395	0.0464	0.0904	0.1077	0.1147	0.105	0.0297	0.0095	0.2503	0.5415		2.476	2.3842	0.9578	0.3685	1.249	1.0919
1576			hexadecanedioate (C16-DC)	LC/MS neg	35678	C19615	HMDB00672	10459		1.08	0.34	1.32	1.04	4.08	0.46	0.48	0.14	0.58		0.8701	0.9903	0.0047	0.0008	0.5068	0.999	0.5193	0.6407	0.0372	0.025	0.1242	0.1256	0.1006	0.0991	0.0307	0.0096	0.4572	0.6804		2.2066	2.3865	1.0146	0.34	1.0514	1.3875
1577			hexadecenedioate (C16:1-DC)*	LC/MS neg	61862					1.49	0.39	6.55	0.53	8.94	0.25	0.13	0.07	0.58		0.7577	0.9903	0.2294	0.0233	0.0075	0.999	0.4076	0.622	0.0075	0.0216	0.0439	0.0764	0.0091	0.0518	0.0163	0.0068	0.553	0.7401		1.4541	2.1603	0.3604	0.1412	0.1928	1.263
1579			octadecanedioate (C18-DC)	LC/MS neg	36754		HMDB00782	70095		0.86	0.76	0.74	1.66	1.63	1.37	2.28	1.21	1.97		0.7546	0.9903	0.8876	0.078	0.8805	0.999	0.718	0.6826	0.4486	0.114	0.8029	0.3655	0.8401	0.3072	0.7946	0.1231	0.4657	0.6804		0.6648	0.5706	0.9116	0.6883	1.516	1.1228
1580			octadecenedioate (C18:1-DC)	LC/MS neg	61861					1.49	0.92	1.99	0.78	1.69	0.64	0.5	0.4	0.67		0.7567	0.9903	0.9194	0.0807	0.5595	0.999	0.3414	0.6171	0.9848	0.2142	0.2193	0.1697	0.0829	0.0953	0.2707	0.0519	0.4177	0.6398		1.6221	2.4157	1.0425	0.9581	0.8127	1.6202
1581			octadecadienedioate (C18:2-DC)*	LC/MS neg	61860					1.62	0.47	0.5	0.85	0.91	0.51	0.43	0.15	0.13		0.426	0.9596	0.0852	0.0097	0.2103	0.999	0.487	0.638	0.2312	0.0681	0.5473	0.2955	0.3144	0.1722	0.0206	0.0078	0.0174	0.1675		1.6807	2.724	0.8578	0.4001	0.73	0.3638
1651		Fatty Acid Metabolism (also BCAA Metabolism)	propionyl CoA	LC/MS neg	46323	C00100	HMDB01275	92753		1	0.15	0.17	1.08	1.27	15.54	16.82	2.3	2.91				0.0035	0.0007	0.341	0.999	0.2475	0.6091	0.7961	0.1813	0.0019	0.0151	0.0867	0.0964	0.1327	0.0281	0.0959	0.3608		0.2177	0.2177	3.3826	0.4999	3.6611	0.6338
1652			propionylcarnitine (C3)	LC/MS pos early	32452	C03017	HMDB00824	107738		1.29	0.11	0.78	0.56	4.09	8.61	4.82	0.72	2.94		0.5937	0.9596	0.0002	9.1465e-05	0.8817	0.999	0.09	0.5641	0.0073	0.0216	0.0206	0.0533	0.105	0.1003	0.6529	0.106	0.0428	0.2607		0.5202	0.6687	4.4771	0.4795	2.5052	1.9633
1655			methylmalonate (MMA)	LC/MS polar	1496	C02170	HMDB00202	487		0.84	0.12	2.86	0.58	13.55	0.18	0.11	0.03	0.36		0.4703	0.9596	0.0011	0.0003	0.8725	0.999	0.0986	0.5641	0.1831	0.0572	0.1023	0.1148	0.0205	0.0703	0.0145	0.0065	0.1709	0.4783		6.4362	5.4272	1.1844	0.1444	0.6834	1.9566
1693		Fatty Acid Metabolism (Acyl Carnitine, Short Chain)	acetylcarnitine (C2)	LC/MS pos early	32198	C02571	HMDB00201	1		0.94	0.37	2.61	1.3	9.22	0.93	1.22	0.37	3.4		0.9071	0.9903	0.0007	0.0002	0.0951	0.999	0.8251	0.7098	0.0041	0.0216	0.6989	0.3427	0.8562	0.309	0.0572	0.0148	0.0497	0.2807		1.1362	1.0626	1.0621	0.3915	1.3837	3.6087
1709		Fatty Acid Metabolism (Acyl Carnitine, Long Chain Saturated)	palmitoylcarnitine (C16)	LC/MS pos late	44681	C02990	HMDB00222	461		1.4	0.52	1.48	0.62	1.77	1.2	0.74	0.44	0.78		0.9528	0.9903	0.0382	0.0049	0.3328	0.999	0.0838	0.5641	0.2061	0.0623	0.354	0.2318	0.3226	0.1723	0.4831	0.0833	0.9285	0.799		1.026	1.433	1.2311	0.6348	0.7574	1.121
1710			margaroylcarnitine (C17)*	LC/MS pos late	57512		HMDB06210			2.03	0.67	2.23	0.44	1.46	2.29	1.01	0.76	1.11		0.7813	0.9903	0.2567	0.0257	0.095	0.999	0.0501	0.5431	0.4995	0.1248	0.0315	0.0628	0.592	0.2484	0.7507	0.1182	0.4884	0.6966		0.7543	1.5305	1.7303	1.1638	0.7628	1.6982
1711			stearoylcarnitine (C18)	LC/MS pos late	34409		HMDB00848	6426855		2.21	0.62	2.12	0.33	1.15	1.99	0.66	0.56	0.64		0.5731	0.9596	0.3265	0.0319	0.0971	0.999	0.0355	0.5165	0.8114	0.1841	0.1632	0.1423	0.1569	0.1249	0.7301	0.1157	0.8504	0.7965		0.9012	1.9884	1.7934	1.1055	0.598	1.2683
1712			arachidoylcarnitine (C20)*	LC/MS pos late	57513		HMDB06460			2.39	0.55	2.93	0.22	1.19	3.55	0.79	0.82	0.97		0.5755	0.9596	0.2862	0.0284	0.0377	0.999	0.0169	0.4976	0.7305	0.1703	0.0373	0.0675	0.3261	0.1738	0.7809	0.1218	0.6308	0.7497		0.6082	1.4566	2.1567	1.1888	0.4827	1.4137
1713			behenoylcarnitine (C22)*	LC/MS pos late	57514					2.68	0.72	2.53	0.22	0.8	3.82	0.86	1.02	0.81		0.3405	0.9596	0.4859	0.0453	0.096	0.999	0.0113	0.4593	0.6208	0.1491	0.0654	0.0911	0.8791	0.3141	0.6312	0.1043	0.8865	0.7965		0.5428	1.4566	2.0733	1.4836	0.4664	1.1798
1714			lignoceroylcarnitine (C24)*	LC/MS pos late	57515					2.32	0.29	4.09	0.2	2.75	3.34	0.66	0.42	1.16		0.3195	0.9596	0.0182	0.0025	0.0462	0.999	0.0026	0.2422	0.1602	0.0515	0.0357	0.0658	0.6922	0.275	0.4096	0.0736	0.6623	0.754		0.598	1.3859	1.9988	0.5863	0.3939	1.6115
1722		Fatty Acid Metabolism (Acyl Carnitine, Monounsaturated)	cis-4-decenoylcarnitine (C10:1)	LC/MS pos late	38178					1.04	0.16	3.08	0.16	3.07	0.37	0.06	0.06	0.17		0.6602	0.9686	0.0052	0.0009	0.2489	0.999	0.0018	0.2422	0.2771	0.0786	0.077	0.0971	0.0005	0.0095	0.0249	0.0085	0.0983	0.3671		3.0975	3.2229	1.1514	0.1805	0.1799	0.5536
1724			5-dodecenoylcarnitine (C12:1)	LC/MS pos late	61769		HMDB13326			0.91	0.38	1.72	0.51	2.29	3.43	1.76	1.44	3.31		0.391	0.9596	0.1305	0.0141	0.6779	0.999	0.2684	0.6091	0.3796	0.1001	0.0805	0.1001	0.149	0.1206	0.391	0.0704	0.1794	0.4852		0.3795	0.3468	1.3034	0.501	0.6674	1.1485
1726			myristoleoylcarnitine (C14:1)*	LC/MS pos late	48182			90659872		1.09	0.76	1.39	0.75	1.38	1.01	0.76	0.7	0.96		0.9563	0.9903	0.412	0.039	0.2821	0.999	0.3397	0.6171	0.3479	0.094	0.8406	0.3735	0.5589	0.2405	0.7055	0.1128	0.7476	0.7797		0.9697	1.0616	0.9753	0.7431	0.7354	1.0242
1727			palmitoleoylcarnitine (C16:1)*	LC/MS pos late	53223			71464547		1.11	0.5	3.04	0.35	2.16	1.95	0.69	0.87	1.89		0.8962	0.9903	0.0171	0.0024	0.0572	0.999	0.0093	0.4593	0.2002	0.0612	0.1117	0.1183	0.7757	0.2941	0.6882	0.1106	0.1997	0.4979		0.5865	0.6489	1.142	0.5673	0.4025	1.2236
1728			oleoylcarnitine (C18:1)	LC/MS pos late	35160		HMDB05065	6441392		2.22	0.57	2.02	0.65	2.33	3.65	2.38	0.93	2.18		0.4475	0.9596	0.0512	0.0063	0.0996	0.999	0.1218	0.6039	0.0584	0.0282	0.0128	0.0404	0.1336	0.1145	0.6488	0.1056	0.136	0.4361		0.5235	1.1602	1.9114	1.0844	1.2472	2.525
1729			eicosenoylcarnitine (C20:1)*	LC/MS pos late	57519					13.17	0.56	3.53	0.41	2.57	26.41	10.79	1.12	2.89		0.0396	0.9596	0.0874	0.0099	0.0401	0.999	0.0457	0.5344	0.1383	0.0462	0.0005	0.0091	0.0091	0.0518	0.3588	0.0654	0.1111	0.3897		0.0583	0.7679	1.5399	0.8634	0.6288	2.2228
1733		Fatty Acid Metabolism (Acyl Carnitine, Polyunsaturated)	linoleoylcarnitine (C18:2)*	LC/MS pos late	46223		HMDB06469	6450015		2.44	0.45	5.18	0.24	2.71	1.78	0.42	0.33	0.89		0.3201	0.9596	0.0102	0.0016	0.0401	0.999	0.0001	0.0489	0.2083	0.0628	0.1309	0.1282	0.1098	0.1016	0.2051	0.041	0.933	0.799		0.7665	1.8696	1.3608	0.612	0.3199	1.6582
1735			dihomo-linoleoylcarnitine (C20:2)*	LC/MS pos late	57520					5.7	1.22	2.69	0.3	0.66	3.33	1	0.71	0.47		0.0986	0.9596	0.5726	0.0525	0.0754	0.999	0.0822	0.5641	0.2951	0.0826	0.0822	0.1012			0.8827	0.1347	0.5586	0.7457		0.2928	1.6696	0.9755	1.1868	0.2928	0.788
1736			arachidonoylcarnitine (C20:4)	LC/MS pos late	57518					2.85	0.79	6.9	0.36	3.18	0.96	0.35	0.27	0.85		0.2046	0.9596	0.8827	0.0777	0.0263	0.999	0.185	0.6039	0.13	0.0449	0.9993	0.4137	0.1979	0.1379	0.1215	0.0261	0.8818	0.7965		0.6941	1.9816	0.6693	0.5266	0.2432	1.6769
1756		Fatty Acid Metabolism (Acyl Carnitine, Hydroxy)	(R)-3-hydroxybutyrylcarnitine	LC/MS pos early	43264		HMDB13127	53481617		2.05	1.52	5.47	3.86	13.88	0.48	1.84	0.35	4.91		0.1521	0.9596	0.192	0.0201	0.0219	0.999	0.1423	0.6039	0.0028	0.0216	0.1962	0.1585	0.6767	0.2723	0.0189	0.0073	0.0276	0.2193		0.8178	1.6737	0.3889	0.5917	1.502	8.2106
1757			(S)-3-hydroxybutyrylcarnitine	LC/MS pos early	52984		HMDB13127			1.06	0.67	3.54	1.6	8.45	0.41	0.65	0.26	2.16		0.9485	0.9903	0.0853	0.0097	0.0627	0.999	0.8211	0.7098	0.0112	0.0216	0.0725	0.0955	0.234	0.1455	0.0327	0.0101	0.2824	0.5537		1.6575	1.7642	0.6723	0.4517	1.0783	3.8181
1763			3-hydroxyoleoylcarnitine	LC/MS pos late	61840					2.42	0.69	1.46	1.76	3.7	2.03	3.57	0.58	2.15		0.0639	0.9596	0.1921	0.0201	0.2078	0.999	0.9038	0.72	0.0084	0.0216	0.0097	0.0363	0.2019	0.1379	0.258	0.05	0.0704	0.3295		0.5332	1.2894	1.0811	0.7487	1.9026	2.7703
1764		Carnitine Metabolism	deoxycarnitine	LC/MS pos early	36747	C01181	HMDB01161	134		0.78	0.43	2.3	1.09	5.79	0.71	0.78	0.4	2.3		0.6694	0.9686	0.0022	0.0005	0.1556	0.999	0.7606	0.6917	0.0165	0.0218	0.7674	0.3552	0.6602	0.2692	0.1399	0.0292	0.1864	0.4888		1.4924	1.1617	1.0653	0.4608	1.1587	2.6679
1765			carnitine	LC/MS pos early	15500	C00318	HMDB00062	10917		0.84	0.4	1.62	1.56	6.3	0.37	0.57	0.18	1.11		0.7246	0.9902	0.0024	0.0005	0.2618	0.999	0.7532	0.6917	0.0218	0.0227	0.1145	0.12	0.1595	0.1258	0.0112	0.0054	0.9778	0.8112		2.795	2.3351	1.0297	0.4129	1.6065	2.6004
1771		Ketone Bodies	3-hydroxybutyrate (BHBA)	LC/MS pos early	542	C01089	HMDB00357	441		1	0.42	2.18	1.64	8.46	0.35	0.57	0.15	1.23		0.9055	0.9903	0.0054	0.0009	0.1782	0.999	0.3374	0.6171	0.0052	0.0216	0.2541	0.186	0.5198	0.2311	0.0095	0.0048	0.7454	0.7797		2.4115	2.422	0.8339	0.3522	1.3682	2.9802
1776		Fatty Acid Metabolism (Acyl Choline)	oleoylcholine	LC/MS pos late	53260					1	0.72	1.74	0.57	1.37	4.49	2.54	3.22	4.41				0.0745	0.0086	0.3094	0.999	0.0536	0.5577	0.7396	0.1713	0.0004	0.0091	0.0378	0.0774	0.0031	0.0026	0.0231	0.1994		0.2867	0.2867	1.2879	0.9226	0.7291	1.2651
1785			eicosapentaenoylcholine	LC/MS pos late	53258					3.02	0.39	1.63	0.42	1.72	10.36	4.33	1.35	2.34		0.0752	0.9596	0.0021	0.0004	0.491	0.999	0.0372	0.5165	0.5867	0.1429	0.0003	0.0085	0.0239	0.0712	0.2186	0.0432	0.2045	0.4979		0.1909	0.5756	1.9772	0.7797	0.8263	1.3442
1789		Fatty Acid, Monohydroxy	4-hydroxybutyrate (GHB)	LC/MS pos early	34585	C00989	HMDB00710	10413		1.27	0.22	1.2	2.33	12.5	0.54	1.26	0.09	1.19		0.9581	0.9903	0.0003	0.0001	0.8466	0.999	0.136	0.6039	0.0168	0.0218	0.0835	0.1017	0.872	0.3121	0.0114	0.0054	0.969	0.8065		1.5388	1.9614	0.8306	0.1863	1.9371	2.3287
1795			2-hydroxylaurate	LC/MS neg	52916			97783		2.63	0.31	1.76	1.47	8.32	9.13	13.46	1.08	8.98		0.1496	0.9596	0.0055	0.0009	0.3075	0.999	0.9165	0.723	0.0101	0.0216	0.019	0.052	0.0125	0.0589	0.598	0.0995	0.0076	0.0937		0.2252	0.5933	2.0557	0.6402	3.0304	5.3283
1802			2-hydroxybehenate	LC/MS neg	57663			193484		2.23	1	2.54	0.51	1.28	2.01	1.01	0.9	1.15		0.4873	0.9596	0.6288	0.0572	0.6319	0.999	0.09	0.5641	0.6475	0.1539	0.1151	0.1201	0.9984	0.3437	0.7814	0.1218	0.8664	0.7965		0.8444	1.8857	1.6931	1.6953	0.8558	2.1738
1807			3-hydroxyhexanoate	LC/MS polar	53230			151492		0.53	0.88	2.48	1.09	3.04	0.12	0.13	0.2	0.59		0.2089	0.9596	0.853	0.0755	0.2314	0.999	0.9927	0.7395	0.1746	0.0555	0.0035	0.0197	0.003	0.0341	0.0064	0.004	0.2194	0.5155		4.2234	2.2174	0.4895	0.4332	0.5317	1.319
1808			3-hydroxyoctanoate	LC/MS neg	22001		HMDB01954	26613		1	1.41	0.7	0.46	0.23	3.27	1.5	4.61	1.05				0.0673	0.0079	0.4019	0.999	0.0166	0.4976	0.0005	0.0206	8.5491e-05	0.0032	0.3129	0.1718	0.0011	0.0014	0.312	0.573		0.3086	0.3086	1.0106	1.423	0.4622	0.3252
1810			3-hydroxydecanoate	LC/MS neg	22053		HMDB02203	26612		1.49	1.24	0.98	0.39	0.31	77.29	30.15	64.26	19.74		0.2972	0.9596	0.1718	0.0183	0.8074	0.999	0.0053	0.3572	0.0108	0.0216	0.0015	0.0144	0.0021	0.0262	0.0001	0.0004	0.0001	0.0167		0.0281	0.042	2.1719	2.6988	0.8471	0.8292
1813			3-hydroxylaurate	LC/MS neg	32457		HMDB00387	94216		0.73	1.02	0.39	0.54	0.21	7.36	3.99	10.3	2.13		0.5608	0.9596	0.7067	0.0631	0.0137	0.999	0.0989	0.5641	0.0003	0.0206	0.0094	0.0356	0.032	0.0738	0.0026	0.0023	0.0838	0.3506		0.4535	0.3312	3.3374	3.4112	1.8094	0.7044
1815			3-hydroxypalmitate	LC/MS neg	27503		HMDB10734	301590		0.87	2.6	0.66	1.41	0.36	1.74	2.45	5.2	1.87		0.7164	0.9857	0.0492	0.0061	0.2877	0.999	0.523	0.6407	0.0468	0.0259	0.1495	0.1388	0.0954	0.0984	0.0081	0.0045	0.3879	0.621		0.6524	0.5664	1.1338	2.9466	1.5966	1.061
1818			3-hydroxyoleate*	LC/MS neg	61843					0.95	2.26	1.08	1.25	0.6	2.25	2.83	5.38	3.24		0.8637	0.9903	0.1082	0.0119	0.6517	0.999	0.8933	0.7168	0.1911	0.0594	0.1042	0.1155	0.1068	0.1003	0.0107	0.0053	0.2792	0.5537		0.6259	0.592	1.4112	3.1863	1.7686	1.9186
1841			13-HODE + 9-HODE	LC/MS neg	37752					0.83	1.05	0.99	0.66	0.62	3.61	2.37	4.55	2.84		0.6926	0.9779	0.6993	0.0627	0.8327	0.999	0.2135	0.6091	0.131	0.0451	0.0204	0.0533	0.2091	0.1387	0.0067	0.0041	0.1862	0.4888		0.551	0.4567	1.9899	2.0799	1.3068	1.2984
1857		Fatty Acid, Dihydroxy	12,13-DiHOME	LC/MS neg	38395	C14829	HMDB04705	10236635		0.81	1.12	0.95	1.1	0.93	2.1	2.32	2.91	2.71		0.4559	0.9596	0.577	0.0528	0.711	0.999	0.5611	0.6536	0.5795	0.1414	0.0235	0.0549	0.2557	0.1536	0.0036	0.0028	0.0199	0.1847		0.7551	0.6124	1.5878	1.781	1.7489	1.6615
1858			9,10-DiHOME	LC/MS neg	38399	C14828	HMDB04704	9966640		1.6	0.79	0.93	0.8	0.94	132.51	106.07	65.27	61.53		0.3754	0.9596	0.2506	0.0252	0.5528	0.999	0.2859	0.6135	0.4208	0.1081	0.0013	0.0138	0.0006	0.0101	0.0002	0.0005	0.0002	0.0167		0.0134	0.0215	1.7757	1.4034	1.4214	1.3229
1861			2R,3R-dihydroxybutyrate	LC/MS polar	63109		HMDB00498	13120901		0.46	0.38	0.78	1.84	3.75	0.17	0.32	0.14	0.54		0.2298	0.9596	0.0183	0.0025	0.9529	0.999	0.7595	0.6917	0.0262	0.0229	0.0269	0.0576	0.0587	0.0854	0.0033	0.0027	0.2084	0.4979		5.0126	2.2989	0.8631	0.3287	1.5842	1.2337
1864			3,4-dihydroxybutyrate	LC/MS polar	62952					0.91	0.56	1.65	1.36	3.99	0.36	0.49	0.22	0.9		0.8544	0.9903	0.3713	0.0357	0.3303	0.999	0.5271	0.6407	0.0256	0.0229	0.3131	0.2127	0.5252	0.2315	0.0237	0.0083	0.8378	0.7964		2.1713	1.9706	0.7844	0.4421	1.0704	1.7652
1927		Eicosanoid	17,18-DiHETE	LC/MS neg	46303		HMDB10211	16061120		0.64	0.36	0.97	0.94	2.52	0.51	0.48	0.29	0.74		0.3937	0.9596	0.0001	7.514e-05	0.7069	0.999	0.4988	0.6381	0.2438	0.0708	0.3572	0.2324	0.2341	0.1455	0.4156	0.074	0.9172	0.7965		2.2685	1.4503	1.165	0.4224	1.0969	1.0661
1943			5-HEPE	LC/MS neg	46297		HMDB05081	6439678		0.89	0.38	1.2	0.88	2.8	1.08	0.95	0.46	1.28		0.7509	0.9903	0.0037	0.0007	0.8429	0.999	0.4048	0.622	0.3174	0.0878	0.6005	0.3102	0.87	0.3119	0.0938	0.0209	0.9339	0.799		1.3546	1.1996	1.4564	0.5494	1.2852	1.5389
1971		Endocannabinoid	oleoyl ethanolamide	LC/MS pos late	38102		HMDB02088	5283454		0.49	0.97	2.88	1.63	4.83	1.07	1.75	2.14	10.35		0.0518	0.9596	0.6879	0.0618	0.1843	0.999	0.409	0.622	0.0664	0.0301	0.7496	0.3537	0.3505	0.182	0.0422	0.012	0.0078	0.0937		0.9389	0.4569	1.0082	0.9784	1.6415	4.7303
1973			myristoyl ethanolamide	LC/MS pos late	43533			8890		0.64	0.71	1.09	2.38	3.62	0.2	0.47	0.22	0.8		0.1926	0.9596	0.2237	0.0229	0.9927	0.999	0.1931	0.6039	0.1136	0.0408	0.0011	0.0138	0.0571	0.0843	0.0184	0.0072	0.5161	0.709		3.6595	2.341	0.7239	0.5164	1.7198	1.867
1974			palmitoyl ethanolamide	LC/MS pos late	38165	C16512	HMDB02100	4671		0.74	0.89	1.66	2.05	3.82	0.3	0.62	0.36	1.38		0.2839	0.9596	0.6793	0.0611	0.4169	0.999	0.3979	0.622	0.0879	0.0353	0.0027	0.0174	0.1198	0.1068	0.0917	0.0205	0.7579	0.7797		2.5523	1.8897	0.767	0.6822	1.5706	2.6054
1975			stearoyl ethanolamide	LC/MS pos late	38625		HMDB13078	27902		0.61	0.28	0.62	1.67	3.67	0.65	1.09	0.3	1.1		0.3192	0.9596	0.0128	0.0018	0.9841	0.999	0.8179	0.7098	0.0665	0.0301	0.394	0.2441	0.4438	0.2101	0.0629	0.0159	0.9669	0.8065		1.887	1.1574	1.2259	0.3456	2.052	1.2684
1977			eicosapentaenoyl ethanolamide	LC/MS pos late	43769			5283450		0.68	0.62	1.28	2.16	4.49	0.43	0.93	0.39	1.74		0.1814	0.9596	0.159	0.017	0.4575	0.999	0.6612	0.6651	0.0323	0.0233	0.0248	0.0554	0.3564	0.1831	0.2702	0.0519	0.2892	0.5589		2.4865	1.6903	1.0633	0.657	2.3009	2.9493
1994			linoleoyl ethanolamide	LC/MS neg	52608		HMDB12252	5283446		0.75	1.71	8.26	1.36	6.6	0.28	0.38	0.63	4.18		0.5469	0.9596	0.2948	0.0291	0.4576	0.999	0.9659	0.7395	0.7285	0.1701	0.128	0.1279	0.1789	0.1329	0.958	0.1436	0.7694	0.7797		2.6496	1.9883	0.7377	1.2585	1.0052	8.3014
1995			linolenoyl ethanolamide	LC/MS pos late	62746		HMDB13624	5283449		0.25	0.49	0.73	4.95	7.3	0.2	0.99	0.4	2.94		0.0128	0.9596	0.2332	0.0237	0.943	0.999	0.1511	0.6039	0.0307	0.0233	0.0117	0.0395	0.4421	0.2101	0.0783	0.0183	0.1838	0.4888		5.3556	1.313	1.0707	0.5287	5.2969	3.8605
1998			behenoyl ethanolamide (22:0)*	LC/MS pos late	57534			3023585		0.54	0.28	0.42	0.66	1	1.13	0.75	0.58	0.58		0.5968	0.9596	0.0696	0.0082	0.1017	0.999	0.4356	0.6232			0.5396	0.2926	0.984	0.3415	0.3739	0.0679	0.3739	0.6087		0.921	0.4986	1.0394	0.2887	0.69	0.2887
2003			palmitoleoyl ethanolamide*	LC/MS pos late	57541		HMDB13648	9835868		0.41	1.23	1.01	6.06	4.96	0.24	1.45	0.72	3.56		0.0279	0.9596	0.3752	0.036	0.7204	0.999	0.0867	0.5641	0.0476	0.0259	0.0075	0.0321	0.801	0.2985	0.5644	0.0942	0.0831	0.3506		2.8008	1.1479	0.6716	0.8242	4.0679	4.0886
2007			margaroyl ethanolamide*	LC/MS pos late	57542					0.65	0.39	3.31	0.77	6.62	0.53	0.41	0.31	2.09		0.3282	0.9596	0.0115	0.0017	0.2292	0.999	0.3017	0.6171	0.0675	0.0302	0.2325	0.1762	0.0835	0.0953	0.1453	0.0301	0.4916	0.6966		2.2768	1.4836	1.2078	0.4673	0.9358	3.0952
2013		Inositol Metabolism	myo-inositol	LC/MS polar	1124	C00137	HMDB00211	892		0.79	0.22	1.26	0.92	5.17	0.56	0.52	0.16	0.82		0.638	0.9656	0.0002	8.1439e-05	0.4174	0.999	0.3296	0.6171	0.0082	0.0216	0.3078	0.2113	0.1389	0.1172	0.0044	0.0031	0.6231	0.7497		2.0414	1.6094	1.1405	0.2563	1.0532	1.325
2022			inositol 1-phosphate (I1P)	LC/MS polar	43849	C01177	HMDB00213	440194		0.74	0.15	5.8	0.26	10.14	0.69	0.18	0.14	1.41		0.8298	0.9903	0.0045	0.0008	0.0556	0.999	0.0127	0.4593	0.0221	0.0228	0.7289	0.3497	0.0459	0.0794	0.0004	0.0008	0.9029	0.7965		2.6849	1.9816	1.8439	0.2752	0.4815	2.7905
2042		Phospholipid Metabolism	choline	LC/MS pos early	15506	C00114	HMDB00097	305		0.75	0.36	0.94	1.15	2.98	0.77	0.89	0.37	1.11		0.6264	0.9656	0.0008	0.0002	0.7967	0.999	0.5833	0.657	0.0464	0.0259	0.8531	0.3765	0.5851	0.2464	0.0575	0.0148	0.8768	0.7965		1.3589	1.0195	1.0461	0.3791	1.2039	1.1286
2043			choline phosphate	LC/MS pos early	34396	C00588	HMDB01565	1014		1.16	0.12	2.09	0.52	8.98	1.56	0.8	0.16	1.44		0.8532	0.9903	0.0014	0.0003	0.2226	0.999	0.0773	0.5641	0.0081	0.0216	0.2205	0.1697	0.4109	0.201	0.0079	0.0044	0.707	0.7778		0.9011	1.0474	1.4032	0.1681	0.7237	1.5094
2044			cytidine 5'-diphosphocholine	LC/MS polar	34418	C00307	HMDB01413	13804		1.04	0.33	0.6	0.64	1.15	0.99	0.63	0.32	0.36		0.7594	0.9903	0.0095	0.0015	0.753	0.999	0.1247	0.6039	0.5933	0.1439	0.6544	0.3283	0.4931	0.226	0.0377	0.0111	0.0558	0.2956		1.8227	1.8939	1.8001	0.6018	1.1522	0.6897
2046			glycerophosphorylcholine (GPC)	LC/MS pos early	15990	C00670	HMDB00086	71920		1.23	0.08	2.02	1.21	30.66	0.38	0.46	0.02	0.75		0.8763	0.9903	3.3362e-05	3.9588e-05	0.5009	0.999	0.3103	0.6171	0.0471	0.0259	0.0615	0.0881	0.0746	0.091	0.001	0.0013	0.3437	0.5984		2.873	3.5474	1.0956	0.0872	1.3203	2.6734
2047			ethanolamine	LC/MS pos early	1497	C00189	HMDB00149	700		0.73	3.47	0.85	0.91	0.22	2.27	2.06	10.75	2.4		0.4802	0.9596	0.0014	0.0003	0.6303	0.999	0.5286	0.6407	0.0138	0.0218	0.0525	0.082	0.2566	0.1537	5.2678e-05	0.0003	0.2892	0.5589		0.5248	0.3854	1.1938	4.1425	1.0828	0.924
2048			phosphoethanolamine	LC/MS pos early	1600	C00346	HMDB00224	1015		0.48	0.31	0.9	1.06	3.1	0.5	0.53	0.31	0.98		0.3151	0.9596	0.0002	0.0001	0.9185	0.999	0.5337	0.6407	0.0236	0.0229	0.4505	0.2641	0.3127	0.1718	0.0803	0.0186	0.9086	0.7965		2.1219	1.0245	1.0539	0.3218	1.1157	0.9989
2049			cytidine-5'-diphosphoethanolamine	LC/MS polar	34410	C00570	HMDB01564	123727		0.74	0.3	0.97	0.89	2.82	0.43	0.38	0.18	0.5		0.8728	0.9903	0.002	0.0004	0.7948	0.999	0.3535	0.6171	0.0536	0.0268	0.4141	0.2513	0.2084	0.1387	0.0033	0.0027	0.1374	0.4371		2.9569	2.1898	1.2693	0.3858	1.1273	1.0893
2050			glycerophosphoethanolamine	LC/MS polar	37455	C01233	HMDB00114	123874		0.8	0.06	1.07	1.29	21.54	0.4	0.51	0.03	0.69		0.6917	0.9779	2.9068e-05	3.7705e-05	0.7415	0.999	0.3907	0.622	0.02	0.0224	0.166	0.1434	0.1196	0.1068	0.0003	0.0006	0.3207	0.5758		2.4254	1.9398	0.9628	0.0618	1.2422	1.3313
2051			glycerophosphoserine*	LC/MS pos early	57404			3081457		0.78	0.29	1.6	0.57	3.15	1.15	0.65	0.43	1.34		0.6501	0.9686	0.0101	0.0015	0.298	0.999	0.1155	0.5876	0.0453	0.0259	0.5866	0.3079	0.4895	0.2249	0.3832	0.0695	0.5065	0.7032		1.3092	1.0233	1.5044	0.435	0.855	1.3719
2052			glycerophosphoinositol*	LC/MS polar	47155			167572		0.61	0.38	1.29	0.52	1.75	1.41	0.74	0.89	1.56		0.5615	0.9596	0.0159	0.0022	0.3212	0.999	0.0441	0.5294	0.0426	0.0254	0.371	0.2372	0.9161	0.3233	0.7631	0.1195	0.2323	0.5207		1.2515	0.7617	1.764	0.6783	0.9208	1.1845
2071		Phosphatidylcholine (PC)	1-myristoyl-2-palmitoyl-GPC (14:0/16:0)	LC/MS pos late	19258		HMDB07869	129657		1.95	0.55	1.63	0.87	2.57	0.29	0.25	0.08	0.21		0.4012	0.9596	0.0571	0.0069	0.354	0.999	0.3839	0.622	0.1315	0.0452	0.0018	0.0148	0.009	0.0518	0.004	0.0029	0.0292	0.2193		2.8556	5.5766	0.8178	0.4514	0.7104	1.1593
2075			1-myristoyl-2-arachidonoyl-GPC (14:0/20:4)*	LC/MS pos late	53195		HMDB07883			0.99	0.32	1	0.88	2.75	0.47	0.41	0.15	0.42		0.7361	0.9903	0.0032	0.0006	0.9649	0.999	0.3388	0.6171	0.1116	0.0403	0.1095	0.1171	0.0568	0.0843	0.017	0.007	0.1713	0.4783		2.1592	2.1312	1.008	0.3222	0.8888	0.8862
2087			1,2-dipalmitoyl-GPC (16:0/16:0)	LC/MS pos late	19130		HMDB00564	452110		2.02	0.52	1.69	0.82	2.67	0.55	0.45	0.14	0.37		0.3415	0.9596	0.0161	0.0023	0.1665	0.999	0.2977	0.6171	0.0198	0.0224	0.0153	0.0449	0.0176	0.0668	0.0118	0.0055	0.1331	0.4361		1.7634	3.5645	0.9674	0.499	0.7907	1.3343
2089			1-palmitoyl-2-stearoyl-GPC (16:0/18:0)	LC/MS pos late	52616		HMDB07970			2.13	0.56	1.76	0.72	2.29	0.77	0.56	0.2	0.46		0.2708	0.9596	0.0237	0.0032	0.1827	0.999	0.1811	0.6039	0.0633	0.0296	0.1712	0.1455	0.0535	0.0825	0.0232	0.0082	0.209	0.4979		1.2995	2.7633	0.9993	0.5563	0.7244	1.2747
2091			1-palmitoyl-2-oleoyl-GPC (16:0/18:1)	LC/MS pos late	52461		HMDB07972	6436017		0.92	0.67	1.11	0.91	1.51	0.65	0.59	0.47	0.7		0.6891	0.9779	0.0308	0.004	0.6045	0.999	0.4603	0.6352	0.1291	0.0447	0.3444	0.2277	0.2005	0.1379	0.2647	0.051	0.7131	0.7797		1.6836	1.5508	1.0863	0.7233	0.9871	1.0911
2094			1-palmitoyl-2-linoleoyl-GPC (16:0/18:2)	LC/MS pos late	42446		HMDB07973	5287971		1.21	0.54	1.17	1.09	2.35	0.45	0.49	0.2	0.48		0.994	0.9988	0.1781	0.0189	0.4984	0.999	0.8154	0.7098	0.0495	0.0264	0.0936	0.1094	0.0855	0.0955	0.0403	0.0116	0.2989	0.5611		1.9189	2.3136	0.8719	0.4702	0.9481	1.1073
2105			1-palmitoyl-2-arachidonoyl-GPC (16:0/20:4n6)	LC/MS pos late	52462		HMDB07982	10747814		1.99	0.42	1.57	0.88	3.26	1.15	1.01	0.24	0.79		0.2967	0.9596	0.0029	0.0006	0.305	0.999	0.3061	0.6171	0.0389	0.025	0.4572	0.2668	0.8249	0.3028	0.0431	0.0121	0.7173	0.7797		0.9554	1.9045	1.0977	0.4627	0.9607	1.5095
2116			1-palmitoleoyl-2-oleoyl-GPC (16:1/18:1)*	LC/MS pos late	52458					1.94	0.23	0.94	0.99	4.01	5.45	5.38	0.65	2.6		0.2574	0.9596	0.0004	0.0001	0.9584	0.999	0.5102	0.6407	0.0145	0.0218	3.5549e-05	0.0023	0.0136	0.0627	0.535	0.0903	0.0717	0.3295		0.4304	0.8356	2.3442	0.541	2.3176	2.172
2117			1-palmitoleoyl-2-linoleoyl-GPC (16:1/18:2)*	LC/MS pos late	52683		HMDB08006			2.01	0.19	1.12	0.89	5.16	1.74	1.54	0.17	0.86		0.3282	0.9596	8.7227e-05	6.0566e-05	0.8194	0.999	0.3575	0.6171	0.0157	0.0218	0.0066	0.0301	0.6066	0.2535	0.0173	0.0071	0.7822	0.7797		0.862	1.7365	1.5002	0.289	1.3279	1.4898
2118			1-palmitoleoyl-2-linolenoyl-GPC (16:1/18:3)*	LC/MS pos late	53180		HMDB08008			1.11	0.17	0.84	1.04	5.18	0.87	0.9	0.13	0.68		0.8721	0.9903	9.8584e-05	6.3458e-05	0.6816	0.999	0.6455	0.6638	0.0187	0.0224	0.7333	0.3497	0.5386	0.2355	0.0147	0.0065	0.5259	0.7183		1.3435	1.4968	1.1632	0.1971	1.2095	1.0207
2128			1-stearoyl-2-oleoyl-GPC (18:0/18:1)	LC/MS pos late	52438		HMDB08038			1.31	0.39	1.34	0.74	2.54	1.01	0.75	0.3	0.77		0.8242	0.9903	0.0017	0.0004	0.5717	0.999	0.2056	0.6091	0.1021	0.0385	0.7873	0.3599	0.3072	0.1702	0.0645	0.0161	0.636	0.7497		1.2484	1.6351	1.266	0.4948	0.9398	1.2559
2131			1-stearoyl-2-linoleoyl-GPC (18:0/18:2)*	LC/MS pos late	52452					1.19	0.42	0.35	1.12	0.93	0.77	0.86	0.27	0.25		0.9479	0.9903	0.0179	0.0025	0.1748	0.999	0.6399	0.6638	0.6396	0.1528	0.5478	0.2955	0.4233	0.204	0.046	0.0125	0.03	0.2193		1.4878	1.7654	1.1469	0.4793	1.2855	0.444
2139			1-stearoyl-2-arachidonoyl-GPC (18:0/20:4)	LC/MS pos late	42450		HMDB08048	16219824		1.77	0.64	1.88	0.72	2.11	0.81	0.58	0.29	0.62		0.4129	0.9596	0.079	0.0091	0.1766	0.999	0.1823	0.6039	0.1715	0.0548	0.4448	0.2631	0.104	0.1003	0.0578	0.0148	0.3898	0.621		1.3712	2.4239	1.1112	0.7086	0.7961	1.4944
2150			1,2-dioleoyl-GPC (18:1/18:1)	LC/MS pos late	52457			10350317		1.53	0.25	1.05	1.08	4.51	4.55	4.92	0.75	3.38		0.5829	0.9596	2.8408e-05	3.7705e-05	0.7436	0.999	0.5492	0.6493	0.018	0.0224	0.0006	0.0101	0.0287	0.0721	0.837	0.1284	0.0514	0.2842		0.5306	0.8099	2.414	0.6076	2.612	2.7401
2153			1-oleoyl-2-linoleoyl-GPC (18:1/18:2)*	LC/MS pos late	52453					1.24	0.27	1.19	0.98	4.25	1.83	1.79	0.4	1.72		0.8522	0.9903	1.0204e-05	2.8654e-05	0.6137	0.999	0.4223	0.622	0.0267	0.0229	0.0647	0.0911	0.5113	0.2291	0.1352	0.0285	0.3571	0.5984		0.8093	1.0029	1.4782	0.406	1.4488	1.7257
2165			1-linoleoyl-2-linolenoyl-GPC (18:2/18:3)*	LC/MS pos late	53176		HMDB08141			0.9	0.13	0.9	0.95	6.38	1.25	1.19	0.19	1.19		0.6366	0.9656	0.0002	0.0001	0.7926	0.999	0.4896	0.638	0.0053	0.0216	0.3447	0.2277	0.8805	0.3141	0.0198	0.0075	0.7411	0.7797		1.232	1.1079	1.5373	0.2057	1.4634	1.313
2168			1-linoleoyl-2-omega-arachidonoyl-GPC (18:2/20:4n3)*	LC/MS pos late	53206					0.9	0.25	2.12	0.45	3.84	0.45	0.2	0.12	0.48		0.6028	0.9596	0.0001	6.9496e-05	0.1718	0.999	0.0213	0.4976	0.0289	0.023	0.0806	0.1001	0.0044	0.0428	0.0161	0.0068	0.2754	0.5537		2.4563	2.2154	1.0968	0.2745	0.4977	1.054
2207		Phosphatidylethanolamine (PE)	1,2-dipalmitoyl-GPE (16:0/16:0)*	LC/MS pos late	57341		HMDB08923	445468		0.64	0.52	0.72	1.33	1.85	0.55	0.72	0.44	0.82		0.3048	0.9596	0.001	0.0003	0.6379	0.999	0.7845	0.6991	0.0071	0.0216	0.2331	0.1762	0.4115	0.201	0.115	0.0249	0.8853	0.7965		1.9999	1.2773	1.092	0.563	1.4498	1.0431
2210			1-palmitoyl-2-stearoyl-GPE (16:0/18:0)*	LC/MS pos late	57388		HMDB08925	5326793		0.64	0.96	0.83	1.63	1.4	0.81	1.33	1.22	1.7		0.2513	0.9596	0.4156	0.0393	0.3986	0.999	0.0349	0.5165	0.4119	0.1064	0.8072	0.3655	0.332	0.176	0.2564	0.0498	0.1504	0.4513		1.2293	0.7913	1.0007	0.9643	1.6335	1.3486
2211			1-palmitoyl-2-oleoyl-GPE (16:0/18:1)	LC/MS pos late	19263		HMDB05320	5283496		0.52	1.03	0.87	1.06	0.89	1.08	1.15	2.16	1.93		0.2204	0.9596	0.7901	0.0702	0.5844	0.999	0.9829	0.7395	0.4569	0.1154	0.585	0.3078	0.599	0.2508	0.0327	0.0101	0.0861	0.3519		1.0147	0.5265	1.0969	1.1347	1.1639	1.0144
2213			1-palmitoyl-2-linoleoyl-GPE (16:0/18:2)	LC/MS pos late	42449		HMDB05322	9546747		0.6	1.21	1.08	0.9	0.8	0.69	0.62	1.41	1.13		0.2843	0.9596	0.18	0.019	0.6608	0.999	0.44	0.6237	0.1986	0.061	0.5953	0.3093	0.4006	0.1979	0.1975	0.0396	0.4432	0.671		1.38	0.8222	0.9581	1.1592	0.8601	0.932
2216			1-palmitoyl-2-arachidonoyl-GPE (16:0/20:4)*	LC/MS pos late	52464		HMDB05323	9546800		0.66	0.18	0.67	1.34	4.98	0.76	1.02	0.21	1.03		0.403	0.9596	1.0933e-05	2.8654e-05	0.6442	0.999	0.8559	0.7151	0.0187	0.0224	0.731	0.3497	0.7017	0.2774	0.0083	0.0045	0.9078	0.7965		1.5582	1.0325	1.1811	0.2125	1.588	1.0588
2220			1-palmitoleoyl-2-oleoyl-GPE (16:1/18:1)*	LC/MS pos late	52469					0.94	0.91	0.93	1.14	1.16	8.24	9.37	7.99	9.3		0.703	0.9849	0.2235	0.0229	0.9014	0.999	0.9285	0.7256	0.7282	0.1701	0.0021	0.0163	0.0002	0.009	0.0018	0.0019	0.0006	0.0209		0.142	0.1335	1.1704	1.0662	1.3308	1.242
2225			1-stearoyl-2-oleoyl-GPE (18:0/18:1)	LC/MS pos late	42448		HMDB08993			0.85	0.37	0.76	1.17	2.4	0.81	0.94	0.35	0.84		0.5972	0.9596	0.004	0.0007	0.7563	0.999	0.7127	0.6805	0.1136	0.0408	0.6723	0.3346	0.5653	0.2418	0.0292	0.0094	0.623	0.7497		1.4373	1.2277	1.1628	0.4306	1.3547	1.0354
2228			1-stearoyl-2-linoleoyl-GPE (18:0/18:2)*	LC/MS pos late	52446		HMDB08994	9546749		0.93	0.49	1.21	0.86	2.12	0.43	0.37	0.22	0.48		0.7531	0.9903	0.0143	0.0021	0.6301	0.999	0.3272	0.6171	0.1761	0.0556	0.0864	0.1044	0.0432	0.0794	0.0104	0.0052	0.144	0.4464		2.1815	2.0344	0.9303	0.4574	0.8039	0.97
2233			1-stearoyl-2-arachidonoyl-GPE (18:0/20:4)	LC/MS pos late	52447		HMDB09003	5289133		1.09	0.36	0.92	1.32	3.35	0.82	1.08	0.27	0.91		0.8866	0.9903	0.0053	0.0009	0.7824	0.999	0.6749	0.6671	0.0527	0.0267	0.6821	0.3383	0.5506	0.2384	0.0063	0.004	0.635	0.7497		1.1362	1.236	0.9272	0.3349	1.2233	1.1232
2238			1,2-dioleoyl-GPE (18:1/18:1)	LC/MS pos late	52609			9546757		0.97	0.25	0.82	1.35	4.42	3.29	4.43	0.85	3.74		0.8122	0.9903	2.1033e-05	3.3872e-05	0.9447	0.999	0.8556	0.7151	0.0234	0.0229	0.0058	0.028	0.0491	0.0794	0.8272	0.1271	0.0294	0.2193		0.766	0.7406	2.5222	0.628	3.3933	2.7735
2239			1-oleoyl-2-linoleoyl-GPE (18:1/18:2)*	LC/MS pos late	52687		HMDB05349	9546753		0.77	0.2	1.21	1.09	6.59	1.38	1.5	0.36	2.36		0.4916	0.9596	1.5424e-05	3.0216e-05	0.7277	0.999	0.5368	0.6407	0.0266	0.0229	0.2603	0.1869	0.7911	0.2966	0.048	0.0128	0.2589	0.5527		1.1912	0.9146	1.6445	0.3276	1.7851	2.1579
2246			1,2-dilinoleoyl-GPE (18:2/18:2)*	LC/MS pos late	53174		HMDB09093	9546812		0.81	0.2	1.09	1.11	6.15	1.18	1.31	0.29	1.76		0.487	0.9596	0.0009	0.0003	0.8266	0.999	0.6787	0.6671	0.0165	0.0218	0.4967	0.2799	0.9041	0.3209	0.0652	0.0162	0.3552	0.5984		1.1938	0.9654	1.407	0.276	1.5633	1.6978
2313		Phosphatidylglycerol (PG)	1-palmitoyl-2-oleoyl-GPG (16:0/18:1)	LC/MS pos late	52448			5283509		1.13	2.51	1.59	1.04	0.66	26.15	27.22	57.8	38.18		0.3739	0.9596	0.0296	0.0039	0.8362	0.999	0.9833	0.7395	0.2098	0.0632	0.0013	0.0138	0.0005	0.0095	6.6093e-08	6.2333e-06	0.0222	0.1952		0.0305	0.0346	0.7976	1.9999	0.8302	1.321
2335		Phosphatidylinositol (PI)	1-stearoyl-2-linoleoyl-GPI (18:0/18:2)	LC/MS pos late	52468		HMDB09809			0.83	0.29	0.89	1.6	4.86	0.87	1.4	0.31	1.51		0.7053	0.9857	0.0796	0.0091	0.8319	0.999	0.6548	0.6651	0.0716	0.031	0.7604	0.3552	0.8519	0.309	0.0161	0.0068	0.8145	0.7935		1.0932	0.9052	0.9552	0.2804	1.5282	1.3625
2336			1,2-dioleoyl-GPI (18:1/18:1)	LC/MS pos late	52619		HMDB09837			0.95	0.21	0.78	1.18	4.36	5.02	5.9	1.11	4.85		0.8843	0.9903	0.0008	0.0002	0.7789	0.999	0.7658	0.6917	0.0295	0.0233	0.0016	0.0144	0.0162	0.0653	0.5085	0.087	0.0173	0.1675		0.6147	0.5847	3.0871	0.6505	3.6284	2.8374
2346			1-stearoyl-2-arachidonoyl-GPI (18:0/20:4)	LC/MS pos late	52449		HMDB09815			1.46	0.51	1.15	1.1	2.48	1.35	1.49	0.47	1.17		0.2907	0.9596	0.0047	0.0008	0.4868	0.999	0.4433	0.6246	0.1074	0.0395	0.1618	0.1417	0.904	0.3209	0.0372	0.011	0.9403	0.7999		0.9031	1.3177	1.2221	0.6223	1.3437	1.5459
2387		Lysophospholipid	1-palmitoyl-GPC (16:0)	LC/MS pos late	33955		HMDB10382	86554		1.23	0.35	1.75	0.64	3.22	0.67	0.43	0.19	0.61		0.9938	0.9988	0.0002	9.103e-05	0.4244	0.999	0.096	0.5641	0.0908	0.0359	0.388	0.2427	0.0616	0.0858	0.0573	0.0148	0.481	0.6881		1.7112	2.1069	1.1462	0.396	0.7307	1.2757
2388			2-palmitoyl-GPC (16:0)*	LC/MS neg	35253		HMDB61702	15061532		1.46	0.58	3.07	0.59	3.12	0.62	0.37	0.25	0.77		0.7773	0.9903	0.0709	0.0083	0.7771	0.999	0.1659	0.6039	0.9535	0.2091	0.9409	0.3978	0.2771	0.1608	0.3196	0.0599	0.5	0.698		2.0549	3.0047	1.2808	0.7435	0.7538	2.3175
2389			1-palmitoleoyl-GPC (16:1)*	LC/MS pos late	33230		HMDB10383	24779461		1.6	0.2	1.48	0.68	5.06	1.93	1.32	0.24	1.22		0.6524	0.9686	0.0009	0.0002	0.7192	0.999	0.1544	0.6039	0.0449	0.0259	0.048	0.0788	0.7288	0.2838	0.0718	0.0173	0.8891	0.7965		0.7903	1.2609	1.5233	0.304	1.04	1.5375
2390			2-palmitoleoyl-GPC (16:1)*	LC/MS pos late	35819		HMDB10383			1.54	0.19	0.71	0.94	3.41	3.3	3.1	0.42	1.42		0.7715	0.9903	0.0019	0.0004	0.5761	0.999	0.5155	0.6407	0.0734	0.0314	0.0082	0.0339	0.1018	0.0991	0.329	0.0613	0.5862	0.7497		0.6785	1.0473	2.2403	0.4354	2.1014	1.486
2396			1-stearoyl-GPC (18:0)	LC/MS pos late	33961		HMDB10384	497299		1.25	0.5	2.33	0.54	2.5	0.5	0.27	0.2	0.5		0.9439	0.9903	0.0073	0.0012	0.2442	0.999	0.0488	0.5431	0.2457	0.071	0.1574	0.1406	0.0165	0.0653	0.0633	0.0159	0.3056	0.5709		2.3974	3.0021	1.1871	0.5978	0.6422	1.4938
2398			1-oleoyl-GPC (18:1)	LC/MS pos late	48258		HMDB02815	16081932		1.11	0.26	1.26	0.82	3.95	2.09	1.71	0.49	1.94		0.9813	0.9975	1.0913e-05	2.8654e-05	0.6752	0.999	0.2634	0.6091	0.039	0.025	0.0614	0.0881	0.4	0.1979	0.3336	0.0619	0.293	0.5611		0.853	0.9444	1.7847	0.4648	1.4599	1.8344
2401			1-linoleoyl-GPC (18:2)	LC/MS pos late	34419	C04100	HMDB10386	11988421		0.97	0.26	1.68	0.63	4.09	0.91	0.57	0.24	0.99		0.7464	0.9903	0.0006	0.0002	0.5491	0.999	0.107	0.5691	0.0782	0.0321	0.9308	0.3954	0.1982	0.1379	0.0679	0.0166	0.8778	0.7965		1.2369	1.2011	1.1254	0.2915	0.71	1.1934
2403			1-linolenoyl-GPC (18:3)*	LC/MS pos late	45951		HMDB10388			0.71	0.17	0.88	0.97	4.98	0.81	0.78	0.19	0.96		0.4574	0.9596	0.0001	6.3458e-05	0.7118	0.999	0.4852	0.638	0.042	0.0253	0.839	0.3735	0.48	0.2215	0.0286	0.0093	0.8071	0.7923		1.4401	1.0249	1.1661	0.1983	1.1258	0.9871
2418			1-omega-arachidonoyl-GPC (20:4n3)*	LC/MS pos late	53205					0.88	0.24	1.6	0.68	4.56	0.6	0.41	0.16	0.74		0.615	0.9612	0.0024	0.0005	0.5512	0.999	0.1468	0.6039	0.0422	0.0253	0.3342	0.2235	0.0757	0.0912	0.0434	0.0121	0.6701	0.754		1.7222	1.5171	1.0279	0.2461	0.7009	1.1219
2419			1-arachidonoyl-GPC (20:4n6)*	LC/MS pos late	33228	C05208	HMDB10395			1.14	0.29	1.67	0.82	4.69	1.14	0.94	0.29	1.37		0.9762	0.9959	4.0491e-05	4.1553e-05	0.4581	0.999	0.2597	0.6091	0.0526	0.0267	0.4679	0.2706	0.6134	0.2553	0.079	0.0184	0.7744	0.7797		1.1266	1.2879	1.2841	0.3766	1.0593	1.766
2441			1-palmitoyl-GPE (16:0)	LC/MS pos late	35631		HMDB11503	9547069		0.52	0.25	0.87	0.91	3.2	0.42	0.38	0.2	0.64		0.2748	0.9596	8.2891e-06	2.8135e-05	0.7055	0.999	0.3865	0.622	0.0904	0.0359	0.2004	0.1602	0.1067	0.1003	0.0178	0.0071	0.354	0.5984		2.5314	1.3117	1.0534	0.2611	0.9596	0.8345
2448			1-stearoyl-GPE (18:0)	LC/MS pos late	42398		HMDB11130	9547068		0.83	0.38	1.24	0.91	2.98	0.48	0.44	0.22	0.65		0.6506	0.9686	9.9646e-05	6.3458e-05	0.7114	0.999	0.369	0.622	0.1076	0.0395	0.179	0.1494	0.0936	0.0984	0.0198	0.0075	0.3616	0.6019		2.0406	1.7	0.9824	0.3728	0.8969	1.1107
2449			2-stearoyl-GPE (18:0)*	LC/MS neg	41220		HMDB11129			0.97	0.5	2.2	0.64	2.83	0.43	0.27	0.22	0.62		0.9896	0.9981	0.0754	0.0087	0.8464	0.999	0.2234	0.6091	0.8688	0.1946	0.5037	0.2806	0.1642	0.1277	0.132	0.028	0.3525	0.5984		2.6257	2.5586	1.1185	0.5581	0.7163	1.5771
2450			1-oleoyl-GPE (18:1)	LC/MS pos late	35628		HMDB11506	9547071		0.65	0.28	1.03	1.05	3.87	1.54	1.62	0.66	2.55		0.4228	0.9596	6.4234e-05	5.259e-05	0.9307	0.999	0.5698	0.6537	0.039	0.025	0.2087	0.1634	0.5059	0.2286	0.5237	0.0891	0.1357	0.4361		1.2136	0.7908	1.8713	0.5212	1.9641	2.0149
2452			1-linoleoyl-GPE (18:2)*	LC/MS pos late	36600		HMDB11507	52925130		0.39	0.24	0.99	0.98	4.1	0.46	0.45	0.28	1.13		0.2195	0.9596	0.0002	8.4298e-05	0.8812	0.999	0.4021	0.622	0.0673	0.0302	0.3971	0.2449	0.2136	0.1399	0.0447	0.0123	0.9949	0.8214		2.6588	1.0497	1.2265	0.2899	1.205	1.1884
2463			1-omega-arachidonoyl-GPE (20:4n3)*	LC/MS pos late	53204					0.64	0.25	0.89	1.2	4.28	0.79	0.95	0.31	1.33		0.3981	0.9596	0.0002	8.5271e-05	0.9672	0.999	0.7217	0.6826	0.0376	0.025	0.8611	0.3785	0.6847	0.2733	0.0842	0.0194	0.6813	0.7576		1.5567	0.9975	1.2335	0.3108	1.4858	1.3291
2464			1-arachidonoyl-GPE (20:4n6)*	LC/MS neg	35186		HMDB11517	42607465		10.3	0.68	1.98	1.4	4.07	12.09	16.97	0.8	3.25		0.1804	0.9596	0.6009	0.0548	0.8921	0.999	0.443	0.6246	0.5998	0.1448	0.1887	0.1543	0.0108	0.0558	0.3714	0.0676	0.2927	0.5611		0.0751	0.7738	0.908	0.6187	1.2747	2.5179
2478			1-palmitoyl-GPS (16:0)*	LC/MS pos late	46130			9547100		0.82	0.28	1.46	0.86	4.45	0.35	0.31	0.12	0.54		0.6064	0.9596	6.5588e-05	5.2908e-05	0.6978	0.999	0.3066	0.6171	0.0922	0.0363	0.0994	0.1141	0.0436	0.0794	0.0184	0.0072	0.2985	0.5611		2.8854	2.3634	1.0219	0.2887	0.8814	1.2833
2479			1-stearoyl-GPS (18:0)*	LC/MS pos late	45966			9547101		0.98	0.39	1.5	0.71	2.69	0.63	0.44	0.25	0.68		0.773	0.9903	0.0019	0.0004	0.3666	0.999	0.1813	0.6039	0.0757	0.0316	0.2565	0.186	0.067	0.0876	0.0355	0.0107	0.4766	0.6861		1.9498	1.9049	1.2238	0.4811	0.864	1.2948
2480			1-oleoyl-GPS (18:1)	LC/MS neg	19260		HMDB61694	9547099		1	0.36	2.43	0.71	4.85	1.19	0.85	0.42	2.05		0.6339	0.9656	0.0071	0.0012	0.9644	0.999	0.2641	0.6091	0.735	0.1708	0.2777	0.1963	0.6766	0.2723	0.5998	0.0996	0.9691	0.8065		1.286	1.2866	1.5246	0.5446	1.0879	2.6422
2482			1-linoleoyl-GPS (18:2)*	LC/MS neg	43676					0.94	0.23	2.42	0.69	7.33	0.41	0.29	0.1	0.74		0.9994	0.9994	0.0067	0.0011	0.9101	0.999	0.2569	0.6091	0.4434	0.1132	0.6397	0.325	0.2262	0.1447	0.0468	0.0126	0.409	0.6338		2.6604	2.4932	1.1018	0.2528	0.7651	1.8532
2485			1-palmitoyl-GPG (16:0)*	LC/MS neg	45970			3300276		0.42	1.87	1.41	0.76	0.57	2.96	2.24	13.32	7.63		0.332	0.9596	0.0186	0.0026	0.8566	0.999	0.2811	0.6091	0.1185	0.0419	0.0697	0.0937	0.2982	0.1671	9.0487e-05	0.0003	0.0412	0.2607		0.3627	0.1507	1.0734	2.0074	0.8126	1.1498
2487			1-stearoyl-GPG (18:0)	LC/MS neg	34437					0.69	0.64	1.33	0.63	1.32	0.69	0.44	0.65	0.85		0.8449	0.9903	0.3272	0.0319	0.6583	0.999	0.2628	0.6091	0.4965	0.1243	0.7587	0.3552	0.6791	0.2728	0.9553	0.1435	0.6036	0.7497		1.8544	1.2705	1.2856	0.8196	0.8117	1.0805
2489			1-oleoyl-GPG (18:1)*	LC/MS pos late	45968					1.11	1.06	0.77	1.3	0.94	3.53	4.6	3.37	3.18		0.5818	0.9596	0.5995	0.0547	0.4275	0.999	0.5959	0.6599	0.4759	0.1195	0.048	0.0788	0.0332	0.0742	0.023	0.0082	0.1592	0.4697		0.302	0.3341	1.0648	1.1265	1.389	1.0631
2492			1-palmitoyl-GPI (16:0)	LC/MS neg	35305		HMDB61695			0.83	0.44	2.73	0.62	3.83	0.24	0.15	0.13	0.5		0.8028	0.9903	0.0412	0.0052	0.9339	0.999	0.1846	0.6039	0.8475	0.191	0.2132	0.1665	0.0636	0.0858	0.0916	0.0205	0.2793	0.5537		4.6089	3.8385	1.1283	0.4983	0.7	1.9091
2495			1-stearoyl-GPI (18:0)	LC/MS pos late	19324		HMDB61696			0.96	0.55	1.69	0.87	2.66	0.43	0.37	0.25	0.65		0.7196	0.9857	0.0577	0.0069	0.5631	0.999	0.4025	0.622	0.2311	0.0681	0.1355	0.1304	0.0683	0.0888	0.0889	0.0202	0.4983	0.698		2.7405	2.6253	1.1694	0.6455	1.0152	1.7155
2497			1-oleoyl-GPI (18:1)	LC/MS polar	36602					0.78	0.2	1.12	0.96	5.39	1.59	1.52	0.4	2.18		0.5139	0.9596	0.0089	0.0014	0.9021	0.999	0.5368	0.6407	0.027	0.0229	0.2023	0.1604	0.5815	0.2454	0.2205	0.0435	0.2722	0.5537		1.0481	0.8198	1.6632	0.3308	1.5892	1.7838
2499			1-linoleoyl-GPI (18:2)*	LC/MS neg	36594					0.81	0.14	2.38	0.63	10.99	0.55	0.35	0.09	1.02		0.9409	0.9903	0.0155	0.0022	0.9969	0.999	0.2508	0.6091	0.3202	0.0884	0.9365	0.3972	0.3485	0.1817	0.0402	0.0116	0.5284	0.7183		2.1696	1.7647	1.1944	0.1631	0.752	1.7931
2504			1-arachidonoyl-GPI (20:4)*	LC/MS neg	34214		HMDB61690			3.13	0.24	3	0.71	8.73	2.37	1.69	0.19	1.62		0.4512	0.9596	0.0034	0.0006	0.6106	0.999	0.2509	0.6091	0.3368	0.0917	0.1558	0.1406	0.5347	0.2343	0.5065	0.0869	0.787	0.7815		0.5617	1.7596	1.331	0.326	0.9476	2.8461
2573		Plasmalogen	1-(1-enyl-palmitoyl)-2-oleoyl-GPE (P-16:0/18:1)*	LC/MS pos late	52477		HMDB11342			1.19	0.38	0.83	1.24	2.73	1.14	1.42	0.36	0.99		0.7942	0.9903	0.0093	0.0015	0.9216	0.999	0.7606	0.6917	0.0856	0.0345	0.4834	0.2747	0.8994	0.3203	0.0361	0.0108	0.8415	0.7965		0.9634	1.1454	1.0984	0.4159	1.3656	1.1347
2581			1-(1-enyl-stearoyl)-2-oleoyl-GPE (P-18:0/18:1)	LC/MS pos late	52614		HMDB11375			0.95	0.37	0.81	1.23	2.67	1.15	1.42	0.45	1.2		0.8559	0.9903	0.0065	0.0011	0.9819	0.999	0.6263	0.6599	0.1165	0.0416	0.4791	0.2733	0.9952	0.3432	0.061	0.0155	0.9062	0.7965		1.1064	1.0536	1.2778	0.473	1.5689	1.2646
2582			1-(1-enyl-stearoyl)-2-linoleoyl-GPE (P-18:0/18:2)*	LC/MS pos late	52748		HMDB11376			1.04	0.45	0.93	1.08	2.24	0.63	0.68	0.27	0.61		0.9435	0.9903	0.0203	0.0028	0.8204	0.999	0.4775	0.638	0.1945	0.0602	0.2708	0.1925	0.2061	0.1386	0.0144	0.0065	0.263	0.5537		1.5123	1.571	0.9542	0.429	1.0286	0.959
2590			1-(1-enyl-stearoyl)-2-arachidonoyl-GPE (P-18:0/20:4)*	LC/MS pos late	52475		HMDB05779	9547058		0.96	0.29	1.11	1.23	4.71	0.82	1.01	0.25	1.17		0.9545	0.9903	0.0003	0.0001	0.684	0.999	0.5997	0.6599	0.0487	0.0262	0.733	0.3497	0.5081	0.2286	0.0016	0.0018	0.8507	0.7965		1.1696	1.1182	0.9567	0.2775	1.1809	1.3058
2606		Lysoplasmalogen	1-(1-enyl-palmitoyl)-GPE (P-16:0)*	LC/MS pos late	39270					0.62	0.36	1.16	0.77	2.5	0.5	0.39	0.29	0.72		0.3729	0.9596	0.0004	0.0001	0.7966	0.999	0.2318	0.6091	0.411	0.1064	0.2593	0.1868	0.0947	0.0984	0.0658	0.0163	0.4078	0.6338		2.2769	1.4224	1.135	0.4082	0.8786	1.0221
2608			1-(1-enyl-oleoyl)-GPE (P-18:1)*	LC/MS pos late	44621					0.85	0.4	1.42	0.81	2.87	2.24	1.83	1.06	3.05		0.6542	0.9686	0.0004	0.0002	0.5239	0.999	0.2652	0.6091	0.1088	0.0397	0.0517	0.0812	0.3773	0.1883	0.5599	0.0937	0.0875	0.3524		0.9193	0.7818	2.0628	0.8322	1.678	2.3862
2610			1-(1-enyl-stearoyl)-GPE (P-18:0)*	LC/MS pos late	39271					0.76	0.46	1.3	0.84	2.36	0.67	0.56	0.4	0.95		0.5796	0.9596	0.001	0.0003	0.5778	0.999	0.2797	0.6091	0.1734	0.0552	0.519	0.2846	0.1985	0.1379	0.0887	0.0202	0.7838	0.7798		1.5713	1.2019	1.0452	0.4822	0.8742	1.1402
2611			1-(1-enyl-oleoyl)-2-oleoyl-GPE (P-18:1/18:1)*	LC/MS pos late	54691		HMDB11441			1.15	0.31	1	1.09	3.48	3.62	3.94	0.98	3.41		0.8695	0.9903	0.0002	8.6746e-05	0.8641	0.999	0.5922	0.6599	0.0472	0.0259	0.0013	0.0138	0.0516	0.0811	0.7591	0.1193	0.0437	0.2607		0.7062	0.8136	2.5593	0.7969	2.7806	2.7756
2613		Glycerolipid Metabolism	glycerol	LC/MS neg	15122	C00116	HMDB00131	753		0.47	0.37	1.07	0.95	2.74	0.35	0.33	0.27	0.75		0.2691	0.9596	0.0024	0.0005	0.8976	0.999	0.4207	0.622	0.1699	0.0545	0.1666	0.1434	0.0919	0.0982	0.103	0.0227	0.6315	0.7497		3.3714	1.5854	1.1707	0.4352	1.1121	1.1911
2614			glycerol 3-phosphate	LC/MS pos early	43847	C00093	HMDB00126	754		0.66	0.72	0.99	0.65	0.89	2.18	1.41	2.38	2.12		0.514	0.9596	0.0032	0.0006	0.831	0.999	0.0188	0.4976	0.3986	0.1036	0.1049	0.1155	0.3213	0.1723	0.0275	0.0092	0.0568	0.2981		0.6698	0.44	1.4575	1.0486	0.9438	0.9323
2619			glycerophosphoglycerol	LC/MS polar	48857	C03274		439964		0.75	0.85	0.88	0.95	0.98	3.99	3.8	4.52	4.45		0.563	0.9596	0.29	0.0288	0.5619	0.999	0.6445	0.6638	0.6419	0.153	0.0346	0.0648	0.0366	0.077	0.0277	0.0092	0.034	0.2352		0.3585	0.2696	1.4305	1.2185	1.3624	1.1994
2624		Monoacylglycerol	1-palmitoleoylglycerol (16:1)*	LC/MS neg	52431					1.85	1.27	1.14	0.75	0.67	2.6	1.94	1.78	1.2		0.2401	0.9596	0.4537	0.0426	0.6156	0.999	0.3571	0.6171	0.1955	0.0603	0.083	0.1017	0.1553	0.1248	0.1846	0.0372	0.8273	0.7964		0.3767	0.6973	0.9787	1.243	0.732	0.8352
2627			1-oleoylglycerol (18:1)	LC/MS neg	21184		HMDB11567	5283468		1	1.2	1.5	0.83	1.03	2.51	2.08	3.02	3.12		0.9335	0.9903	0.5588	0.0514	0.8389	0.999	0.4305	0.622	0.3753	0.0994	0.1002	0.1141	0.2514	0.1523	0.0651	0.0162	0.4588	0.6804		0.6224	0.6199	1.5601	1.8717	1.2923	1.9365
2628			1-linoleoylglycerol (18:2)	LC/MS neg	27447			5283469		0.87	1.36	1.94	0.74	1.05	0.83	0.62	1.3	1.37		0.9412	0.9903	0.3176	0.0311	0.9643	0.999	0.3292	0.6171	0.3359	0.0916	0.6719	0.3346	0.7773	0.2942	0.3521	0.0644	0.8513	0.7965		1.3563	1.1839	1.1302	1.5402	0.8347	1.6234
2633			1-dihomo-linolenylglycerol (20:3)	LC/MS neg	48341					0.8	1.21	1.96	1	1.63	0.6	0.61	0.91	1.48		0.9562	0.9903	0.5295	0.049	0.9478	0.999	0.5942	0.6599	0.6018	0.145	0.9506	0.3999	0.7435	0.286	0.6438	0.105	0.8734	0.7965		1.508	1.2076	0.9104	1.0987	0.9144	1.7901
2634			1-arachidonylglycerol (20:4)	LC/MS neg	34397	C13857	HMDB11549	5282281		0.99	1.65	1.99	0.96	1.16	1.08	1.04	1.78	2.08		0.9447	0.9903	0.1802	0.019	0.9442	0.999	0.4962	0.6381	0.4082	0.1058	0.4752	0.2723	0.9468	0.3323	0.2091	0.0416	0.8678	0.7965		1.1397	1.1336	1.2286	2.023	1.1799	2.3535
2635			1-eicosapentaenoylglycerol (20:5)*	LC/MS neg	53220		HMDB11580			0.69	1.32	1.23	1.34	1.25	0.51	0.69	0.98	1.23		0.8485	0.9903	0.4514	0.0425	0.7874	0.999	0.6604	0.6651	0.3494	0.0942	0.8663	0.3785	0.8453	0.3076	0.443	0.0778	0.7807	0.7797		1.9439	1.3316	0.9955	1.3102	1.332	1.6371
2640			2-palmitoleoylglycerol (16:1)*	LC/MS neg	52432					0.98	1.03	0.99	0.77	0.74	1.93	1.48	2.03	1.5		0.3542	0.9596	0.9478	0.0828	0.4326	0.999	0.339	0.6171	0.2197	0.0654	0.1026	0.1148	0.1573	0.1249	0.1404	0.0292	0.9307	0.799		0.663	0.6488	1.279	1.3182	0.9828	0.972
2642			2-oleoylglycerol (18:1)	LC/MS neg	21232		HMDB11537	5319879		0.93	1.05	1.22	0.88	1.03	2.67	2.35	3.01	3.1		0.9367	0.9903	0.9384	0.0821	0.6096	0.999	0.564	0.6536	0.3912	0.1021	0.0934	0.1094	0.1714	0.13	0.0772	0.0183	0.5101	0.7045		0.63	0.5834	1.6799	1.7577	1.4812	1.8075
2643			2-linoleoylglycerol (18:2)	LC/MS neg	32506		HMDB11538	5365676		0.88	1.19	1.92	0.7	1.13	0.98	0.69	1.33	1.5		0.9149	0.9903	0.5591	0.0514	0.8811	0.999	0.2705	0.6091	0.3467	0.0939	0.4906	0.2776	0.9167	0.3233	0.3384	0.0625	0.9114	0.7965		1.2027	1.0546	1.1771	1.4035	0.8239	1.5847
2644			2-arachidonoylglycerol (20:4)	LC/MS neg	19266	C13856	HMDB04666	5282280		0.7	1.06	1.85	0.88	1.54	0.53	0.47	0.81	1.25		0.7389	0.9903	0.9604	0.0838	0.8921	0.999	0.4718	0.638	0.5655	0.1382	0.846	0.3748	0.522	0.2311	0.7946	0.1231	0.7565	0.7797		1.9079	1.3346	1.0193	1.0854	0.9002	1.6672
2645			2-eicosapentaenoylglycerol (20:5)*	LC/MS neg	53221		HMDB11550	11660820		0.66	1.23	1.49	0.85	1.04	0.76	0.65	1.42	1.47		0.9711	0.9937	0.636	0.0578	0.6954	0.999	0.4345	0.6232	0.3312	0.0909	0.5776	0.3061	0.9882	0.3424	0.3073	0.0578	0.7308	0.7797		1.867	1.2321	1.4275	1.7487	1.2144	1.8126
2648			1-heptadecenoylglycerol (17:1)*	LC/MS neg	62449					0.56	1.15	0.57	1.14	0.56	0.29	0.32	0.59	0.33		0.6457	0.9686	0.9626	0.0838	0.2479	0.999	0.6684	0.6663	0.1521	0.0496	0.4587	0.2671	0.3672	0.1869	0.8437	0.1292	0.1662	0.4728		3.2941	1.8451	0.9411	1.0794	1.07	0.6073
2649			2-heptadecenoylglycerol (17:1)*	LC/MS neg	62448					0.48	0.81	0.76	0.93	0.87	0.3	0.28	0.51	0.44		0.5225	0.9596	0.3959	0.0378	0.3786	0.999	0.4993	0.6381	0.3613	0.0964	0.475	0.2723	0.3224	0.1723	0.761	0.1194	0.3375	0.592		3.5655	1.7031	1.0701	0.866	0.9916	0.7547
2660		Diacylglycerol	diacylglycerol (16:1/18:2 [2], 16:0/18:3 [1])*	LC/MS pos late	54966					1.82	0.3	2.27	0.55	4.13	1.85	1.02	0.31	1.28		0.3697	0.9596	0.0003	0.0001	0.332	0.999	0.0218	0.4976	0.0756	0.0316	0.0467	0.078	0.9382	0.3298	0.0703	0.0171	0.8651	0.7965		0.8977	1.6353	1.6625	0.5056	0.9195	2.0881
2676			palmitoyl-oleoyl-glycerol (16:0/18:1) [2]*	LC/MS pos late	54942	C13861	HMDB07102			1	0.59	1.4	0.71	1.69	2.11	1.5	1.25	2.11				0.088	0.0099	0.6375	0.999	0.2222	0.6091	0.3749	0.0994	0.0358	0.0658	0.0715	0.0893	0.006	0.0039	0.1639	0.4728		0.7263	0.7263	1.5328	0.9079	1.0921	1.5314
2678			palmitoyl-linoleoyl-glycerol (16:0/18:2) [2]*	LC/MS pos late	52634		HMDB07103			1.04	0.46	2.38	0.43	2.24	0.55	0.24	0.24	0.54		0.815	0.9903	0.0885	0.0099	0.5252	0.999	0.031	0.5001	0.5901	0.1435	0.2697	0.1922	0.0166	0.0653	0.0711	0.0172	0.2694	0.5537		2.4471	2.5566	1.3509	0.6166	0.5804	1.3789
2680			palmitoleoyl-oleoyl-glycerol (16:1/18:1) [1]*	LC/MS pos late	52632		HMDB07131	9543694		1	0.3	1.86	0.75	4.67	3.55	2.67	1.07	4.98				0.2089	0.0217	0.5372	0.999	0.8732	0.7151	0.081	0.033	0.1859	0.1532	0.0747	0.091	0.391	0.0704	0.0711	0.3295		0.2751	0.2751	0.9756	0.2937	0.7352	1.3702
2681			palmitoleoyl-oleoyl-glycerol (16:1/18:1) [2]*	LC/MS pos late	52631					1.82	0.44	1.69	0.78	2.97	6.43	5.04	1.57	4.67		0.2353	0.9596	0.0115	0.0017	0.406	0.999	0.3133	0.6171	0.0614	0.0289	0.0055	0.0276	0.0088	0.0518	0.1527	0.0312	0.0144	0.1499		0.2815	0.5126	1.8098	0.8051	1.4175	2.3948
2682			palmitoleoyl-linoleoyl-glycerol (16:1/18:2) [1]*	LC/MS pos late	54967		HMDB07132			0.99	0.26	4.14	0.37	6.03	1.93	0.72	0.5	3.01		0.9064	0.9903	0.127	0.0138	0.0774	0.999	0.2419	0.6091	0.0404	0.0251	0.3645	0.2353	0.8685	0.3119	0.2547	0.0495	0.1353	0.4361		0.8374	0.8307	1.6126	0.4142	0.6035	2.4976
2683			palmitoyl-dihomo-linolenoyl-glycerol (16:0/20:3n3 or 6) [2]*	LC/MS pos late	54941					1.15	0.43	2.93	0.45	3.1	0.6	0.27	0.22	0.69		0.9402	0.9903	0.0022	0.0005	0.3117	0.999	0.0606	0.5641	0.3885	0.1019	0.1769	0.1484	0.0192	0.0682	0.0165	0.0068	0.3116	0.573		1.673	1.9256	0.9958	0.4275	0.4529	1.3251
2685			palmitoyl-arachidonoyl-glycerol (16:0/20:4) [2]*	LC/MS pos late	54958		HMDB07112			1.17	0.46	1.92	0.79	3.26	0.66	0.52	0.26	0.85		0.9275	0.9903	0.0022	0.0005	0.3111	0.999	0.2702	0.6091	0.0726	0.0313	0.298	0.2073	0.1056	0.1003	0.0372	0.011	0.6767	0.7541		1.5115	1.773	0.9952	0.4625	0.7853	1.5067
2690			stearoyl-linoleoyl-glycerol (18:0/18:2) [1]*	LC/MS pos late	54948					1.45	0.35	1.52	0.86	3.74	12.57	10.78	3.04	11.35		0.2726	0.9596	0.0037	0.0007	0.6065	0.999	0.4692	0.638	0.0512	0.0266	0.0003	0.008	0.0003	0.0094	0.0027	0.0024	0.0021	0.0514		0.1885	0.2726	2.3689	0.8284	2.0323	3.0952
2691			stearoyl-linoleoyl-glycerol (18:0/18:2) [2]*	LC/MS pos late	54947					3.28	2.95	1.7	1.13	0.65	0.43	0.49	0.39	0.25		0.1593	0.9596	0.0719	0.0084	0.4082	0.999	0.3739	0.622	0.2963	0.0828	0.391	0.2428	0.496	0.226	0.3503	0.0641	0.1041	0.3754		0.5511	1.8095	0.2366	0.6968	0.2675	0.4554
2696			oleoyl-linoleoyl-glycerol (18:1/18:2) [1]	LC/MS pos late	46798		HMDB07219			1.32	0.54	3.12	0.46	2.66	1.93	0.89	0.79	2.1		0.6025	0.9596	0.0119	0.0018	0.0629	0.999	0.0249	0.4976	0.1218	0.0426	0.1125	0.1183	0.9915	0.343	0.9445	0.1421	0.2071	0.4979		0.7987	1.0556	1.5389	0.8326	0.7108	2.2166
2697			oleoyl-linoleoyl-glycerol (18:1/18:2) [2]	LC/MS pos late	46799		HMDB07219			1.44	0.46	2.02	0.75	3.29	2.22	1.66	0.71	2.33		0.5433	0.9596	0.0006	0.0002	0.2883	0.999	0.1932	0.6039	0.0827	0.0335	0.0191	0.052	0.2349	0.1456	0.6376	0.1049	0.1958	0.4937		0.7669	1.1073	1.7042	0.7829	1.2739	2.5792
2701			linoleoyl-linoleoyl-glycerol (18:2/18:2) [1]*	LC/MS pos late	54968		HMDB07248			1.75	0.3	0.81	0.62	1.66	3.31	2.06	0.57	0.96		0.5575	0.9596	0.1986	0.0207	0.7536	0.999	0.5092	0.6407	0.6285	0.1504	0.1755	0.1477	0.3717	0.1873	0.6424	0.105	0.9895	0.8182		0.4657	0.8163	1.5425	0.4691	0.9572	0.78
2707			stearoyl-arachidonoyl-glycerol (18:0/20:4) [1]*	LC/MS pos late	57450					0.99	0.63	2.39	0.5	1.88	0.37	0.18	0.23	0.44		0.8058	0.9903	0.1015	0.0112	0.1708	0.999	0.0222	0.4976	0.3831	0.1009	0.0272	0.0576	0.0019	0.026	0.014	0.0064	0.1145	0.3991		2.7166	2.6859	0.999	0.6298	0.4951	1.1822
2708			stearoyl-arachidonoyl-glycerol (18:0/20:4) [2]*	LC/MS pos late	57449					1.29	0.6	2.28	0.53	2.02	1.01	0.54	0.47	0.94		0.4772	0.9596	0.0825	0.0094	0.2014	0.999	0.0591	0.5641	0.328	0.0903	0.8344	0.372	0.1408	0.1175	0.0411	0.0117	0.5865	0.7497		1.3908	1.7981	1.4102	0.842	0.7463	1.6988
2709			oleoyl-arachidonoyl-glycerol (18:1/20:4) [1]*	LC/MS pos late	54960		HMDB07228			1.31	0.43	1.81	0.86	3.59	1.24	1.07	0.41	1.47		0.6347	0.9656	0.0022	0.0005	0.3772	0.999	0.3728	0.622	0.073	0.0313	0.3331	0.2234	0.9523	0.3331	0.0873	0.0199	0.6393	0.7497		1.1098	1.4593	1.3779	0.5984	1.1916	2.151
2710			oleoyl-arachidonoyl-glycerol (18:1/20:4) [2]*	LC/MS pos late	54961		HMDB07228			1.61	0.42	1.76	0.88	3.68	2.96	2.6	0.77	2.85		0.2857	0.9596	0.0007	0.0002	0.3024	0.999	0.3534	0.6171	0.0467	0.0259	0.0176	0.0495	0.1101	0.1016	0.6575	0.1064	0.089	0.3541		0.6339	1.0223	1.8735	0.7904	1.6484	2.9088
2712			linoleoyl-arachidonoyl-glycerol (18:2/20:4) [2]*	LC/MS pos late	54956		HMDB07257			1.4	0.36	1.18	1.21	3.92	2.42	2.92	0.63	2.47		0.4992	0.9596	0.0019	0.0004	0.6691	0.999	0.6586	0.6651	0.059	0.0282	0.0537	0.0832	0.2048	0.1386	0.3452	0.0633	0.2016	0.4979		0.7667	1.0744	1.8519	0.6751	2.2357	2.6488
2737		Galactosyl Glycerolipids	galactosylglycerol	LC/MS polar	57345	C05401	HMDB06790	16048618		0.7	0.38	2.11	0.89	4.98	0.16	0.14	0.09	0.43		0.4662	0.9596	0.013	0.0019	0.5769	0.999	0.4139	0.622	0.0927	0.0363	0.0245	0.0554	0.0102	0.0553	0.0219	0.0079	0.2764	0.5537		5.902	4.1532	0.9601	0.3614	0.8557	1.8014
2767		Sphingolipid Synthesis	sphinganine	LC/MS pos late	17769	C00836	HMDB00269	3126		0.55	0.4	0.56	1.94	2.74	0.38	0.74	0.28	0.76		0.1056	0.9596	0.0016	0.0004	0.806	0.999	0.7926	0.7006	0.0123	0.0218	0.0236	0.0549	0.2233	0.1437	0.0038	0.0029	0.4104	0.6338		2.3325	1.2853	0.8892	0.3552	1.7244	0.9724
2769			sphingadienine	LC/MS pos late	57426			6449795		0.87	0.32	0.89	2.55	7.09	0.73	1.86	0.27	1.91		0.8673	0.9903	0.011	0.0016	0.7935	0.999	0.5341	0.6407	0.0099	0.0216	0.5484	0.2955	0.8178	0.3027	0.0035	0.0028	0.3933	0.6228		1.5116	1.3099	1.1032	0.3535	2.8083	2.5063
2772			hexadecasphinganine (d16:0)*	LC/MS pos late	57544	C13915		656816		0.67	0.36	0.76	1.79	3.81	0.19	0.34	0.1	0.38		0.251	0.9596	0.0004	0.0001	0.9584	0.999	0.8822	0.7151	0.029	0.023	0.0027	0.0174	0.0352	0.0764	0.0007	0.0011	0.047	0.2713		4.5498	3.0317	0.853	0.3059	1.527	1.1641
2890		Sphingomyelins	sphingomyelin (d18:1/25:0, d19:0/24:1, d20:1/23:0, d19:1/24:0)*	LC/MS pos late	57478					0.56	0.25	0.86	0.59	2.05	0.36	0.22	0.16	0.33		0.262	0.9596	0.1752	0.0186	0.7817	0.999	0.5033	0.6395	0.54	0.1325	0.1354	0.1304	0.0221	0.0712	0.0114	0.0054	0.0641	0.3224		3.2724	1.8487	1.1936	0.297	0.7074	0.6078
2926		Sphingosines	hexadecasphingosine (d16:1)*	LC/MS pos late	57428					0.62	0.62	0.75	1.84	2.23	0.19	0.35	0.19	0.43		0.1311	0.9596	0.1341	0.0145	0.9537	0.999	0.6816	0.6685	0.133	0.0455	0.0007	0.0106	0.0368	0.077	0.0029	0.0025	0.0717	0.3295		3.6061	2.2193	0.6888	0.4276	1.268	0.9535
2927			heptadecasphingosine (d17:1)	LC/MS pos late	57427			5283557		0.91	0.38	1	1.41	3.75	0.63	0.89	0.26	0.98		0.6026	0.9596	8.5972e-05	6.0461e-05	0.6674	0.999	0.8855	0.7151	0.0176	0.0222	0.1515	0.1401	0.3772	0.1883	0.0336	0.0102	0.9998	0.8241		1.661	1.5092	1.0445	0.3925	1.4745	1.4734
2936		Mevalonate Metabolism	3-hydroxy-3-methylglutarate	LC/MS polar	531	C03761	HMDB00355	1662		0.95	0.7	1.4	0.51	1.02	1.21	0.62	0.89	0.91		0.8087	0.9903	0.2928	0.0289	0.249	0.999	0.0643	0.5641	0.6457	0.1537	0.5282	0.2884	0.3166	0.1723	0.7824	0.1218	0.8814	0.7965		1.1665	1.1065	1.4126	0.9894	0.7235	1.0123
2953		Sterol	7-dehydrocholesterol	LC/MS pos late	1099	C01164	HMDB00032	439423		0.89	0.49	1.39	1.34	3.79	0.19	0.26	0.11	0.4		0.562	0.9596	0.0072	0.0012	0.7509	0.999	0.897	0.7173	0.1201	0.0421	0.0029	0.0178	0.0102	0.0553	0.0147	0.0065	0.176	0.4835		3.9345	3.5175	0.7573	0.3727	1.0175	1.412
3269		Secondary Bile Acid Metabolism	3b-hydroxy-5-cholenoic acid	LC/MS neg	43507		HMDB00308	92997		0.81	0.29	2.18	1.14	8.51	0.11	0.12	0.04	0.32		0.6455	0.9686	0.0017	0.0004	0.8439	0.999	0.9765	0.7395	0.2455	0.071	0.0134	0.0404	0.0076	0.0501	0.0051	0.0034	0.1027	0.3754		8.2054	6.6544	0.8681	0.2536	0.9898	2.1592
3847	Nucleotide	Purine Metabolism, (Hypo)Xanthine/Inosine containing	inosine 5'-monophosphate (IMP)	LC/MS polar	2133	C00130	HMDB00175	8582		0.92	0.81	1.29	0.54	0.86	2.74	1.48	2.43	2.08		0.9801	0.9975	0.4964	0.0461	0.197	0.999	0.0651	0.5641	0.7389	0.1713	0.0664	0.0911	0.3935	0.1953	0.0364	0.0108	0.0363	0.2387		0.6854	0.6312	1.8803	1.5323	1.0128	1.3107
3848			inosine	LC/MS neg	1123	C00294	HMDB00195	6021		0.64	0.18	0.62	4.06	13.62	0.08	0.31	0.02	0.3		0.3948	0.9596	0.0034	0.0006	0.7529	0.999	0.6916	0.6741	0.0885	0.0354	0.0067	0.0301	0.0303	0.0721	0.0002	0.0006	0.0777	0.3379		11.3991	7.3113	0.8671	0.1604	3.5188	2.1846
3849			hypoxanthine	LC/MS neg	3127	C00262	HMDB00157	790		0.6	0.18	1.32	0.86	6.25	0.41	0.35	0.12	0.78		0.3271	0.9596	0.0053	0.0009	0.7709	0.999	0.3202	0.6171	0.0251	0.0229	0.1555	0.1406	0.0702	0.0893	0.0111	0.0054	0.6176	0.7497		2.5958	1.5492	1.0634	0.1931	0.9154	1.2078
3850			xanthine	LC/MS polar	3147	C00385	HMDB00292	1188		0.73	0.27	1.24	0.97	4.49	0.57	0.55	0.21	0.94		0.5502	0.9596	5.351e-05	4.6591e-05	0.6774	0.999	0.427	0.622	0.0384	0.025	0.4243	0.255	0.2422	0.1488	0.0243	0.0084	0.8371	0.7964		1.7712	1.2894	1.0106	0.2704	0.9814	1.214
3852			xanthosine	LC/MS neg	15136	C01762	HMDB00299	64959		0.56	0.63	1.05	2.39	3.98	0.1	0.23	0.11	0.43		0.3592	0.9596	0.0879	0.0099	0.5858	0.999	0.8393	0.7126	0.1104	0.04	0.0116	0.0395	0.0225	0.0712	0.0074	0.0043	0.1239	0.4204		2.4082	1.3463	0.2288	0.1445	0.547	0.5745
3855			N1-methylinosine	LC/MS pos early	48351		HMDB02721	65095		0.67	0.26	1.18	0.77	3.57	1.18	0.91	0.45	1.61		0.6055	0.9596	0.0945	0.0106	0.5228	0.999	0.5842	0.657	0.0406	0.0252	0.833	0.372	0.7426	0.286	0.1987	0.0398	0.3776	0.6127		1.2333	0.826	1.4534	0.3728	1.125	1.3327
3856			2'-deoxyinosine	LC/MS neg	15076	C05512	HMDB00071	65058		0.92	0.18	2.08	1.48	17.33	0.43	0.64	0.08	1.44		0.9122	0.9903	3.6757e-05	4.0328e-05	0.2524	0.999	0.7237	0.6826	0.0082	0.0216	0.1702	0.1451	0.2113	0.1395	0.0007	0.0011	0.9046	0.7965		2.2872	2.1048	0.9883	0.1749	1.4596	3.0308
3858			urate	LC/MS neg	1604	C00366	HMDB00289	1175		0.38	0.46	0.94	0.84	1.72	0.58	0.49	0.7	1.2		0.3181	0.9596	0.027	0.0036	0.9343	0.999	0.3751	0.622	0.2016	0.0614	0.7729	0.3552	0.459	0.215	0.7934	0.1231	0.5798	0.7497		2.5045	0.9529	1.4553	0.6688	1.2188	1.147
3859			uric acid ribonucleoside*	LC/MS neg	62102			164933		0.56	0.09	1.1	0.57	7.3	0.32	0.19	0.05	0.36		0.4714	0.9596	0.0001	7.7224e-05	0.9381	0.999	0.1064	0.5691	0.1114	0.0403	0.3546	0.2318	0.0721	0.0893	0.033	0.0101	0.2993	0.5611		5.8109	3.2546	1.8827	0.1618	1.0781	1.1808
3860			allantoin	LC/MS polar	1107	C02350	HMDB00462	204		1.05	0.22	1.21	1.28	7.06	1.04	1.34	0.22	1.55		0.989	0.9981	3.0931e-05	3.7705e-05	0.7466	0.999	0.8426	0.7141	0.0202	0.0224	0.6473	0.326	0.8553	0.309	0.0179	0.0072	0.619	0.7497		1.042	1.089	1.0859	0.239	1.3932	1.6876
3861			allantoic acid	LC/MS polar	33434	C00499	HMDB01209	203		0.69	0.1	1.24	1.05	13.25	0.45	0.47	0.06	0.84		0.5281	0.9596	0.0001	7.0183e-05	0.9471	0.999	0.6136	0.6599	0.0093	0.0216	0.2632	0.1881	0.2028	0.1379	0.0025	0.0023	0.6154	0.7497		2.1451	1.4794	0.9622	0.0943	1.0075	1.2497
3865		Purine Metabolism, Adenine containing	adenosine 5'-diphosphate (ADP)	LC/MS polar	3108	C00008	HMDB01341	6022		0.45	0.2	0.43	2.24	4.89	0.78	1.74	0.34	1.66		0.6922	0.9779	0.0007	0.0002	0.8648	0.999	0.9549	0.7395	0.0045	0.0216	0.7476	0.3537	0.826	0.3028	0.0077	0.0044	0.2597	0.5527		1.8479	0.8267	1.4333	0.2811	3.21	1.3748
3866			adenosine 5'-monophosphate (AMP)	LC/MS pos early	32342	C00020	HMDB00045	6083		0.64	0.19	1.35	0.92	6.56	0.66	0.61	0.2	1.29		0.4313	0.9596	0.0003	0.0001	0.6037	0.999	0.3995	0.622	0.0113	0.0216	0.5981	0.3102	0.3212	0.1723	0.0091	0.0047	0.7706	0.7797		1.6511	1.0602	1.097	0.2085	1.0117	1.3687
3867			adenosine 3'-monophosphate (3'-AMP)	LC/MS neg	35142	C01367	HMDB03540	41211		1.08	0.35	0.86	0.68	1.69	3.9	2.66	1.25	2.11		0.854	0.9903	0.0008	0.0002	0.9122	0.999	0.1458	0.6039	0.518	0.128	0.0202	0.0533	0.1871	0.1348	0.3322	0.0618	0.2235	0.5207		0.7791	0.8411	3.0381	1.0494	2.074	1.775
3868			adenosine 2'-monophosphate (2'-AMP)	LC/MS neg	36815	C00946	HMDB11617	94136		0.58	0.3	0.91	1.28	3.83	0.82	1.05	0.43	1.64		0.4147	0.9596	0.0006	0.0002	0.8788	0.999	0.7483	0.6917	0.0277	0.0229	0.9702	0.4056	0.8424	0.3072	0.1735	0.0352	0.3814	0.6133		1.5277	0.8884	1.2507	0.38	1.6006	1.4565
3870			adenosine-2',3'-cyclic monophosphate	LC/MS neg	37467	C02353	HMDB11616	2024		0.78	0.73	0.49	0.94	0.62	4.48	4.19	4.19	2.61		0.6669	0.9686	0.3862	0.037	0.2119	0.999	0.661	0.6651	0.1066	0.0394	0.0179	0.0496	0.037	0.077	0.0035	0.0028	0.0259	0.2137		0.4778	0.3739	2.14	1.565	2.0011	0.9754
3871			adenosine 3',5'-diphosphate	LC/MS neg	15691	C00054	HMDB00061	159296		0.7	0.44	1.02	1.54	3.55	0.61	0.94	0.39	1.38		0.4974	0.9596	0.0034	0.0006	0.7877	0.999	0.7101	0.6795	0.0258	0.0229	0.4239	0.255	0.72	0.2813	0.0511	0.0134	0.5328	0.7216		1.7104	1.192	1.045	0.4639	1.6091	1.6452
3872			adenylosuccinate	LC/MS neg	18360	C03794	HMDB00536	195		0.66	0.05	0.73	1.3	17.44	0.33	0.43	0.03	0.48		0.4161	0.9596	1.4699e-06	2.0157e-05	0.9986	0.999	0.5044	0.6395	0.0043	0.0216	0.1242	0.1256	0.0944	0.0984	0.0021	0.002	0.3179	0.5752		3.2799	2.1489	1.0959	0.0596	1.4228	1.0393
3873			adenosine	LC/MS pos early	555	C00212	HMDB00050	60961		0.43	0.22	0.75	2.26	7.64	0.15	0.35	0.08	0.6		0.2875	0.9596	0.0021	0.0004	0.8438	0.999	0.8857	0.7151	0.0513	0.0266	0.05	0.0807	0.0751	0.091	0.0142	0.0064	0.4165	0.6398		6.5057	2.7841	0.9952	0.22	2.2502	1.6801
3874			adenine	LC/MS pos early	554	C00147	HMDB00034	190		0.67	0.16	1	2.6	15.96	0.13	0.33	0.03	0.49		0.5887	0.9596	3.392e-05	3.9588e-05	0.8316	0.999	0.8553	0.7151	0.0758	0.0316	0.0222	0.0542	0.0473	0.0794	8.9196e-05	0.0003	0.1455	0.447		5.9696	4.003	0.7593	0.1238	1.9706	1.9759
3875			1-methyladenine	LC/MS pos early	1527	C02216	HMDB11599	78821		0.7	0.74	1.2	0.76	1.23	0.96	0.73	1.02	1.25		0.4796	0.9596	0.3531	0.0341	0.8374	0.999	0.3933	0.622	0.9432	0.2072	0.8734	0.3796	0.7435	0.286	0.6395	0.105	0.7683	0.7797		1.3697	0.9554	1.3167	0.9711	1.0001	1.1984
3880			N1-methyladenosine	LC/MS pos early	15650	C02494	HMDB03331	27476		0.71	0.18	0.64	1.35	4.89	0.46	0.62	0.11	0.55		0.4324	0.9596	0.0111	0.0017	0.3772	0.999	0.8026	0.7045	0.0529	0.0267	0.2065	0.1623	0.3286	0.1747	0.0735	0.0177	0.641	0.7497		3.3015	2.3494	1.5151	0.2661	2.05	1.3022
3881			N6-methyladenosine	LC/MS pos early	37114		HMDB04044	102175		0.55	0.07	1.73	1.01	25.92	1.17	1.18	0.14	3.72		0.3232	0.9596	0.0014	0.0003	0.2678	0.999	0.4161	0.622	0.0003	0.0206	0.4646	0.2699	0.9939	0.3432	0.0236	0.0083	0.062	0.3157		1.0736	0.5897	1.2565	0.0846	1.2673	2.1931
3891			N6-carbamoylthreonyladenosine	LC/MS neg	35157		HMDB41623	161466		0.9	0.52	1.74	0.57	1.92	0.92	0.53	0.53	1.02		0.7576	0.9903	0.105	0.0116	0.2084	0.999	0.107	0.5691	0.2053	0.0622	0.9974	0.4136	0.1785	0.1329	0.2827	0.0538	0.9262	0.799		1.4278	1.2779	1.3084	0.6789	0.7503	1.3064
3894			2'-deoxyadenosine 5'-monophosphate	LC/MS neg	46333	C00360	HMDB00905	12599		0.84	1.01	1.09	0.76	0.82	1.95	1.47	2.33	1.91		0.8258	0.9903	0.8827	0.0777	0.7798	0.999	0.1511	0.6039	0.2219	0.0656	0.1406	0.1334	0.3054	0.1702	0.0359	0.0107	0.0916	0.3541		0.7066	0.5934	1.3745	1.3831	1.0395	1.1336
3895			2'-deoxyadenosine 3'-monophosphate	LC/MS neg	40663			1467		1.42	0.66	2.5	0.61	2.32	11.65	7.16	5.42	12.58		0.3739	0.9596	0.6549	0.0593	0.2018	0.999	0.4986	0.6381	0.2813	0.0796	0.0129	0.0404	0.0032	0.0346	0.0036	0.0028	0.0036	0.0606		0.1553	0.2209	1.8099	1.1969	1.1113	2.7797
3901			N6-succinyladenosine	LC/MS neg	48130		HMDB00912	165243		0.74	0.29	0.93	0.89	2.86	0.45	0.4	0.18	0.5		0.5208	0.9596	0.0007	0.0002	0.7007	0.999	0.2684	0.6091	0.0363	0.025	0.1736	0.1466	0.0711	0.0893	0.014	0.0064	0.2297	0.5207		2.5445	1.8903	1.145	0.3332	1.0216	0.9529
3904		Purine Metabolism, Guanine containing	guanosine 5'- monophosphate (5'-GMP)	LC/MS polar	2849	C00144	HMDB01397	6804		0.74	0.25	1.62	0.92	5.99	0.55	0.5	0.18	1.1		0.6174	0.9612	0.002	0.0004	0.4626	0.999	0.4879	0.638	0.025	0.0229	0.3467	0.2283	0.2011	0.1379	0.0063	0.004	0.9169	0.7965		1.7977	1.3374	0.9875	0.2454	0.9071	1.4699
3905			guanosine 3'-monophosphate (3'-GMP)	LC/MS neg	39786			3522		0.85	0.56	0.84	0.8	1.21	2.25	1.8	1.47	1.77		0.5877	0.9596	0.2769	0.0276	0.6761	0.999	0.482	0.638	0.5292	0.1305	0.0891	0.1066	0.2253	0.1446	0.8019	0.1238	0.2255	0.5207		0.7215	0.6118	1.6198	0.9003	1.2992	1.0853
3907			guanosine-2',3'-cyclic monophosphate	LC/MS neg	37139	C06194	HMDB11629	92823		0.74	0.49	0.52	0.89	0.95	4.35	3.87	2.85	2.7		0.8721	0.9903	0.1363	0.0146	0.3354	0.999	0.6518	0.6651	0.6249	0.1498	0.0634	0.0899	0.1019	0.0991	0.024	0.0084	0.0448	0.2612		0.5398	0.4006	2.3481	1.1411	2.0904	1.08
3909			guanosine	LC/MS neg	1573	C00387	HMDB00133	6802		0.79	0.2	0.76	3.24	12.21	0.11	0.35	0.03	0.34		0.6694	0.9686	0.0084	0.0013	0.6683	0.999	0.7343	0.687	0.0512	0.0266	0.0107	0.0382	0.039	0.078	7.8993e-05	0.0003	0.074	0.3299		8.0984	6.3634	0.8791	0.1763	2.8491	2.1523
3910			guanine	LC/MS neg	32352	C00242	HMDB00132	764		1.53	0.81	1.78	1.07	2.35	1.13	1.21	0.6	1.41		0.2784	0.9596	0.2559	0.0257	0.2843	0.999	0.43	0.622	0.271	0.0772	0.5067	0.2806	0.7167	0.2806	0.1505	0.031	0.8552	0.7965		0.9244	1.4109	1.0449	0.8434	1.1157	1.9839
3911			1-methylguanine	LC/MS pos early	32395		HMDB03282	70315		0.62	0.36	1.68	0.68	3.14	0.56	0.38	0.33	1.03		0.5064	0.9596	0.0396	0.005	0.3573	0.999	0.1723	0.6039	0.0763	0.0316	0.476	0.2723	0.1479	0.1202	0.0428	0.0121	0.8748	0.7965		2.0004	1.2389	1.1134	0.4052	0.7571	1.2743
3913			7-methylguanine	LC/MS neg	35114	C02242	HMDB00897	11361		1.21	1.09	2.53	0.78	1.81	2.34	1.82	2.09	3.79		0.3489	0.9596	0.6762	0.0609	0.171	0.999	0.647	0.6638	0.5016	0.1251	0.2214	0.1699	0.2961	0.1671	0.0906	0.0204	0.0802	0.3412		0.477	0.5795	1.1161	1.2116	0.868	2.1965
3919			N2,N2-dimethylguanosine	LC/MS pos early	35137		HMDB04824	92919		0.62	0.2	1.03	0.29	1.46	0.53	0.15	0.17	0.25		0.7358	0.9903	0.0012	0.0003	0.7046	0.999	0.0031	0.2436	0.7518	0.1732	0.7748	0.3552	0.1	0.0991	0.0229	0.0082	0.0397	0.2577		1.8323	1.1333	0.968	0.196	0.2765	0.2859
3920			N2,N2-dimethylguanine	LC/MS pos early	37081			74047		1.31	0.47	1.7	0.59	2.14	1.44	0.85	0.52	1.1		0.9493	0.9903	0.061	0.0073	0.1844	0.999	0.1319	0.6039	0.1009	0.0381	0.3391	0.2262	0.4505	0.2126	0.4729	0.082	0.6491	0.7511		1.1153	1.4629	1.6084	0.7544	0.9457	1.6108
3923			8-hydroxyguanine	LC/MS pos early	38672	C20155	HMDB02032	65154		1.01	0.11	1.7	0.47	7.43	45.44	21.17	4.81	35.74		0.9993	0.9994	0.0002	9.4866e-05	0.8432	0.999	0.0387	0.5165	0.0682	0.0303	0.0018	0.0148	0.0024	0.0293	0.0065	0.0041	0.0024	0.0544		0.1479	0.1487	6.7212	0.715	3.1306	5.3151
3927			2'-deoxyguanosine	LC/MS neg	1411	C00330	HMDB00085	187790		0.87	0.13	2.09	1.29	21.43	0.51	0.66	0.07	1.6		0.8061	0.9903	1.1972e-05	2.8654e-05	0.2559	0.999	0.4492	0.6299	0.0096	0.0216	0.2423	0.1811	0.1833	0.1343	0.0004	0.0008	0.8837	0.7965		1.9539	1.6935	1.0057	0.1264	1.2975	2.709
3931		Pyrimidine Metabolism, Orotate containing	N-carbamoylaspartate	LC/MS pos early	1594	C00438	HMDB00828	93072		0.64	0.04	0.07	2.48	5.08	0.19	0.47	0.01	0.05		0.2101	0.9596	8.0549e-05	5.8912e-05	0.0089	0.999	0.3529	0.6171	0.2027	0.0616	0.0032	0.0183	0.0714	0.0893	4.0544e-06	6.4581e-05	0.004	0.0646		5.6959	3.6519	1.0894	0.0389	2.6965	0.1977
3932			dihydroorotate	LC/MS polar	601	C00337	HMDB03349	648		0.62	0.08	0.11	2.38	3.34	0.18	0.43	0.02	0.07		0.2472	0.9596	0.0003	0.0001	0.0078	0.999	0.2232	0.6091	0.2142	0.0644	0.0039	0.0218	0.0619	0.0858	3.417e-06	6.4581e-05	0.0027	0.0544		5.0472	3.1475	0.9071	0.069	2.1613	0.2303
3933			orotate	LC/MS polar	1505	C00295	HMDB00226	967		0.66	0.13	0.16	1.81	2.22	0.21	0.38	0.04	0.09		0.2778	0.9596	0.0008	0.0002	0.0105	0.999	0.3804	0.622	0.35	0.0942	0.0041	0.0221	0.0336	0.0743	0.0015	0.0017	0.003	0.0551		5.7701	3.8254	1.2081	0.162	2.1872	0.3603
3939		Pyrimidine Metabolism, Uracil containing	uridine 5'-diphosphate (UDP)	LC/MS neg	5345	C00015	HMDB00295	6031		0.85	0.44	0.64	1.46	2.14	1.09	1.6	0.56	1.19		0.6088	0.9596	0.0043	0.0008	0.5989	0.999	0.9112	0.72	0.1064	0.0394	0.5655	0.301	0.6132	0.2553	0.6364	0.1049	0.5697	0.7483		1.0232	0.8739	1.1194	0.4878	1.6334	1.0417
3940			uridine 5'-monophosphate (UMP)	LC/MS neg	2856	C00105	HMDB00288	6030		0.95	0.29	1.25	0.98	4.22	0.74	0.73	0.23	0.96		0.875	0.9903	0.0012	0.0003	0.5031	0.999	0.4566	0.6339	0.021	0.0225	0.6811	0.3383	0.3721	0.1873	0.0183	0.0072	0.9086	0.7965		1.2976	1.2316	0.9657	0.2808	0.9455	1.1847
3942			uridine 3'-monophosphate (3'-UMP)	LC/MS neg	39764	C01368		101543		0.88	0.48	0.81	0.73	1.22	3.09	2.26	1.7	2.08		0.5626	0.9596	0.0314	0.0041	0.5757	0.999	0.2715	0.6091	0.8627	0.1937	0.0155	0.0449	0.091	0.0977	0.1766	0.0357	0.1739	0.4802		0.714	0.6281	2.2045	1.0664	1.6168	1.3047
3944			uridine-2',3'-cyclic monophosphate	LC/MS neg	37137	C02355	HMDB11640	439715		0.68	0.65	0.56	0.94	0.82	2.8	2.65	2.7	2.21		0.3057	0.9596	0.2343	0.0237	0.2536	0.999	0.7007	0.6759	0.3773	0.0997	0.0294	0.061	0.079	0.0936	0.0291	0.0094	0.0949	0.3596		0.7514	0.5083	2.107	1.3708	1.9881	1.1209
3945			uridine	LC/MS neg	606	C00299	HMDB00296	6029		0.71	0.14	0.64	1.99	9.19	0.24	0.48	0.05	0.43		0.3349	0.9596	0.0003	0.0001	0.9002	0.999	0.7103	0.6795	0.0689	0.0305	0.0074	0.0321	0.0668	0.0876	0.0004	0.0008	0.1331	0.4361		3.2891	2.3477	0.7919	0.1105	1.5758	1.015
3946			uracil	LC/MS polar	605	C00106	HMDB00300	1174		0.62	0.31	1.02	0.99	3.3	0.69	0.68	0.34	1.12		0.2616	0.9596	0.0003	0.0001	0.9877	0.999	0.5761	0.6558	0.0385	0.025	0.3961	0.2448	0.2942	0.167	0.1212	0.0261	0.7816	0.7797		1.6894	1.0538	1.1574	0.3572	1.1501	1.1771
3947			pseudouridine	LC/MS neg	33442	C02067	HMDB00767	15047		0.63	0.45	0.89	0.85	1.71	1.1	0.94	0.78	1.33		0.3394	0.9596	0.0278	0.0037	0.9044	0.999	0.3633	0.622	0.2532	0.0727	0.5912	0.3093	0.7987	0.2982	0.9271	0.1401	0.4703	0.6804		1.2852	0.813	1.4164	0.6303	1.21	1.0777
3948			5,6-dihydrouridine	LC/MS neg	61833			94312		0.4	0.28	0.74	1.15	2.99	0.42	0.48	0.3	0.9		0.2373	0.9596	1.9763e-05	3.3872e-05	0.5666	0.999	0.9683	0.7395	0.002	0.0216	0.3426	0.2276	0.3586	0.1839	0.0378	0.0111	0.937	0.7999		2.6287	1.0401	1.1004	0.3135	1.2688	0.9362
3949			2'-O-methyluridine	LC/MS neg	57655			102212		0.34	0.25	1.59	0.61	3.91	0.89	0.54	0.64	2.51		0.1242	0.9596	0.0003	0.0001	0.5283	0.999	0.0621	0.5641	0.0423	0.0253	0.8227	0.37	0.4061	0.1993	0.6805	0.1095	0.1351	0.4361		2.1561	0.7325	1.9108	0.4704	1.1569	1.8383
3957			5,6-dihydrouracil	LC/MS neg	1559	C00429	HMDB00076	649		0.54	0.45	0.22	1.71	0.81	0.13	0.23	0.11	0.09		0.4768	0.9596	0.0159	0.0022	0.0501	0.999	0.7233	0.6826	0.375	0.0994	0.0548	0.0832	0.0783	0.0936	0.0046	0.0031	0.0028	0.0544		8.1615	4.3853	1.0848	0.4926	1.8543	0.3987
3964			3-ureidopropionate	LC/MS pos early	3155	C02642	HMDB00026	111		1.02	0.17	0.32	1.53	2.92	1.12	1.72	0.18	0.54		0.7974	0.9903	0.0103	0.0016	0.2271	0.999	0.8751	0.7151	0.0454	0.0259	0.5646	0.301	0.8601	0.3099	0.0178	0.0071	0.3174	0.5752		1.2693	1.2885	1.4235	0.238	2.1841	0.6947
3965			beta-alanine	LC/MS pos early	55	C00099	HMDB00056	239		0.55	0.13	0.59	1.4	6.31	0.6	0.83	0.14	0.9		0.3268	0.9596	0.0002	8.4298e-05	0.6586	0.999	0.765	0.6917	0.0138	0.0218	0.5077	0.2806	0.4751	0.2206	0.0079	0.0044	0.7575	0.7797		2.0978	1.1465	1.2491	0.1633	1.745	1.0312
3969			3-(3-amino-3-carboxypropyl)uridine*	LC/MS neg	62924			171198		0.79	0.35	1.15	0.73	2.43	0.96	0.7	0.42	1.03		0.6887	0.9779	0.0119	0.0018	0.5217	0.999	0.1916	0.6039	0.0666	0.0301	0.7878	0.3599	0.4191	0.2029	0.1374	0.0289	0.8928	0.7965		1.462	1.1526	1.4075	0.4876	1.0281	1.1844
3971		Pyrimidine Metabolism, Cytidine containing	cytidine diphosphate	LC/MS neg	2841	C00112	HMDB01546	6132		1.24	0.58	0.78	1.07	1.44	3.67	3.94	1.72	2.48		0.5495	0.9596	0.0455	0.0057	0.8702	0.999	0.6133	0.6599	0.3335	0.0913	0.0278	0.0585	0.0417	0.0794	0.1197	0.0259	0.0412	0.2607		0.4491	0.5564	1.6498	0.9579	1.7694	1.3826
3972			cytidine 5'-monophosphate (5'-CMP)	LC/MS pos early	2372	C00055	HMDB00095	6131		0.87	0.36	1.34	0.85	3.16	0.94	0.8	0.39	1.23		0.6374	0.9656	0.001	0.0003	0.5351	0.999	0.3305	0.6171	0.0429	0.0254	0.8969	0.3861	0.5115	0.2291	0.1209	0.0261	0.658	0.754		1.2333	1.078	1.164	0.4204	0.9884	1.3274
3974			cytidine 2' or 3'-monophosphate (2' or 3'-CMP)	LC/MS pos early	61705					0.65	0.53	0.91	0.69	1.18	3.35	2.31	2.72	3.22		0.2704	0.9596	0.0696	0.0082	0.8906	0.999	0.2365	0.6091	0.8505	0.1914	0.0133	0.0404	0.1006	0.0991	0.0022	0.0021	0.0094	0.1104		0.7217	0.4695	2.4199	1.2773	1.6707	1.512
3975			cytidine 2',3'-cyclic monophosphate	LC/MS neg	37465	C02354	HMDB11691	417654		0.69	0.88	0.52	0.94	0.55	4.31	4.05	5.52	3.06		0.4142	0.9596	0.794	0.0705	0.1716	0.999	0.7326	0.6868	0.0537	0.0268	0.0136	0.0404	0.0229	0.0712	0.002	0.002	0.0142	0.1499		0.4247	0.2934	1.8302	1.6188	1.7195	0.8984
3976			cytidine	LC/MS pos early	514	C00475	HMDB00089	6175		0.91	0.28	0.46	2.34	3.85	0.26	0.61	0.08	0.31		0.5482	0.9596	0.0105	0.0016	0.6307	0.999	0.8843	0.7151	0.1172	0.0417	0.0171	0.0489	0.1255	0.1093	0.0249	0.0085	0.1665	0.4728		4.2145	3.8211	1.1062	0.3119	2.5916	1.2023
3977			cytosine	LC/MS pos early	573	C00380	HMDB00630	597		3.55	0.56	0.84	0.68	1.01	139.33	94.31	21.91	22.18		0.0422	0.9596	0.0728	0.0085	0.4354	0.999	0.1961	0.6074	0.5349	0.1317	0.0005	0.0091	0.0004	0.0095	1.4869e-05	0.0001	0.0006	0.0216		0.0177	0.0629	2.4661	1.3782	1.6693	1.3952
3978			3-methylcytidine	LC/MS pos early	35132			159649		0.67	0.22	0.37	2.81	4.76	0.09	0.24	0.03	0.13		0.4316	0.9596	0.0039	0.0007	0.9523	0.999	0.4674	0.6375	0.3405	0.0925	0.0028	0.0177	0.0205	0.0703	0.0003	0.0007	0.0115	0.1294		4.6446	3.1214	0.404	0.0874	1.1363	0.416
3987			2'-O-methylcytidine	LC/MS pos early	57554			150971		0.68	0.26	1.62	0.68	4.21	1.42	0.97	0.55	2.3		0.8946	0.9903	0.0052	0.0009	0.3903	0.999	0.2258	0.6091	0.0311	0.0233	0.3044	0.2095	0.7157	0.2806	0.5239	0.0891	0.1652	0.4728		1.0862	0.743	1.5421	0.4058	1.0513	1.707
3993		Pyrimidine Metabolism, Thymine containing	thymidine 5'-monophosphate	LC/MS neg	12023	C00364	HMDB01227	9700		0.67	0.7	0.94	0.69	0.92	1.63	1.12	1.71	1.56		0.4896	0.9596	0.0867	0.0098	0.9525	0.999	0.1332	0.6039	0.4373	0.1119	0.2146	0.1666	0.7033	0.2774	0.1071	0.0235	0.1996	0.4979		0.8802	0.5921	1.438	1.0102	0.9878	0.9248
3994			thymidine 3'-monophosphate	LC/MS neg	37122			5463		1.72	0.75	2.63	0.46	1.6	16.08	7.35	7.02	11.23		0.3739	0.9596	0.7714	0.0687	0.132	0.999	0.163	0.6039	0.6094	0.1466	0.006	0.0285	0.0263	0.0713	0.0009	0.0013	0.0021	0.0514		0.1196	0.2062	1.9235	1.4467	0.8793	2.3148
4000			thymine	LC/MS neg	604	C00178	HMDB00262	1135		0.67	0.71	1.23	0.7	1.21	1.86	1.31	1.96	2.38		0.1841	0.9596	0.1296	0.014	0.7137	0.999	0.1599	0.6039	0.8791	0.1961	0.0457	0.0775	0.5298	0.2331	0.01	0.005	0.0697	0.3295		0.88	0.5928	1.6345	1.161	1.1506	1.4097
4003			3-aminoisobutyrate	LC/MS pos early	1566	C05145	HMDB03911	64956		0.34	0.17	0.62	1.43	5.37	0.49	0.7	0.24	1.27		0.1275	0.9596	0.0001	6.7574e-05	0.3608	0.999	0.6736	0.6671	0.0113	0.0216	0.3656	0.2355	0.5624	0.2412	0.0276	0.0092	0.6508	0.7511		2.531	0.8601	1.233	0.2036	1.7596	1.0931
4004		Purine and Pyrimidine Metabolism	methylphosphate	LC/MS pos early	37070		HMDB61711	13130		0.77	0.29	1.1	1.14	4.39	0.39	0.44	0.14	0.63		0.5492	0.9596	0.0006	0.0002	0.7229	0.999	0.6039	0.6599	0.0286	0.0229	0.1538	0.1406	0.1238	0.1086	0.0392	0.0113	0.6009	0.7497		2.5241	1.9387	0.9734	0.2798	1.1134	1.2292
4008		Dinucleotide	(3'-5')-adenylyladenosine*	LC/MS neg	62396			94231		0.77	0.21	0.83	0.9	3.65	1.55	1.4	0.42	1.51		0.4265	0.9596	0.0012	0.0003	0.7469	0.999	0.4734	0.638	0.0414	0.0253	0.1969	0.1585	0.6859	0.2733	0.1038	0.0229	0.462	0.6804		1.0445	0.8024	1.6239	0.3331	1.4651	1.2151
4009			(3'-5')-cytidylyladenosine	LC/MS neg	52744			91519		0.88	0.13	0.49	1.14	4.16	10.19	11.61	1.54	6.42		0.391	0.9596	3.4215e-06	2.0977e-05	0.3191	0.999	0.6038	0.6599	0.0399	0.0251	4.122e-06	0.0005	0.0057	0.0475	0.0109	0.0053	0.0155	0.1573		0.2197	0.1935	2.2395	0.2989	2.5498	1.2421
4010			(3'-5')-cytidylylcytidine*	LC/MS neg	62397			94237		1.95	0.07	0.52	0.89	6.92	4.91	4.39	0.17	1.16		0.2836	0.9596	8.3292e-05	6.0108e-05	0.3678	0.999	0.2495	0.6091	0.0762	0.0316	0.034	0.0648	0.0833	0.0953	0.0517	0.0135	0.9686	0.8065		0.3727	0.7278	1.8314	0.1225	1.6353	0.8473
4014			(3'-5')-guanylylcytidine	LC/MS neg	52746			107595		1	0.19	0.78	0.49	2.02	5.79	2.86	1.09	2.22				0.0091	0.0014	0.4584	0.999	0.0886	0.5641	0.3096	0.0858	0.0083	0.034	0.0494	0.0794	0.078	0.0183	0.2285	0.5207		0.476	0.476	2.7554	0.521	1.3611	1.0549
4020	Cofactors and Vitamins	Nicotinate and Nicotinamide Metabolism	quinolinate	LC/MS pos early	1899	C03722	HMDB00232	1066		1.01	0.5	1.61	1.09	3.49	0.88	0.95	0.44	1.52		0.9234	0.9903	0.0172	0.0024	0.2329	0.999	0.582	0.657	0.0211	0.0225	0.95	0.3999	0.7088	0.279	0.0912	0.0205	0.4082	0.6338		1.3206	1.3332	1.1568	0.5818	1.2597	2.0316
4021			nicotinate	LC/MS pos early	1504	C00253	HMDB01488	938		0.77	0.01	1.69	1.66	237.9	0.19	0.32	0	0.69		0.5218	0.9596	0.0005	0.0002	0.3404	0.999	0.4236	0.622	0.0008	0.0216	0.0135	0.0404	0.0392	0.078	6.5872e-06	7.7656e-05	0.2955	0.5611		5.288	4.0781	1.0093	0.0119	1.6773	2.831
4023			nicotinic acid mononucleotide (NaMN)	LC/MS pos early	32461	C01185	HMDB01132	5288991		0.78	1.54	0.75	1	0.49	15.94	15.91	31.39	15.28		0.8746	0.9903	0.0032	0.0006	0.9324	0.999	0.5	0.6381	0.0991	0.0377	0.0058	0.028	0.0367	0.077	6.1836e-05	0.0003	0.0059	0.0828		0.0658	0.0514	1.0491	1.6135	1.047	0.7856
4024			nicotinamide	LC/MS pos early	594	C00153	HMDB01406	936		0.82	0.19	1.21	0.95	6.11	0.48	0.46	0.11	0.67		0.9082	0.9903	0.0013	0.0003	0.3239	0.999	0.2726	0.6091	0.0028	0.0216	0.5786	0.3061	0.2341	0.1455	0.0001	0.0005	0.2298	0.5207		2.3351	1.9136	1.1263	0.2103	1.0661	1.2857
4026			nicotinamide ribonucleotide (NMN)	LC/MS pos early	22152	C00455	HMDB00229	14180		0.51	0.05	0.99	0.95	17.59	0.3	0.29	0.03	0.56		0.8271	0.9903	0.0026	0.0005	0.7426	0.999	0.296	0.6171	0.0027	0.0216	0.6003	0.3102	0.3179	0.1723	0.0004	0.0008	0.2786	0.5537		3.2119	1.6234	0.9666	0.0516	0.9197	0.9075
4027			nicotinamide riboside	LC/MS pos early	33013	C03150	HMDB00855	439924		0.64	0.25	1.1	0.81	3.56	0.29	0.24	0.11	0.41		0.4885	0.9596	0.0063	0.0011	0.9674	0.999	0.2477	0.6091	0.0959	0.037	0.1571	0.1406	0.0638	0.0858	0.0265	0.0089	0.2515	0.542		3.8671	2.4652	1.1322	0.2824	0.9144	1.0057
4028			nicotinamide adenine dinucleotide (NAD+)	LC/MS neg	5278	C00003	HMDB00902	5893		0.46	0.23	0.64	0.82	2.27	0.52	0.42	0.26	0.6		0.3701	0.9596	0.024	0.0032	0.859	0.999	0.4247	0.622	0.0763	0.0316	0.4992	0.2799	0.2316	0.1455	0.0347	0.0105	0.3709	0.6076		3.6084	1.6437	1.8597	0.4304	1.5335	0.9781
4041			trigonelline (N'-methylnicotinate)	LC/MS pos early	32401	C01004	HMDB00875	5570		0.64	0.26	0.89	1.4	4.73	0.5	0.7	0.2	0.96		0.4396	0.9596	0.0083	0.0013	0.9446	0.999	0.9764	0.7395	0.0396	0.025	0.2562	0.186	0.3596	0.184	0.0105	0.0052	0.749	0.7797		1.6879	1.0866	0.842	0.22	1.1766	1.0416
4049		Riboflavin Metabolism	riboflavin (Vitamin B2)	LC/MS pos early	1827	C00255	HMDB00244	493570		0.84	0.26	1.55	1.32	7.92	0.45	0.6	0.14	1.11		0.5603	0.9596	8.7192e-06	2.8135e-05	0.5164	0.999	0.8803	0.7151	0.012	0.0218	0.1317	0.1282	0.2222	0.1434	0.0262	0.0089	0.8824	0.7965		2.2059	1.8476	0.9967	0.2585	1.3183	2.0463
4050			flavin adenine dinucleotide (FAD)	LC/MS neg	2134	C00016	HMDB01248	643975		0.64	0.47	0.84	1.14	2.04	0.64	0.73	0.47	0.96		0.49	0.9596	0.0004	0.0002	0.9495	0.999	0.7783	0.6988	0.0337	0.0241	0.6199	0.3178	0.5517	0.2384	0.1116	0.0243	0.9505	0.8026		1.7831	1.1387	1.1449	0.5337	1.3027	1.0901
4051			flavin mononucleotide (FMN)	LC/MS neg	15797	C00061	HMDB01520	710		0.94	0.39	1.66	1.64	6.94	0.63	1.03	0.26	1.83		0.881	0.9903	4.9419e-05	4.5947e-05	0.2072	0.999	0.8006	0.704	0.0041	0.0216	0.389	0.2427	0.6842	0.2733	0.0144	0.0065	0.2339	0.5207		1.4154	1.3251	0.8875	0.3487	1.4557	2.4197
4052		Pantothenate and CoA Metabolism	pantoate	LC/MS neg	63061	C00522		439251		1.21	1.35	0.84	1.35	0.84	2.11	2.86	2.37	1.98		0.8212	0.9903	0.2607	0.0261	0.8227	0.999	0.8835	0.7151	0.4578	0.1154	0.0737	0.0966	0.0806	0.095	0.0389	0.0113	0.1672	0.4728		0.4709	0.5687	0.9949	1.3454	1.3461	1.1251
4053			pantothenate	LC/MS pos early	1508	C00864	HMDB00210	6613		0.64	0.25	0.89	1	3.52	0.68	0.68	0.27	0.95		0.4733	0.9596	0.0003	0.0001	0.9065	0.999	0.4186	0.622	0.0238	0.0229	0.7218	0.3493	0.4015	0.1979	0.0306	0.0096	0.9327	0.799		1.6416	1.0463	1.1176	0.2839	1.1177	0.999
4054			pantethine	LC/MS neg	39791	C12661	HMDB03828	452306		0.16	0.19	1.15	0.66	3.9	0.45	0.3	0.53	2.09		0.0518	0.9596	0.0044	0.0008	0.8374	0.999	0.2109	0.6091	0.0646	0.0298	0.5376	0.2921	0.1965	0.1379	0.6414	0.105	0.2038	0.4979		2.6452	0.4329	1.2006	0.2316	0.7875	0.9035
4055			pantetheine	LC/MS pos early	57555	C00831		439322		0.57	0.34	1.24	0.87	3.2	0.73	0.63	0.43	1.37		0.3182	0.9596	0.0006	0.0002	0.7368	0.999	0.4152	0.622	0.0364	0.025	0.7744	0.3552	0.4761	0.2207	0.9847	0.1474	0.4033	0.6338		1.8739	1.0695	1.3613	0.4578	1.1877	1.4672
4056			phosphopantetheine	LC/MS neg	15504	C01134	HMDB01416	987		0.45	0.3	1.09	1	3.61	0.57	0.57	0.38	1.37		0.2289	0.9596	8.7277e-07	1.5958e-05	0.8101	0.999	0.5346	0.6407	0.0302	0.0233	0.424	0.255	0.2931	0.1668	0.6305	0.1043	0.4525	0.6791		1.9289	0.8744	1.0931	0.3322	1.0952	1.1978
4057			3'-dephosphocoenzyme A	LC/MS neg	18289	C00882	HMDB01373	444485		0.46	0.19	0.71	0.84	3.08	0.73	0.61	0.3	0.93		0.3902	0.9596	2.8775e-05	3.7705e-05	0.6027	0.999	0.3128	0.6171	0.0049	0.0216	0.9026	0.3866	0.7211	0.2813	0.5399	0.0908	0.5957	0.7497		2.319	1.0708	1.6841	0.3226	1.4068	0.9927
4059			coenzyme A	LC/MS neg	46322	C00010	HMDB01423	317		0.36	0.46	0.8	1.18	2.06	0.58	0.69	0.74	1.53		0.2393	0.9596	7.5412e-05	5.5901e-05	0.7334	0.999	0.8258	0.7098	0.1561	0.0506	0.7722	0.3552	0.7115	0.2795	0.7989	0.1235	0.3675	0.6059		2.1921	0.7863	1.2752	0.5842	1.5072	1.2007
4064		Ascorbate and Aldarate Metabolism	ascorbate (Vitamin C)	LC/MS pos early	32354	C00072	HMDB00044	54670067		0.2	0.08	0.92	0.35	3.8	2.28	0.79	0.93	3.52		0.2812	0.9596	0.0016	0.0004	0.8046	0.999	0.025	0.4976	0.0155	0.0218	0.2255	0.1725	0.767	0.292	0.5257	0.0891	0.036	0.2387		1.7835	0.364	4.0587	0.338	1.4013	1.2831
4067			dehydroascorbate	LC/MS polar	1659	C05422	HMDB01264	440667		0.74	0.27	1.82	0.44	2.93	0.68	0.29	0.25	0.73		0.5386	0.9596	0.0011	0.0003	0.356	0.999	0.0018	0.2422	0.0745	0.0316	0.643	0.325	0.0719	0.0893	0.0612	0.0155	0.6295	0.7497		2.568	1.8882	1.735	0.4699	0.7557	1.3769
4069			threonate	LC/MS polar	27738	C01620	HMDB00943	151152		0.69	0.46	1.13	0.69	1.69	0.29	0.2	0.19	0.33		0.6094	0.9596	0.0249	0.0033	0.6922	0.999	0.1628	0.6039	0.3094	0.0858	0.0665	0.0911	0.0169	0.0653	0.001	0.0013	0.0111	0.1276		3.7861	2.6266	1.1084	0.5116	0.7618	0.8627
4072			oxalate (ethanedioate)	LC/MS polar	20694	C00209	HMDB02329	971		0.67	0.31	1.79	0.45	2.58	0.6	0.27	0.28	0.72		0.45	0.9596	0.2232	0.0229	0.3073	0.999	0.3541	0.6171	0.1702	0.0545	0.3501	0.23	0.0261	0.0713	0.0383	0.0112	0.3529	0.5984		2.2107	1.4754	1.3337	0.4132	0.5972	1.0668
4073			gulonate*	LC/MS polar	46957	C00257	HMDB03290	152304		1.33	0.51	1.76	0.54	1.88	1.33	0.72	0.51	0.95		0.8527	0.9903	0.07	0.0082	0.2846	0.999	0.0735	0.5641	0.2323	0.0683	0.4139	0.2513	0.521	0.2311	0.4239	0.0753	0.9206	0.7981		1.0968	1.4629	1.4559	0.7395	0.7898	1.3931
4076		Tocopherol Metabolism	alpha-tocopherol	LC/MS pos late	1561	C02477	HMDB01893	14985		0.42	0.3	0.68	1.33	2.98	1.28	1.7	0.92	2.74		0.7346	0.9903	0.0005	0.0002	0.9106	0.999	0.5338	0.6407	0.0545	0.0269	0.3836	0.2411	0.6588	0.2692	0.6403	0.105	0.0724	0.3296		1.9033	0.7978	2.4283	0.7335	3.2272	2.1879
4100		Biotin Metabolism	biotin	LC/MS pos early	568	C00120	HMDB00030	171548		0.79	0.23	1.55	1.08	7.21	0.62	0.67	0.18	1.31		0.5047	0.9596	0.0002	8.4298e-05	0.5483	0.999	0.6693	0.6663	0.0162	0.0218	0.3233	0.2175	0.2876	0.1646	0.0241	0.0084	0.7606	0.7797		1.6392	1.2975	1.0089	0.2353	1.0917	1.6965
4102		Folate Metabolism	folate	LC/MS neg	1826	C00504	HMDB00121	6037		1	0.33	1.65	1.52	7.59	4.25	6.47	1.41	10.71				0.0005	0.0002	0.2713	0.999	0.9682	0.7395	0.0062	0.0216	0.0012	0.0138	0.0294	0.0721	0.0662	0.0164	0.0044	0.0696		0.2816	0.2816	1.1956	0.3974	1.8227	3.016
4105		Tetrahydrobiopterin Metabolism	biopterin	LC/MS neg	12358	C06313	HMDB00468	445040		0.8	0.13	1.1	1.98	17.4	1.2	2.39	0.19	3.29		0.5311	0.9596	1.7659e-05	3.2289e-05	0.9309	0.999	0.3396	0.6171	0.0038	0.0216	0.4271	0.2555	0.1954	0.1379	0.0305	0.0096	0.1072	0.3839		0.9884	0.7921	1.191	0.1498	2.3586	2.606
4106			dihydrobiopterin	LC/MS neg	35129	C00268	HMDB00038	1879		0.43	0.08	1.14	0.55	7.72	2.99	1.63	0.56	4.34		0.3836	0.9596	0.0006	0.0002	0.6736	0.999	0.144	0.6039	0.0025	0.0216	0.0766	0.0971	0.3819	0.19	0.4558	0.0798	0.0077	0.0937		0.6009	0.2568	1.7947	0.1442	0.9784	1.1135
4109		Pterin Metabolism	pterin	LC/MS pos early	43023	C00715	HMDB00802	73000		1.64	0.32	1.46	0.63	2.87	13.38	8.49	2.64	7.56		0.2243	0.9596	0.0002	0.0001	0.4013	0.999	0.1818	0.6039	0.0524	0.0267	6.0815e-05	0.0032	0.0217	0.0712	0.0079	0.0044	0.0015	0.0423		0.1629	0.2674	2.1803	0.705	1.3834	2.0223
4113			xanthopterin	LC/MS neg	54728			8397		0.56	0.41	1.14	1.53	4.25	0.49	0.75	0.36	1.53		0.2548	0.9596	0.055	0.0067	0.9208	0.999	0.4152	0.622	0.0344	0.0245	0.1591	0.1412	0.4701	0.2197	0.3037	0.0574	0.4677	0.6804		2.4625	1.3703	1.204	0.4925	1.8365	2.0917
4135		Thiamine Metabolism	thiamin (Vitamin B1)	LC/MS pos early	5341	C00378	HMDB00235	1130		0.43	0.19	1.16	0.88	5.32	0.09	0.08	0.04	0.22		0.1863	0.9596	2.37e-05	3.4084e-05	0.7325	0.999	0.4168	0.622	0.0772	0.0318	0.0128	0.0404	0.0048	0.0428	0.0041	0.0029	0.0487	0.2781		11.7196	5.0359	1.0905	0.21	0.9609	1.1163
4136			thiamin monophosphate	LC/MS pos early	15798	C01081	HMDB02666	3382778		0.57	0.21	1.09	0.99	5.14	0.32	0.31	0.12	0.59		0.2957	0.9596	2.8911e-06	2.0977e-05	0.9521	0.999	0.4858	0.638	0.0269	0.0229	0.0763	0.0971	0.0443	0.0794	0.0084	0.0045	0.3305	0.5838		3.4797	2.0005	1.1083	0.2311	1.0936	1.1879
4137			thiamin diphosphate	LC/MS neg	35670	C00068	HMDB01372	1132		0.6	0.44	0.83	0.22	0.42	0.67	0.15	0.49	0.2		0.7615	0.9903	0.3969	0.0378	0.7168	0.999	0.183	0.6039	0.4547	0.1152	0.6337	0.3235	0.1061	0.1003	0.1839	0.0371	0.0142	0.1499		2.7227	1.6328	1.8215	0.7947	0.4002	0.3307
4162		Vitamin B6 Metabolism	pyridoxamine	LC/MS pos early	2150	C00534	HMDB01431	1052		0.49	0.2	1	1.16	5.68	0.19	0.23	0.08	0.46		0.2938	0.9596	0.0006	0.0002	0.7704	0.999	0.8901	0.7167	0.0271	0.0229	0.0573	0.0846	0.0454	0.0794	0.0052	0.0034	0.1941	0.4916		5.0121	2.472	0.9722	0.1983	1.1296	1.1268
4163			pyridoxamine phosphate	LC/MS pos early	3138	C00647	HMDB01555	1053		0.62	0.35	1.17	0.99	3.27	0.45	0.45	0.26	0.85		0.4925	0.9596	0.0026	0.0005	0.5427	0.999	0.4959	0.6381	0.0242	0.0229	0.2914	0.2043	0.1814	0.1341	0.0209	0.0078	0.7141	0.7797		2.3252	1.4354	1.0532	0.3719	1.0382	1.217
4164			pyridoxal phosphate	LC/MS neg	5331	C00018	HMDB01491	1051		0.8	0.65	1.47	0.79	1.78	1.25	0.99	1.02	1.81		0.7749	0.9903	0.016	0.0023	0.4304	0.999	0.1936	0.6039	0.2184	0.0652	0.3161	0.2142	0.8144	0.3019	0.7463	0.1177	0.1923	0.4916		1.0437	0.8341	1.3045	0.8481	1.0325	1.513
4165			pyridoxal	LC/MS pos early	1651	C00250	HMDB01545	1050		0.56	0.33	1.05	1.66	5.3	0.28	0.46	0.17	0.87		0.2482	0.9596	6.1352e-05	5.0991e-05	0.899	0.999	0.7822	0.6991	0.0454	0.0259	0.0478	0.0788	0.1088	0.1013	0.0066	0.0041	0.6004	0.7497		3.3365	1.8684	0.9352	0.3084	1.55	1.6345
4166			pyridoxate	LC/MS polar	31555	C00847	HMDB00017	6723		0.55	0.63	1.46	1.8	4.19	0.18	0.33	0.21	0.87		0.2567	0.9596	0.0442	0.0055	0.4018	0.999	0.3385	0.6171	0.0139	0.0218	0.0248	0.0554	0.0493	0.0794	0.0235	0.0083	0.8319	0.7964		4.6759	2.5612	0.848	0.5323	1.5237	2.2318
4185	Xenobiotics	Benzoate Metabolism	benzoate	LC/MS neg	15778	C00180	HMDB01870	243		0.78	0.31	1.83	0.87	5.23	0.43	0.38	0.17	0.88		0.524	0.9596	3.6759e-05	4.0328e-05	0.3124	0.999	0.3536	0.6171	0.0182	0.0224	0.1018	0.1148	0.0492	0.0794	0.0111	0.0054	0.699	0.7707		2.5675	2.0136	1.1107	0.3397	0.9699	1.7777
4195			4-hydroxybenzoate	LC/MS neg	21133	C00156	HMDB00500	135		1.02	0.24	1.44	1.44	8.83	0.87	1.25	0.2	1.76		0.9282	0.9903	2.3722e-05	3.4084e-05	0.4208	0.999	0.9501	0.7383	0.006	0.0216	0.9887	0.4113	0.9541	0.3332	0.0266	0.0089	0.3546	0.5984		1.1986	1.2244	1.0385	0.2444	1.4938	2.1573
4232			anthraniloyl-O-glucose	LC/MS neg	38304					0.59	0.14	0.74	1.56	8.35	0.11	0.17	0.03	0.21		0.4276	0.9596	1.9828e-05	3.3872e-05	0.7	0.999	0.8753	0.7151	0.0094	0.0216	0.021	0.0536	0.0191	0.0682	0.0006	0.001	0.0234	0.1994		8.7455	5.1899	0.9713	0.1333	1.5142	1.1133
4372		Food Component/Plant	3-dehydroshikimate	LC/MS polar	36764	C02637		80		1	3	1.2	1.55	0.62	1.69	2.63	5.07	3.15				0.0013	0.0003	0.9719	0.999	0.2758	0.6091	0.1241	0.0433	0.0446	0.0771	0.0298	0.0721	0.0005	0.0008	0.0896	0.3541		0.3396	0.3396	0.5737	1.7219	0.8916	1.0703
4426			2,3-dihydroxyisovalerate	LC/MS polar	38276	C04039	HMDB12141	677		1.06	0.61	0.97	0.62	0.99	3.59	2.22	2.06	2.04		0.3739	0.9596	0.4284	0.0404	0.9192	0.999	0.3564	0.6171	0.712	0.1668	0.0686	0.0931	0.124	0.1086	0.065	0.0162	0.1874	0.4889		0.4906	0.5207	1.7594	1.0703	1.0894	1.061
4434			2-isopropylmalate	LC/MS polar	15667	C02504	HMDB00402	77		1	1.97	1.75	1.16	1.03	1.47	1.71	2.91	2.99				0.012	0.0018	0.1938	0.999	0.6444	0.6638	0.7333	0.1707	0.1087	0.1171	0.0628	0.0858	0.0011	0.0014	0.0282	0.2193		0.4218	0.4218	0.6211	1.2258	0.7213	1.2608
4439			3-formylindole	LC/MS pos early	62863	C08493	HMDB29737	10256		1.23	0.2	1.85	1.16	10.87	0.28	0.33	0.05	0.49		0.5093	0.9596	0.0007	0.0002	0.402	0.999	0.8619	0.7151	0.0109	0.0216	0.022	0.0542	0.0316	0.0736	1.4838e-05	0.0001	0.0991	0.3676		2.2427	2.7669	0.6343	0.1249	0.7334	1.3582
4459			gluconate	LC/MS polar	587	C00257	HMDB00625	10690		2.54	0.41	1.42	0.63	2.16	123.73	77.59	20.06	43.41		0.2641	0.9596	0.003	0.0006	0.7844	0.999	0.084	0.5641	0.3469	0.0939	0.0005	0.0091	0.0002	0.009	0.0009	0.0013	0.0002	0.0167		0.0172	0.0437	2.1282	0.8767	1.3345	1.8972
4548			erythritol	LC/MS polar	20699	C00503	HMDB02994	222285		1.21	0.65	3.54	0.71	3.91	0.19	0.13	0.1	0.39		0.5189	0.9596	0.391	0.0374	0.1235	0.999	0.5349	0.6407	0.1001	0.0379	0.1378	0.1317	0.1016	0.0991	0.0037	0.0028	0.0781	0.3379		1.2393	1.4956	0.233	0.1505	0.1659	0.588
4557			quinate	LC/MS polar	18335	C00296	HMDB03072	6508		1	2.57	1.24	1.55	0.75	1.13	1.75	2.91	2.18				0.0008	0.0002	0.6126	0.999	0.1678	0.6039	0.1993	0.0611	0.391	0.2428	0.0846	0.0954	0.0003	0.0007	0.0737	0.3299		0.389	0.389	0.44	1.1311	0.6818	0.8482
4585			homostachydrine*	LC/MS pos early	33009	C08283	HMDB33433	441447		0.97	1.12	0.86	1.91	1.47	1.67	3.19	1.93	2.84		0.925	0.9903	0.4111	0.039	0.4836	0.999	0.8527	0.7151	0.0302	0.0233	0.1331	0.1291	0.2313	0.1455	0.032	0.0099	0.0064	0.0852		0.5256	0.5076	0.8778	0.9797	1.6776	1.4411
4609			mannonate*	LC/MS polar	62864			3246006		4.56	2.23	1.27	0.89	0.51	37.15	33.24	18.13	9.27		0.0314	0.9596	0.0222	0.003	0.7682	0.999	0.4369	0.6232	0.1175	0.0417	2.2795e-05	0.002	0.0165	0.0653	0.0005	0.0008	0.0215	0.1926		0.0277	0.1264	1.0291	2.292	0.9207	1.1712
4712			stachydrine	LC/MS pos early	34384	C10172	HMDB04827	115244		1.15	1.34	1.74	1.63	2.11	1.24	2.02	1.44	3.05		0.8977	0.9903	0.1042	0.0115	0.0767	0.999	0.3057	0.6171	0.0075	0.0216	0.4323	0.258	0.1754	0.1316	0.1417	0.0294	0.012	0.1322		0.7093	0.8181	0.8783	1.1811	1.4326	2.4955
4739			methyl glucopyranoside (alpha + beta)	LC/MS pos early	46144					1.86	0.3	1.26	2	8.39	0.59	1.19	0.1	0.8		0.3962	0.9596	0.0014	0.0003	0.5994	0.999	0.8988	0.7176	0.0362	0.025	0.8628	0.3785	0.9644	0.3357	0.0185	0.0072	0.6723	0.754		1.3085	2.4306	0.7755	0.2323	1.5515	1.9489
4780			2-ketogluconate	LC/MS polar	48370			3035456		0.74	1.27	1.24	0.83	0.81	585.37	486.53	1009.5	819.21		0.9575	0.9903	0.1024	0.0113	0.9331	0.999	0.3873	0.622	0.2991	0.0834	0.0016	0.0144	0.0002	0.009	7.1904e-05	0.0003	0.0002	0.0167		0.0019	0.0014	1.1122	1.4133	0.9244	1.1469
4797			9,10-methylenehexadecanoate**	LC/MS neg	63049			160786		0.5	0.36	1.51	0.7	2.93	0.13	0.09	0.09	0.27		0.7617	0.9903	0.033	0.0043	0.6629	0.999	0.2365	0.6091	0.8848	0.1969	0.2578	0.1863	0.1014	0.0991	0.0755	0.0181	0.1397	0.4371		9.9045	4.9325	1.2807	0.4608	0.8961	1.3501
4855			2-dimethylaminoethanol	LC/MS pos early	42562	D07777	HMDB32231			0.22	0.38	0.45	1.17	1.37	0.17	0.2	0.29	0.4		0.0487	0.9596	0.0001	7.0183e-05	0.0311	0.999	0.7514	0.6917	0.4221	0.1082	0.051	0.0807	0.0506	0.0805	0.0937	0.0209	0.1919	0.4916		6.7285	1.4796	1.1264	0.431	1.3153	0.5924
4856			3-indoleglyoxylic acid	LC/MS neg	63583			73863		2.43	1.28	3.34	3.37	8.81	0.47	1.57	0.24	2.16		0.0587	0.9596	0.1357	0.0146	0.0578	0.999	0.0252	0.4976	0.006	0.0216	0.295	0.2063	0.2999	0.1677	6.752e-05	0.0003	0.244	0.5302		0.5346	1.2973	0.2489	0.3177	0.8382	2.7981
4867			ethyl beta-glucopyranoside	LC/MS neg	64131			121667		1.21	0.24	0.4	0.33	0.54	1.26	0.41	0.25	0.14		0.985	0.998	0.0105	0.0016	0.1957	0.999	0.0286	0.4976	0.1061	0.0394	0.4856	0.2754	0.2452	0.15	0.2092	0.0416	0.0698	0.3295		1.0487	1.2685	1.3194	0.3223	0.4341	0.1751
4901		Bacterial/Fungal	lactobacillic acid	LC/MS neg	63048			10417		0.48	0.37	1.13	0.62	1.92	0.14	0.08	0.1	0.2		0.6861	0.9779	0.0394	0.005	0.5614	0.999	0.1936	0.6039	0.7623	0.175	0.2324	0.1762	0.082	0.0951	0.0699	0.017	0.0924	0.3541		9.7055	4.6671	1.3141	0.4804	0.819	0.9243
4918			2-heptyl-3-hydroxy-4-quinolone	LC/MS pos late	43409					1.09	0.49	0.25	0.88	0.46	384.96	339.78	173.31	78.92		0.9395	0.9903	0.0095	0.0015	0.0668	0.999	0.4389	0.6237	0.0984	0.0376	0.0027	0.0174	0.0009	0.0143	0.0002	0.0006	0.0004	0.0196		0.0078	0.0085	3.0027	1.4731	2.6503	0.6708
4923			2-heptyl-1H-quinolin-4-one (HHQ)	LC/MS pos late	54693					3.67	1.07	0.56	1.28	0.67	158.83	203.57	46.37	30.98		0.1542	0.9596	0.6704	0.0605	0.1804	0.999	0.5752	0.6558	0.2015	0.0614	0.0067	0.0301	0.0047	0.0428	0.0004	0.0008	0.0003	0.0171		0.0084	0.0308	1.3342	1.4281	1.71	0.9542
4929			cyclic(AMP-GMP)	LC/MS neg	44570					1.08	0.22	0.47	0.87	1.92	10.07	8.79	2.01	3.86		0.3739	0.9596	0.0294	0.0039	0.2279	0.999	0.6788	0.6671	0.5512	0.135	0.0091	0.0348	0.0117	0.0564	8.6266e-05	0.0003	0.0906	0.3541		0.279	0.3009	2.8094	0.6042	2.4532	1.1624
5433		Drug - Topical Agents	salicylate	LC/MS polar	1515	C00805	HMDB01895	338		1.38	0.45	1.75	0.53	2.08	1.6	0.85	0.52	1.07		0.4434	0.9596	0.0026	0.0005	0.2277	0.999	0.039	0.5165	0.1348	0.0457	0.1875	0.1538	0.9101	0.322	0.2409	0.047	0.8368	0.7964		1.1282	1.5589	1.8037	0.8053	0.9599	1.6751
5461		Drug - Other	S-carboxymethyl-L-cysteine	LC/MS pos early	47897	C03727	HMDB29415	1080		0.57	0.38	1.41	0.55	2.02	0.32	0.17	0.21	0.43		0.3692	0.9596	0.0009	0.0003	0.6139	0.999	0.042	0.5165	0.2388	0.0696	0.1206	0.1229	0.0248	0.0712	0.0433	0.0121	0.1908	0.4916		3.8968	2.2241	1.2278	0.4713	0.674	0.9514
5519		Chemical	O-sulfo-L-tyrosine	LC/MS neg	45413			514186		0.83	0.34	1.14	0.63	2.08	0.82	0.51	0.34	0.7		0.6622	0.9686	0.0008	0.0002	0.5169	0.999	0.1154	0.5876	0.0955	0.037	0.876	0.3796	0.1589	0.1258	0.0848	0.0195	0.5674	0.7478		1.5948	1.316	1.3027	0.4464	0.8142	0.9264
5659			thioproline	LC/MS pos early	53231			93176		0.69	0.36	1.21	1.02	3.45	0.94	0.96	0.49	1.69		0.4737	0.9596	0.0014	0.0003	0.7098	0.999	0.6362	0.6636	0.0276	0.0229	0.8462	0.3748	0.8641	0.3108	0.0322	0.0099	0.3354	0.5905		1.4004	0.9649	1.3174	0.4734	1.3468	1.632

## Sheet: Fig 5 Stats
	Statistical Values (Welch's Two-sample t-Test)
	48 Hour 24 Hour						P. aeruginosa				WT; PA WT; OP50		WT; PAfadE2- WT; OP50		WT; PA WT; OP50		WT; PAfadE2- WT; OP50
	WT; OP50		WT; PA		WT; PAfadE2-		WT; PAfadE2- 24h WT; PA 24h		WT; PAfadE2- 48h WT; PA 48h		24 Hour		24 Hour		48 Hour		48 Hour
Amino acids	p-value	q-value	p-value	q-value	p-value	q-value	p-value	q-value	p-value	q-value	p-value	q-value	p-value	q-value	p-value	q-value	p-value	q-value
alanine	0.5404	0.9596	9.5819e-05	6.3326e-05	0.8374	0.999	0.8315	0.7099	0.0305	0.0233	0.4207	0.2546	0.4379	0.2088	0.0164	0.0068	0.9565	0.8051
arginine	0.5336	0.9596	0.0002	8.1439e-05	0.9934	0.999	0.5644	0.6536	0.0552	0.0271	0.0326	0.0637	0.0973	0.099	4.1086e-06	6.4581e-05	0.2346	0.5207
asparagine	0.3453	0.9596	0.0089	0.0014	0.6545	0.999	0.7626	0.6917	0.0682	0.0303	0.0024	0.0174	0.0299	0.0721	6.0939e-05	0.0003	0.1535	0.4556
aspartate	0.4487	0.9596	0.0005	0.0002	0.9957	0.999	0.4512	0.6302	0.0712	0.031	0.4494	0.264	0.8214	0.3028	0.4962	0.0854	0.3122	0.573
cysteine	0.221	0.9596	0.0005	0.0002	0.9334	0.999	0.4062	0.622	0.0121	0.0218	0.9489	0.3999	0.6333	0.2616	0.9064	0.1377	0.2771	0.5537
glutamate	0.3118	0.9596	1.398e-05	3.0216e-05	0.5537	0.999	0.2801	0.6091	0.1824	0.0572	0.7638	0.3552	0.7015	0.2774	0.4126	0.0737	0.7502	0.7797
glutamine	0.4611	0.9596	0.0041	0.0007	0.7418	0.999	0.513	0.6407	0.0926	0.0363	0.0023	0.0174	0.0298	0.0721	4.9807e-05	0.0003	0.1089	0.3848
glycine	0.3709	0.9596	0.0002	8.227e-05	0.8352	0.999	0.635	0.6636	0.0318	0.0233	0.4377	0.2601	0.3447	0.1806	0.0678	0.0166	0.8232	0.7961
histidine	0.4267	0.9596	5.2647e-05	4.6579e-05	0.7604	0.999	0.8268	0.7098	0.0267	0.0229	0.192	0.1556	0.1977	0.1379	0.0172	0.007	0.8488	0.7965
isoleucine	0.5156	0.9596	0.0008	0.0002	0.7943	0.999	0.9678	0.7395	0.0253	0.0229	0.276	0.1956	0.356	0.1831	0.0095	0.0048	0.9081	0.7965
leucine	0.4638	0.9596	0.0012	0.0003	0.759	0.999	0.8866	0.7151	0.0285	0.0229	0.1368	0.1311	0.2331	0.1455	0.0103	0.0051	0.8567	0.7965
lysine	0.6112	0.9596	6.7671e-06	2.6514e-05	0.9483	0.999	0.7937	0.7006	0.059	0.0282	0.5099	0.2812	0.482	0.222	0.0216	0.0079	0.7383	0.7797
methionine	0.3371	0.9596	0.0017	0.0004	0.8235	0.999	0.9101	0.72	0.0508	0.0266	0.1387	0.132	0.2118	0.1395	0.0456	0.0125	0.8201	0.7945
phenylalanine	0.4279	0.9596	0.0003	0.0001	0.9607	0.999	0.8144	0.7098	0.0447	0.0259	0.2008	0.1602	0.2216	0.1434	0.0116	0.0055	0.6307	0.7497
proline	0.4653	0.9596	8.4375e-05	6.0108e-05	0.8318	0.999	0.5071	0.6407	0.0473	0.0259	0.5007	0.2799	0.3217	0.1723	0.0677	0.0166	0.9833	0.8144
serine	0.3501	0.9596	0.0003	0.0001	0.7714	0.999	0.8844	0.7151	0.0268	0.0229	0.1432	0.1348	0.2609	0.1542	0.0166	0.0068	0.9163	0.7965
threonine	0.3864	0.9596	0.0009	0.0003	0.7925	0.999	0.8687	0.7151	0.0416	0.0253	0.0548	0.0832	0.0539	0.0825	0.0082	0.0045	0.4662	0.6804
tryptophan	0.3899	0.9596	0.0008	0.0002	0.7985	0.999	0.9857	0.7395	0.0214	0.0226	0.1178	0.1206	0.1426	0.1185	0.0091	0.0047	0.7392	0.7797
tyrosine	0.496	0.9596	0.0006	0.0002	0.7604	0.999	0.958	0.7395	0.031	0.0233	0.1294	0.1279	0.1995	0.1379	0.0096	0.0048	0.7567	0.7797
valine	0.5236	0.9596	0.0042	0.0008	0.5737	0.999	0.6955	0.6759	0.0201	0.0224	0.2146	0.1666	0.1701	0.1294	0.0067	0.0041	0.7606	0.7797
Glycolysis metabolites
glucose	0.7183	0.9857	0.0002	8.4298e-05	0.6255	0.999	0.6568	0.6651	0.0254	0.0229	0.0346	0.0648	0.0493	0.0794	0.0018	0.0019	0.3788	0.6129
glucose 6-phosphate	0.7965	0.9903	0.0053	0.0009	0.3208	0.999	0.3754	0.622	0.0315	0.0233	0.6954	0.3421	0.2966	0.1671	0.008	0.0045	0.7813	0.7797
Isobar: hexose diphosphates	0.6081	0.9596	0.4575	0.0429	0.5983	0.999	0.9851	0.7395	0.2837	0.0801	0.9864	0.411	0.9759	0.3392	0.8183	0.1261	0.3595	0.6003
dihydroxyacetone phosphate (DHAP)	0.3144	0.9596	0.2345	0.0237	0.4673	0.999	0.8816	0.7151	0.1326	0.0454	0.5194	0.2846	0.7418	0.286	0.7063	0.1128	0.161	0.4724
3-phosphoglycerate	0.429	0.9596	0.0011	0.0003	0.8077	0.999	0.2363	0.6091	0.0145	0.0218	0.4142	0.2513	0.7035	0.2774	0.1383	0.029	0.4901	0.6966
2-phosphoglycerate	0.7473	0.9903	0.0021	0.0004	0.6521	0.999	0.3076	0.6171	0.0201	0.0224	0.744	0.3535	0.577	0.244	0.0224	0.0081	0.8586	0.7965
phosphoenolpyruvate (PEP)	0.4925	0.9596	0.002	0.0004	0.8564	0.999	0.2413	0.6091	0.0156	0.0218	0.5596	0.2991	0.6543	0.2686	0.0386	0.0112	0.6574	0.754
pyruvate	0.659	0.9686	0.0006	0.0002	0.6149	0.999	0.1389	0.6039	0.1479	0.0486	0.054	0.0832	0.14	0.1172	0.5605	0.0937	0.1518	0.4531
Fatty acids
myristate (14:0)	0.9973	0.9994	0.2243	0.0229	0.9029	0.999	0.3329	0.6171	0.9761	0.2127	0.3721	0.2373	0.1738	0.1309	0.214	0.0425	0.3695	0.6073
palmitate (16:0)	0.8738	0.9903	0.666	0.0602	0.9823	0.999	0.647	0.6638	0.846	0.191	0.8953	0.386	0.6756	0.2723	0.8902	0.1354	0.7955	0.7854
margarate (17:0)	0.7783	0.9903	0.0449	0.0056	0.8216	0.999	0.3053	0.6171	0.6917	0.1626	0.5952	0.3093	0.2856	0.1643	0.2746	0.0525	0.6655	0.754
oleate/vaccenate (18:1)	0.8798	0.9903	0.1522	0.0163	0.9366	0.999	0.1544	0.6039	0.7619	0.175	0.1449	0.1359	0.6517	0.2682	0.4798	0.0829	0.7998	0.7881
nonadecanoate (19:0)	0.8893	0.9903	0.0315	0.0041	0.7858	0.999	0.1699	0.6039	0.7739	0.1768	0.8188	0.3695	0.2609	0.1542	0.2812	0.0536	0.5974	0.7497
arachidate (20:0)	0.9347	0.9903	0.012	0.0018	0.9559	0.999	0.2748	0.6091	0.5939	0.1439	0.6419	0.325	0.6867	0.2733	0.263	0.0508	0.7506	0.7797

## Sheet: Fig S3 stats
	Statistical Values (Welch's Two-sample t-Test)
	48 Hour 24 Hour						P. aeruginosa				WT; PA WT; OP50		WT; PAfadE2- WT; OP50		WT; PA WT; OP50		WT; PAfadE2- WT; OP50
	WT; OP50		WT; PA		WT; PAfadE2-		WT; PAfadE2- 24h WT; PA 24h		WT; PAfadE2- 48h WT; PA 48h		24 Hour		24 Hour		48 Hour		48 Hour
Glutathiones	p-value	q-value	p-value	q-value	p-value	q-value	p-value	q-value	p-value	q-value	p-value	q-value	p-value	q-value	p-value	q-value	p-value	q-value
3'-dephospho-CoA-glutathione	0.5134	0.9596	5.0792e-05	4.6436e-05	0.7096	0.999	0.4355	0.6232	0.0013	0.0216	0.4061	0.2492	0.2585	0.154	0.0298	0.0095	0.6608	0.754	Glutathione Metabolism	100020899		1690
glutathione, oxidized (GSSG)	0.5669	0.9596	0.0003	0.0001	0.7791	0.999	0.245	0.6091	0.0071	0.0216	0.3618	0.2346	0.1661	0.1281	0.0017	0.0019	0.0927	0.3541	Glutathione Metabolism	448	103239-24-3	2667
glutathione, reduced (GSH)	0.3049	0.9596	0.0181	0.0025	0.8945	0.999	0.7533	0.6917	0.0091	0.0216	0.7026	0.3438	0.5555	0.2395	0.3234	0.0604	0.4495	0.6778	Glutathione Metabolism	496	70-18-8	2000
cysteine-glutathione disulfide	0.3592	0.9596	5.9664e-05	5.0351e-05	0.4941	0.999	0.3409	0.6171	0.0268	0.0229	0.1013	0.1148	0.0457	0.0794	0.034	0.0104	0.4769	0.6861	Glutathione Metabolism	100001437	13081-14-6	2465
S-(1,2-dicarboxyethyl)glutathione	0.216	0.9596	6.0426e-06	2.5529e-05	0.5844	0.999	0.1454	0.6039	0.0087	0.0216	0.872	0.3796	0.2364	0.1457	0.0258	0.0088	0.7409	0.7797	Glutathione Metabolism	100020967	1115-52-2	1802
2-hydroxybutyrate	0.1655	0.9596	0.0006	0.0002	0.4042	0.999	0.3053	0.6171	0.0323	0.0233	0.0264	0.0569	0.0428	0.0794	0.0018	0.0019	0.0699	0.3295	Glutathione Metabolism	100008928		1258
ophthalmate	0.1718	0.9596	0.0003	0.0001	0.7679	0.999	0.4857	0.638	0.0435	0.0257	0.1047	0.1155	0.1443	0.1186	0.0315	0.0098	0.7379	0.7797	Glutathione Metabolism	100001311	495-27-2	2085
cysteinylglycine	0.1453	0.9596	0.0002	0.0001	0.3483	0.999	0.6991	0.6759	0.0896	0.0356	0.8856	0.3825	0.9073	0.3215	0.6706	0.1081	0.2815	0.5537	Glutathione Metabolism	278	19246-18-5	2132
cysteinylglycine disulfide	0.1958	0.9596	0.0597	0.0072	0.9588	0.999	0.9879	0.7395	0.2336	0.0685	0.0348	0.0648	0.1158	0.1055	0.0798	0.0185	0.6424	0.7497	Glutathione Metabolism	100002466	70555-24-7	2547
5-oxoproline	0.2048	0.9596	0.0005	0.0002	0.5192	0.999	0.6233	0.6599	0.0528	0.0267	0.1896	0.1545	0.1439	0.1186	0.0013	0.0016	0.298	0.5611	Glutathione Metabolism	1021	98-79-3	738.5
CoA-glutathione	0.2546	0.9596	0.067	0.0079	0.8301	0.999	0.5496	0.6493	0.1043	0.0391	0.2205	0.1697	0.343	0.1801	0.411	0.0736	0.8034	0.7902	Glutathione Metabolism	269	6477-52-7	1326

## Sheet: Fig S7 stats
	Statistical Values (Welch's Two-sample t-Test)
	48 Hour 24 Hour						P. aeruginosa				WT; PA WT; OP50		WT; PAfadE2- WT; OP50		WT; PA WT; OP50		WT; PAfadE2- WT; OP50
	WT; OP50		WT; PA		WT; PAfadE2-		WT; PAfadE2- 24h WT; PA 24h		WT; PAfadE2- 48h WT; PA 48h		24 Hour		24 Hour		48 Hour		48 Hour
	p-value	q-value	p-value	q-value	p-value	q-value	p-value	q-value	p-value	q-value	p-value	q-value	p-value	q-value	p-value	q-value	p-value	q-value
Gamma-glutamyl amino acids
gamma-glutamyl-alpha-lysine	0.9043	0.9903	0.0014	0.0003	0.2036	0.999	0.8822	0.7151	0.0148	0.0218	0.0109	0.0384	0.0105	0.0554	0.0015	0.0017	0.3674	0.6059	Gamma-glutamyl Amino Acid	100010901		2784
gamma-glutamyl-epsilon-lysine	0.2905	0.9596	0.0064	0.0011	0.8402	0.999	0.5539	0.6527	0.0386	0.025	0.012	0.0403	0.0272	0.0715	0.004	0.0029	0.535	0.7216	Gamma-glutamyl Amino Acid	100001262	17105-15-6	2725
gamma-glutamylalanine	0.4048	0.9596	6.0501e-06	2.5529e-05	0.5366	0.999	0.9282	0.7256	0.0176	0.0222	0.0566	0.0846	0.0602	0.0858	0.0026	0.0023	0.4626	0.6804	Gamma-glutamyl Amino Acid	100001843	5875-41-2	1986
gamma-glutamylcysteine	0.1815	0.9596	2.1751e-05	3.3872e-05	0.8135	0.999	0.088	0.5641	0.0089	0.0216	0.6661	0.3335	0.2298	0.1455	0.5811	0.0968	0.4802	0.6881	Gamma-glutamyl Amino Acid	1036	636-58-8	2118
gamma-glutamylglutamate	0.6799	0.977	0.0108	0.0016	0.3387	0.999	0.0419	0.5165	0.4551	0.1152	0.497	0.2799	0.7397	0.286	0.8902	0.1354	0.5345	0.7216	Gamma-glutamyl Amino Acid	331	1116-22-9	1775
gamma-glutamylglutamine	0.4041	0.9596	6.9867e-07	1.5958e-05	0.8786	0.999	0.5331	0.6407	0.0259	0.0229	0.0307	0.0626	0.0263	0.0713	0.0002	0.0006	0.0607	0.3149	Gamma-glutamyl Amino Acid	1140	10148-81-9	1430
gamma-glutamylhistidine	0.7934	0.9903	0.2507	0.0252	0.7424	0.999	0.3902	0.622	0.5085	0.1263	0.2003	0.1602	0.0596	0.0856	0.009	0.0047	0.03	0.2193	Gamma-glutamyl Amino Acid	1235	37460-15-4	2740
gamma-glutamylisoleucine	0.2534	0.9596	0.3386	0.0329	0.5343	0.999	0.9667	0.7395	0.2164	0.0647	0.0246	0.0554	0.0234	0.0712	0.0209	0.0078	0.3248	0.5791	Gamma-glutamyl Amino Acid	100001485		2940
gamma-glutamylleucine	0.3294	0.9596	0.012	0.0018	0.937	0.999	0.7925	0.7006	0.0246	0.0229	0.1073	0.1171	0.131	0.1132	0.009	0.0047	0.7418	0.7797	Gamma-glutamyl Amino Acid	1268	2566-39-4	2991
gamma-glutamylmethionine	0.2236	0.9596	0.0443	0.0055	0.7975	0.999	0.7625	0.6917	0.066	0.0301	0.0322	0.0636	0.0399	0.0783	0.046	0.0125	0.6077	0.7497	Gamma-glutamyl Amino Acid	100001313	17663-87-5	2640
gamma-glutamylphenylalanine	0.6651	0.9686	0.0996	0.0111	0.9616	0.999	0.7415	0.6911	0.1471	0.0485	0.1599	0.1414	0.1344	0.1148	0.0262	0.0089	0.1832	0.4888	Gamma-glutamyl Amino Acid	100000491	7432-24-8	2992
gamma-glutamylthreonine	0.1738	0.9596	0.0007	0.0002	0.3491	0.999	0.6085	0.6599	0.2478	0.0715	0.1176	0.1206	0.0881	0.0965	0.0509	0.0134	0.2724	0.5537	Gamma-glutamyl Amino Acid	100001314	5652-48-2	1750
gamma-glutamyltyrosine	0.3338	0.9596	0.506	0.0469	0.5251	0.999	0.6016	0.6599	0.4459	0.1137	0.2303	0.1756	0.1497	0.1207	0.5255	0.0891	0.8625	0.7965	Gamma-glutamyl Amino Acid	1102	7432-23-7	1240
gamma-glutamylvaline	0.2071	0.9596	0.5005	0.0465	0.3608	0.999	0.9496	0.7383	0.1148	0.0411	0.0595	0.0867	0.0446	0.0794	0.021	0.0078	0.7814	0.7797	Gamma-glutamyl Amino Acid	100001126	2746-34-1	1072
Carnitines
(R)-3-hydroxybutyrylcarnitine	0.1521	0.9596	0.192	0.0201	0.0219	0.999	0.1423	0.6039	0.0028	0.0216	0.1962	0.1585	0.6767	0.2723	0.0189	0.0073	0.0276	0.2193	Fatty Acid Metabolism (Acyl Carnitine, Hydroxy)	100003926		2400
(S)-3-hydroxybutyrylcarnitine	0.9485	0.9903	0.0853	0.0097	0.0627	0.999	0.8211	0.7098	0.0112	0.0216	0.0725	0.0955	0.234	0.1455	0.0327	0.0101	0.2824	0.5537	Fatty Acid Metabolism (Acyl Carnitine, Hydroxy)	100009271		2340
3-hydroxyoleoylcarnitine	0.0639	0.9596	0.1921	0.0201	0.2078	0.999	0.9038	0.72	0.0084	0.0216	0.0097	0.0363	0.2019	0.1379	0.258	0.05	0.0704	0.3295	Fatty Acid Metabolism (Acyl Carnitine, Hydroxy)	100019801		1406
5-dodecenoylcarnitine (C12:1)	0.391	0.9596	0.1305	0.0141	0.6779	0.999	0.2684	0.6091	0.3796	0.1001	0.0805	0.1001	0.149	0.1206	0.391	0.0704	0.1794	0.4852	Fatty Acid Metabolism (Acyl Carnitine, Monounsaturated)	100016069		1135
arachidoylcarnitine (C20)	0.5755	0.9596	0.2862	0.0284	0.0377	0.999	0.0169	0.4976	0.7305	0.1703	0.0373	0.0675	0.3261	0.1738	0.7809	0.1218	0.6308	0.7497	Fatty Acid Metabolism (Acyl Carnitine, Long Chain Saturated)	100015833		1512
carnitine	0.7246	0.9902	0.0024	0.0005	0.2618	0.999	0.7532	0.6917	0.0218	0.0227	0.1145	0.12	0.1595	0.1258	0.0112	0.0054	0.9778	0.8112	Carnitine Metabolism	100000007	461-05-2	1978
cis-4-decenoylcarnitine (C10:1)	0.6602	0.9686	0.0052	0.0009	0.2489	0.999	0.0018	0.2422	0.2771	0.0786	0.077	0.0971	0.0005	0.0095	0.0249	0.0085	0.0983	0.3671	Fatty Acid Metabolism (Acyl Carnitine, Monounsaturated)	100002259	98930-66-6	1057
deoxycarnitine	0.6694	0.9686	0.0022	0.0005	0.1556	0.999	0.7606	0.6917	0.0165	0.0218	0.7674	0.3552	0.6602	0.2692	0.1399	0.0292	0.1864	0.4888	Carnitine Metabolism	100001662	6249-56-5	2052
dihomo-linoleoylcarnitine (C20:2)	0.0986	0.9596	0.5726	0.0525	0.0754	0.999	0.0822	0.5641	0.2951	0.0826	0.0822	0.1012			0.8827	0.1347	0.5586	0.7457	Fatty Acid Metabolism (Acyl Carnitine, Polyunsaturated)	100015839		1436
eicosenoylcarnitine (C20:1)	0.0396	0.9596	0.0874	0.0099	0.0401	0.999	0.0457	0.5344	0.1383	0.0462	0.0005	0.0091	0.0091	0.0518	0.3588	0.0654	0.1111	0.3897	Fatty Acid Metabolism (Acyl Carnitine, Monounsaturated)	100015838		1484
linoleoylcarnitine (C18:2)	0.3201	0.9596	0.0102	0.0016	0.0401	0.999	0.0001	0.0489	0.2083	0.0628	0.1309	0.1282	0.1098	0.1016	0.2051	0.041	0.933	0.799	Fatty Acid Metabolism (Acyl Carnitine, Polyunsaturated)	100003151	36816-10-1	1430
myristoleoylcarnitine (C14:1)	0.9563	0.9903	0.412	0.039	0.2821	0.999	0.3397	0.6171	0.3479	0.094	0.8406	0.3735	0.5589	0.2405	0.7055	0.1128	0.7476	0.7797	Fatty Acid Metabolism (Acyl Carnitine, Monounsaturated)	100006051	889848-55-9	1316
oleoylcarnitine (C18:1)	0.4475	0.9596	0.0512	0.0063	0.0996	0.999	0.1218	0.6039	0.0584	0.0282	0.0128	0.0404	0.1336	0.1145	0.6488	0.1056	0.136	0.4361	Fatty Acid Metabolism (Acyl Carnitine, Monounsaturated)	100001501	38677-66-6	1423
palmitoylcarnitine (C16)	0.9528	0.9903	0.0382	0.0049	0.3328	0.999	0.0838	0.5641	0.2061	0.0623	0.354	0.2318	0.3226	0.1723	0.4831	0.0833	0.9285	0.799	Fatty Acid Metabolism (Acyl Carnitine, Long Chain Saturated)	100000776	6865-14-1	1425
