# Supplementary material for: A pathogen branched-chain amino acid catabolic pathway subverts host survival by impairing energy metabolism and the mitochondrial UPR
Source: PLoS Pathog. 2020 Sep 30;16(9):e1008918. doi: 10.1371/journal.ppat.1008918 (PMC7549759; doi:10.1371/journal.ppat.1008918)
Supplement: S2 Table — (XLSX) [file ppat.1008918.s014.xlsx]

## Sheet: Figs 1-7 stats
Figure	replicate	Control Strain 1	Mean Survival 1 (h)	Strain 2	Mean Survival 2 (h)	Percent change	p-value	p-value summary	*** p<0.001	** p<0.01	* p<0.05	p>0.05 = ns
2F	1	WT; PA	65.64	WT; PAfadE2-	75	14.2596	<0.0001	***
	2		64.84		74.64	15.1141	<0.0001	***
	3		64.8		76.28	17.716	<0.0001	***
	1	WT; PA	65.64	atfs-1(0); PA	55.2	-15.9049	0.0004	***
	2		64.84		55.68	-14.1271	0.0003	***
	3		64.8		57.12	-11.8519	0.0005	***
	1	WT; PA	65.64	atfs-1(0); PAfadE2-	60.68	-7.55637	0.152	ns
	2		64.84		61.72	-4.81184	0.337	ns
	3		64.8		62.6	-3.39506	0.316	ns
5C	1	WT; PA	55.88	WT; PAfadE2-	76.6	37.0795	<0.0001	***
	2		54.72		75.32	37.6462	<0.0001	***
	3		54.52		74.88	37.3441	<0.0001	***
	1	WT; PA	55.88	pfk-1.1(ola72); PA	45.64	-18.325	0.01	*
	2		54.72		44.88	-17.9825	0.01	*
	3		54.52		46.24	-15.1871	0.029	*
	1	WT; PA	55.88	pfk-1.1(ola72); PAfadE2-	49	-12.3121	0.085	ns
	2		54.72		50.32	-8.04094	0.319	ns
	3		54.52		49.6	-9.02421	0.314	ns
	Note: for Figs 5C, S11A and S11B, experiments were done simultaneously and the data for WT;PA and pfk-1.1(ola72); PA come from the same biological replicates
5E	1	WT; PA	72.04	WT; PAfadE2-	89.12	23.7091	<0.0001	***
	2		72.68		86.2	18.6021	0.0007	***
	3		73.2245		89.32	21.981	<0.0001	***
	1	WT; PA	72.04	cpt-5(gk5128); PA	65.92	-8.49528	0.0495	*
	2		72.68		65.04	-10.5118	0.01	*
	3		73.2245		66.56	-9.10145	0.0181	*
	1	WT; PA	72.04	cpt-5(gk5128); PAfadE2-	76.28	5.88562	0.404	ns
	2		72.68		77.24	6.27408	0.382	ns
	3		73.2245		74.52	1.76923	0.925	ns
	Note: for Figs 5E, S11E and S11F, experiments were done simultaneously and the data for WT;PA and cpt-5(gk5128); PA come from the same biological replicates
5F	1	WT; PA	70.96	WT; PAfadE2-	90.04	26.8884	<0.0001	***
	2		68.48		96.8163	41.379	<0.0001	***
	3		72.2553		96	32.8622	<0.0001	***
	1	WT; PA	70.96	sucg-1(osa2); PA	67.7143	-4.57401	0.934	ns
	2		68.48		66.28	-3.21262	0.522	ns
	3		72.2553		66.2	-8.38045	0.169	ns
	1	WT; PA	70.96	sucg-1(osa2); PAfadE2-	69.16	-2.53664	0.784	ns
	2		68.48		71.3878	4.24614	0.327	ns
	3		72.2553		73.12	1.1967	0.468	ns
	Note: for Figs 5F, S11G and S11H, experiments were done simultaneously and the data for WT;PA and sucg-1(osa2);PA come from the same biological replicates
6B	1	WT; PA	69.96	WT; PA + Val	99.24	41.8525	<0.0001	***
	2		70.2		100.53	43.2051	<0.0001	***
	3		64.86		105.51	62.6735	<0.0001	***
6C	1	WT; PA	65.84	WT; PA + Leu	71.44	8.50547	0.031	*
	2		64.72		70.92	9.57973	0.03	*
	3		63.64		70.92	11.4393	0.018	*
6D	1	WT; PA	69.96	WT; PA + Ile	69	-1.37221	0.438	ns
	2		70.2		71	1.1396	0.905	ns
	3		64.86		77.48	19.4573	0.001	**
	Note: for Figs 6B and 6D, experiments were done simultaneously and the data for WT;PA come from the same biological replicates
6E	1	WT; PAfadE2-	93.53	WT; PAfadE2- + Val	108.72	16.2408	0.002	**
	2		83.62		98.78	18.1296	0.0009	***
	3		83.09		106.53	28.2104	0.012	*
6F	1	WT; PAfadE2-	83.6	WT; PAfadE2- + Leu	85.08	1.77033	0.519	ns
	2		82.28		86.24	4.81283	0.293	ns
	3		80.76		85.44	5.79495	0.127	ns
6G	1	WT; PAfadE2-	93.53	WT; PAfadE2- + Ile	78.8571	-15.6879	0.2	ns
	2		83.62		66.12	-20.928	0.016	*
	3		83.09		78.6	-5.40378	0.051	ns
	Note: for Figs 6E and 6G, experiments were done simultaneously and the data for WT;PAfadE2- come from the same biological replicates
6H	1	WT; PA	83.48	WT; PA + Val	100.64	20.5558	<0.0001	***
	2		85.04		104.08	22.3895	<0.0001	***
	3		75.2653		104.72	39.1345	<0.0001	***
	1	WT; PA	83.48	atfs-1(cmh15); PA	49.8	-40.345	<0.0001	***
	2		85.04		51.6	-39.3227	<0.0001	***
	3		75.2653		53.36	-29.1041	<0.0001	***
	1	WT; PA	83.48	atfs-1(cmh15); PA + Val	59.68	-28.5098	<0.0001	***
	2		85.04		57.52	-32.3612	<0.0001	***
	3		75.2653		58.12	-22.7798	<0.0001	***
6I	1	WT; PA	83.48	WT; PA + Leu	92.44	10.7331	0.0039	***
	2		85.04		95.04	11.7592	0.0008	***
	3		75.2653		98.72	31.1627	<0.0001	***
	1	WT; PA	83.48	atfs-1(cmh15); PA	49.8	-40.345	<0.0001	***
	2		85.04		51.6	-39.3227	<0.0001	***
	3		75.2653		53.36	-29.1041	<0.0001	***
	1	WT; PA	83.48	atfs-1(cmh15); PA + Leu	48.64	-41.7345	<0.0001	***
	2		85.04		54.04	-36.4534	<0.0001	***
	3		75.2653		56.44	-25.0119	<0.0001	***
	Note: for Figs 6H and 6I, experiments were done simultaneously and the data for WT;PA and atfs-1(cmh15); PA come from the same biological replicates

## Sheet: Figs S5-S11 stats
Figure	replicate	Control Strain 1	Mean Survival 1 (h)	Strain 2	Mean Survival 2 (h)	Percent change	p-value	p-value summary	*** p<0.001	** p<0.01	* p<0.05	p>0.05 = ns
S5B	1	WT; PA	59.36	WT; PAfadE2- ::fadE2pr::fadE2	63.72	7.34501	0.227	ns
	2		59.52		63.48	6.65323	0.139	ns
	3		61.24		62.48	2.02482	0.297	ns
	1	WT; PA	59.36	WT;PA fadE2-	74.08	24.7978	0.0004	***
	2		59.52		70.36	18.2124	0.0004	***
	3		61.24		71.12	16.1332	0.0003	***
S8	1	WT; PA	63.28	WT; PAfadE2-	80.56	27.3072	<0.0001	***
	2		64.96		80.6	24.0764	0.0003	***
	3		66.2449		81.92	23.6624	0.0004	***
	1	WT; PA	63.28	WT 50µM Etomoxir; PA	49.52	-21.7446	0.0002	***
	2		64.96		50.36	-22.4754	<0.0001	***
	3		66.2449		50.88	-23.1941	<0.0001	***
	1	WT; PA	63.28	WT 50µM Etomoxir; PAfadE2-	64.92	2.59166	0.873	ns
	2		64.96		64.12	-1.2931	0.892	ns
	3		66.2449		63.52	-4.11337	0.488	ns
S10	1	WT; Ec OP50	14.61	WT; Ec OP50 + Val	16.86	15.4004	0.002	**
	2		15.05		17.86	18.6711	0.0005	***
	3		13.9		16.8	20.8633	0.0002	***
	1	WT; Ec OP50	14.61	WT; Ec OP50 + Leu	16.84	15.2635	0.003	**
	2		15.05		17.15	13.9535	0.074	ns
	3		13.9		17.31	24.5324	<0.0001	***
	Note: for Fig S10, Mean Survival values are in days
S11A	1	WT; PA	55.88	WT; PA + Val	76.24	36.4352	<0.0001	***
	2		54.72		75.64	38.231	<0.0001	***
	3		54.52		74.28	36.2436	<0.0001	***
	1	WT; PA	55.88	pfk-1.1(ola72); PA	45.64	-18.325	0.01	*
	2		54.72		44.88	-17.9825	0.01	*
	3		54.52		46.24	-15.1871	0.029	*
	1	WT; PA	55.88	pfk-1.1(ola72); PA + Val	58.88	5.36865	0.102	ns
	2		54.72		58.64	7.16374	0.103	ns
	3		54.52		58.56	7.41012	0.0503	ns
S11B	1	WT; PA	55.88	WT; PA + Leu	65.96	18.0387	0.006	**
	2		54.72		67.12	22.6608	0.0012	**
	3		54.52		65.92	20.9098	0.0029	**
	1	WT; PA	55.88	pfk-1.1(ola72); PA	45.64	-18.325	0.01	*
	2		54.72		44.88	-17.9825	0.01	*
	3		54.52		46.24	-15.1871	0.029	*
	1	WT; PA	55.88	pfk-1.1(ola72); PA + Leu	49.64	-11.1668	0.321	ns
	2		54.72		51.24	-6.35965	0.666	ns
	3		54.52		49.84	-8.58401	0.501	ns
	Note: for Figs 5C, S11A and S11B, experiments were done simultaneously and the data for WT;PA and pfk-1.1(ola72); PA come from the same biological replicates
S11C	1	WT; PA	72.68	WT; PA + Val	85.96	18.2719	0.0006	***
	2		72.04		87.84	21.9323	<0.0001	***
	3		73.2245		89.4	22.0903	<0.0001	***
	1	WT; PA	72.68	WT 50µM Etomoxir; PA	65.08	-10.4568	0.0454	*
	2		72.04		64.08	-11.0494	0.052	ns
	3		73.2245		64.6	-11.7781	0.0102	*
	1	WT; PA	72.68	WT 50µM Etomoxir; PA + Val	74.92	3.082	0.711	ns
	2		72.04		75.08	4.21988	0.395	ns
	3		73.2245		75.68	3.3534	0.422	ns
S11D	1	WT; PA	72.68	WT; PA + Leu	80.72	11.0622	0.031	*
	2		72.04		79.76	10.7163	0.028	*
	3		73.2245		81.44	11.2196	0.0401	*
	1	WT; PA	72.68	WT 50µM Etomoxir; PA	65.08	-10.4568	0.0454	*
	2		72.04		64.08	-11.0494	0.052	ns
	3		73.2245		64.6	-11.7781	0.0102	*
	1	WT; PA	72.68	WT 50µM Etomoxir; PA + Leu	69.32	-7.46436	0.213	ns
	2		72.04		67.2549	-8.10661	0.233	ns
	3		73.2245		66.2	-5.33222	0.019	*
	Note: for Figs S11C and S11D, experiments were done simultaneously and the data for WT;PA and WT 50µM Etomoxir come from the same biological replicates
S11E	1	WT; PA	72.04	WT; PA + Val	88.72	23.1538	<0.0001	***
	2		72.68		85.96	18.2719	0.0006	***
	3		73.2245		89.4	22.0903	<0.0001	***
	1	WT; PA	72.04	cpt-5(gk5128); PA	65.92	-8.49528	0.0495	*
	2		72.68		65.04	-10.5118	0.01	*
	3		73.2245		66.56	-9.10145	0.0181	*
	1	WT; PA	72.04	cpt-5(gk5128); PA + Val	72.8	1.05497	0.968	ns
	2		72.68		73.2	0.715465	0.913	ns
	3		73.2245		73.64	0.567447	0.478	ns
S11F	1	WT; PA	72.04	WT; PA + Leu	79.76	10.7163	0.028	*
	2		72.68		80.72	11.0622	0.031	*
	3		73.2245		80.52	9.96321	0.082	ns
	1	WT; PA	72.04	cpt-5(gk5128); PA	65.92	-8.49528	0.0495	*
	2		72.68		65.04	-10.5118	0.01	*
	3		73.2245		66.56	-9.10145	0.0181	*
	1	WT; PA	72.04	cpt-5(gk5128); PA + Leu	67.3725	-6.47897	0.075	ns
	2		72.68		66.6	-8.36544	0.019	*
	3		73.2245		67.04	-8.44593	0.008	**
	Note: for Figs 5E, S11E and S11F, experiments were done simultaneously and the data for WT;PA and cpt-5(gk5128); PA come from the same biological replicates
S11G	1	WT; PA	70.96	WT; PA + Val	92.76	30.7215	<0.0001	***
	2		68.48		94.2857	37.6836	<0.0001	***
	3		72.2553		89.64	24.0601	<0.0001	***
	1	WT; PA	70.96	sucg-1(osa2); PA	67.7143	-4.57401	0.934	ns
	2		68.48		66.28	-3.21262	0.522	ns
	3		72.2553		66.2	-8.38045	0.169	ns
	1	WT; PA	70.96	sucg-1(osa2); PA + Val	70	-1.35287	0.808	ns
	2		68.48		69.08	0.876168	0.534	ns
	3		72.2553		68.72	-4.89282	0.549	ns
S11H	1	WT; PA	70.96	WT; PA + Leu	81.12	14.3179	0.001	**
	2		68.48		84.1224	22.8424	<0.0001	***
	3		72.2553		83.48	15.5347	0.0005	***
	1	WT; PA	70.96	sucg-1(osa2); PA	67.7143	-4.57401	0.934	ns
	2		68.48		66.28	-3.21262	0.522	ns
	3		72.2553		66.2	-8.38045	0.169	ns
	1	WT; PA	70.96	sucg-1(osa2); PA + Leu	71.48	0.732807	0.461	ns
	2		68.48		65.3878	-4.51554	0.684	ns
	3		72.2553		66.1633	-8.43129	0.042	*
	Note: for Figs 5F, S11G and S11H, experiments were done simultaneously and the data for WT;PA and sucg-1(osa2);PA come from the same biological replicates
