# Supplementary material for: A pathogen branched-chain amino acid catabolic pathway subverts host survival by impairing energy metabolism and the mitochondrial UPR
Source: PLoS Pathog. 2020 Sep 30;16(9):e1008918. doi: 10.1371/journal.ppat.1008918 (PMC7549759; doi:10.1371/journal.ppat.1008918)
Supplement: S3 Table — (XLSX) [file ppat.1008918.s015.xlsx]

## Sheet: WT;PA vs WT;OP50 24h
GeneName	baseMean	log2FoldChange	lfcSE	stat	pvalue	padj	gene symbol	gene name	coding
WBGene00007872	322.387	10.6008	1.45503	7.28563	3.20181e-13	3.08764e-11		C32H11.9	protein_coding_gene
WBGene00007873	317.936	7.09775	1.01995	6.95893	3.42855e-12	3.0036e-10	dod-21	C32H11.10	protein_coding_gene
WBGene00010123	2582.91	6.92529	0.21904	31.6166	2.18283e-219	2.71544e-215		F55G11.2	protein_coding_gene
WBGene00009429	3273.83	6.55654	0.582465	11.2565	2.15017e-29	7.43003e-27	irg-5	F35E12.5	protein_coding_gene
WBGene00009914	39.2729	6.50938	1.48613	4.38009	1.18631e-05	0.000384316		F49H6.13	protein_coding_gene
WBGene00004001	104.565	6.34828	1.23581	5.13695	2.79233e-07	1.23854e-05	pgp-7	T21E8.2	protein_coding_gene
WBGene00007864	395.979	6.11711	0.71234	8.58734	8.90024e-18	1.21669e-15	irg-6	C32H11.1	protein_coding_gene
WBGene00005586	4.8863	6.03311	1.88028	3.20863	0.00133371	0.0241153	sri-74	F33H12.4	protein_coding_gene
WBGene00001786	604.879	5.94734	0.484998	12.2626	1.43793e-34	6.38852e-32	gst-38	F35E8.8	protein_coding_gene
WBGene00021580	93.3389	5.78338	0.954558	6.0587	1.37229e-09	8.4095e-08	clec-174	Y46C8AL.2	protein_coding_gene
WBGene00016577	176.398	5.67723	0.434508	13.0659	5.15745e-39	3.20793e-36	clec-3	C41H7.7	protein_coding_gene
WBGene00007097	1576.56	5.51128	0.563353	9.78299	1.33219e-22	2.95936e-20		B0024.4	protein_coding_gene
WBGene00017199	7.83832	5.25378	1.63083	3.22154	0.00127505	0.0232077	clec-45	F07C4.2	protein_coding_gene
WBGene00013090	38.754	5.23379	1.3046	4.01178	6.02622e-05	0.00165854		Y51B9A.8	protein_coding_gene
WBGene00009517	4.31186	5.1495	1.5943	3.22994	0.00123818	0.0226514	clec-167	F38A1.4	protein_coding_gene
WBGene00008698	45.6521	5.14147	1.61502	3.18353	0.0014549	0.0257088		F11D11.3	protein_coding_gene
WBGene00007875	7752.73	5.1293	0.173295	29.5986	1.5581e-192	9.69136e-189	dod-24	C32H11.12	protein_coding_gene
WBGene00021805	58.5506	5.11656	0.601961	8.49982	1.89893e-17	2.54007e-15		Y53G8AM.5	protein_coding_gene
WBGene00015574	296.052	5.07442	0.999953	5.07466	3.88198e-07	1.69445e-05	irg-1	C07G3.2	protein_coding_gene
WBGene00194803	16.9274	4.99607	1.10249	4.53163	5.85292e-06	0.000205679		C25F9.16	protein_coding_gene
WBGene00007818	12.5185	4.98805	1.27757	3.90432	9.44888e-05	0.00246941		C30F2.4	protein_coding_gene
WBGene00023483	6.81227	4.87658	1.52514	3.19745	0.00138647	0.0247564		Y75B8A.39	protein_coding_gene
WBGene00007865	4.71729	4.85697	1.47979	3.2822	0.00103001	0.0193262	srz-15	C32H11.2	protein_coding_gene
WBGene00015399	5.20358	4.8237	1.49595	3.2245	0.00126193	0.0230472	cyp-35A1	C03G6.14	protein_coding_gene
WBGene00015932	388.386	4.76318	0.254925	18.6847	6.59953e-78	2.05245e-74		C17H12.6	protein_coding_gene
WBGene00010126	7.46774	4.76269	1.46398	3.25324	0.00114099	0.0211218		F55G11.6	protein_coding_gene
WBGene00011494	67.9459	4.74031	0.641105	7.39397	1.42504e-13	1.45307e-11		T05F1.9	protein_coding_gene
WBGene00009431	2289.17	4.6751	0.266426	17.5475	6.21684e-69	1.54675e-65	dct-17	F35E12.7	protein_coding_gene
WBGene00045411	91.9348	4.64327	0.852211	5.44849	5.07989e-08	2.48096e-06		C25F9.11	protein_coding_gene
WBGene00010745	1206.81	4.57127	0.215302	21.2319	4.84137e-100	2.00756e-96	dod-17	K10D11.1	protein_coding_gene
WBGene00018646	366.266	4.30304	0.289354	14.8712	5.06868e-50	5.25453e-47	mul-1	F49F1.6	protein_coding_gene
WBGene00271643	23.2969	4.28265	0.992825	4.31359	1.60622e-05	0.000508432		W07G1.25	ncRNA_gene
WBGene00016017	161.774	4.20779	0.717943	5.86091	4.60345e-09	2.59126e-07		C23G10.11	protein_coding_gene
WBGene00008988	176.552	4.20452	0.34862	12.0605	1.70791e-33	7.32633e-31		F20G2.5	protein_coding_gene
WBGene00016785	92.3623	4.1748	0.430134	9.70581	2.84802e-22	6.00497e-20		C49G7.7	protein_coding_gene
WBGene00007867	5515.04	4.13415	0.248878	16.6112	5.78682e-62	1.0284e-58		C32H11.4	protein_coding_gene
WBGene00018970	7.53472	4.07722	1.2427	3.28094	0.00103462	0.0193835	clec-68	F56D6.1	protein_coding_gene
WBGene00014063	36.9547	4.05606	0.571468	7.09761	1.26934e-12	1.1784e-10	clec-143	ZK673.9	protein_coding_gene
WBGene00008477	28.7748	3.96193	0.850722	4.65714	3.20637e-06	0.000119066	clec-17	E03H4.10	protein_coding_gene
WBGene00077593	154.3	3.91563	0.955257	4.09904	4.14875e-05	0.00119746		C49G7.12	protein_coding_gene
WBGene00005548	194.194	3.87856	0.576471	6.72811	1.7188e-11	1.37947e-09	sri-36	F33H12.5	protein_coding_gene
WBGene00020579	3162.91	3.84607	0.750636	5.12375	2.99522e-07	1.31663e-05		T19D12.4	protein_coding_gene
WBGene00020760	792.569	3.72151	0.614457	6.05658	1.39043e-09	8.47887e-08		T24C4.4	protein_coding_gene
WBGene00003999	1463.78	3.72009	0.868603	4.28284	1.84524e-05	0.000573869	pgp-5	C05A9.1	protein_coding_gene
WBGene00010127	12.7341	3.71174	1.1651	3.18576	0.00144373	0.0256038		F55G11.7	protein_coding_gene
WBGene00007866	54.1913	3.69365	0.465268	7.93877	2.04196e-15	2.41924e-13		C32H11.3	protein_coding_gene
WBGene00007829	23.2337	3.66394	0.64421	5.68749	1.28923e-08	6.79577e-07	oac-5	C31A11.1	protein_coding_gene
WBGene00021585	188.868	3.62933	0.61732	5.87917	4.12318e-09	2.34212e-07	clec-74	Y46C8AL.8	protein_coding_gene
WBGene00000979	54.1574	3.60897	0.62256	5.79699	6.75157e-09	3.66767e-07	dhs-16	C10F3.2	protein_coding_gene
WBGene00010128	600.098	3.59118	0.262555	13.6778	1.37761e-42	1.00809e-39		F55G11.8	protein_coding_gene
WBGene00009432	413.321	3.56808	0.280289	12.73	4.02845e-37	2.00456e-34	cld-9	F35E12.8	protein_coding_gene
WBGene00019146	295.361	3.5416	0.750994	4.71589	2.40657e-06	9.18335e-05		H02F09.3	protein_coding_gene
WBGene00011844	47.3738	3.53114	0.50455	6.99859	2.58543e-12	2.29734e-10		T19C9.8	protein_coding_gene
WBGene00021796	43.2572	3.46839	0.621908	5.57701	2.44685e-08	1.24749e-06		Y52E8A.3	protein_coding_gene
WBGene00010125	341.953	3.46095	0.333992	10.3624	3.67769e-25	9.33682e-23	dod-22	F55G11.5	protein_coding_gene
WBGene00016915	8.58529	3.36078	1.13039	2.97312	0.00294792	0.0455555		C54D2.1	protein_coding_gene
WBGene00020580	33.485	3.2962	0.750932	4.38948	1.13624e-05	0.000371211		T19D12.5	protein_coding_gene
WBGene00018708	557.971	3.28016	0.895359	3.66352	0.000248777	0.00573107	oac-32	F52F10.4	protein_coding_gene
WBGene00022142	9.95765	3.2644	1.08726	3.00241	0.00267851	0.0423928		Y71G12B.2	protein_coding_gene
WBGene00021464	583.289	3.24529	0.695898	4.66345	3.10947e-06	0.000116162	ugt-31	Y39G10AR.6	protein_coding_gene
WBGene00000412	120.989	3.23798	0.362209	8.93955	3.90749e-19	6.07614e-17	cdr-1	F35E8.11	protein_coding_gene
WBGene00010019	183.173	3.2293	0.838945	3.84924	0.000118485	0.00297168		F54B8.4	protein_coding_gene
WBGene00019659	41.2581	3.2192	0.69311	4.64458	3.40773e-06	0.000125051		K11H12.3	protein_coding_gene
WBGene00019660	497.417	3.20875	0.460978	6.96075	3.38474e-12	2.98625e-10		K11H12.4	protein_coding_gene
WBGene00018760	2055.93	3.17363	0.50566	6.27621	3.46921e-10	2.35831e-08	irg-3	F53E10.4	protein_coding_gene
WBGene00018645	72.4955	3.17266	0.504557	6.288	3.21574e-10	2.21016e-08		F49F1.5	protein_coding_gene
WBGene00018643	1058.66	3.17206	0.19593	16.1897	5.9589e-59	9.2661e-56	drd-50	F49F1.1	protein_coding_gene
WBGene00018971	806.065	3.14251	0.474018	6.62951	3.36794e-11	2.61858e-09	clec-67	F56D6.2	protein_coding_gene
WBGene00019644	460.995	3.13619	0.242616	12.9266	3.18803e-38	1.80269e-35	cpt-4	K11D12.4	protein_coding_gene
WBGene00012163	33.5424	3.13397	0.454499	6.89544	5.37001e-12	4.57554e-10		VZK822L.2	protein_coding_gene
WBGene00016783	146.688	3.1274	0.734868	4.25573	2.08371e-05	0.000640035	irg-2	C49G7.5	protein_coding_gene
WBGene00017764	87.5699	3.08046	0.440067	6.99998	2.56003e-12	2.29113e-10		F25A2.1	protein_coding_gene
WBGene00007366	208.164	3.07016	0.910755	3.371	0.000748959	0.0147422		C06B3.7	protein_coding_gene
WBGene00018997	11.6113	3.06367	0.890617	3.43994	0.00058185	0.0118272		F57B9.3	protein_coding_gene
WBGene00009397	2721.16	3.06172	0.202852	15.0933	1.79174e-51	2.0263e-48	clec-66	F35C5.9	protein_coding_gene
WBGene00013901	345.011	3.05228	0.31846	9.58448	9.29263e-22	1.86452e-19	ugt-16	ZC443.6	protein_coding_gene
WBGene00012450	31.2963	3.04284	0.64766	4.6982	2.6246e-06	9.98473e-05		Y17D7B.2	protein_coding_gene
WBGene00012518	47.2786	3.02746	0.448334	6.75268	1.45143e-11	1.18011e-09	comt-2	Y32B12A.3	protein_coding_gene
WBGene00001756	10.4601	2.97577	0.902955	3.29559	0.000982145	0.0185682	gst-8	F11G11.1	protein_coding_gene
WBGene00045379	47.7792	2.95689	0.516151	5.72873	1.01188e-08	5.40248e-07		C45B11.6	protein_coding_gene
WBGene00045412	18.4129	2.94104	0.851193	3.4552	0.000549878	0.0113441		C25F9.12	protein_coding_gene
WBGene00018647	567.97	2.9335	0.284613	10.307	6.55263e-25	1.63029e-22		F49F1.7	protein_coding_gene
WBGene00044457	159.917	2.93116	0.409626	7.15569	8.32553e-13	7.84618e-11		C18H7.11	protein_coding_gene
WBGene00012824	47.0766	2.91467	0.602655	4.83639	1.32222e-06	5.27191e-05		Y43F8B.14	protein_coding_gene
WBGene00021517	1995.29	2.90396	0.242317	11.9842	4.30212e-33	1.78395e-30		Y41D4B.15	protein_coding_gene
WBGene00008850	189.888	2.88345	0.39261	7.34431	2.06829e-13	2.05468e-11		F15B9.6	protein_coding_gene
WBGene00021118	20.3471	2.88049	0.690169	4.17361	2.99814e-05	0.000890139	clec-125	W09G10.6	protein_coding_gene
WBGene00012583	1305.16	2.86827	0.76026	3.77275	0.000161457	0.00386254	clec-4	Y38E10A.5	protein_coding_gene
WBGene00044681	47.3372	2.85248	0.589771	4.8366	1.3208e-06	5.27191e-05		T24C4.8	protein_coding_gene
WBGene00005833	26.5083	2.84017	0.630704	4.50318	6.6945e-06	0.000231332	srw-86	C25F9.7	protein_coding_gene
WBGene00006627	221.952	2.7932	0.692199	4.03526	5.4543e-05	0.00151793	tsp-1	C02F5.8	protein_coding_gene
WBGene00271651	13.7076	2.78837	0.737612	3.78026	0.000156663	0.00376233		F19B10.14	ncRNA_gene
WBGene00023252	9.71276	2.75354	0.864716	3.18433	0.00145091	0.0256748		C39H7.2	pseudogene
WBGene00009710	11.123	2.74448	0.856488	3.20434	0.00135371	0.0243708		F44G3.10	protein_coding_gene
WBGene00007717	214.038	2.74233	0.579609	4.73134	2.23043e-06	8.59028e-05		C25D7.5	protein_coding_gene
WBGene00015598	27.5237	2.71665	0.719078	3.77796	0.000158119	0.00378999	fbxa-163	C08E3.6	protein_coding_gene
WBGene00206354	75.6288	2.67516	0.434652	6.1547	7.52179e-10	4.76664e-08		F27E5.9	protein_coding_gene
WBGene00000783	1657.33	2.66812	0.515887	5.17191	2.31708e-07	1.04816e-05	cpr-3	T10H4.12	protein_coding_gene
WBGene00010660	1693.43	2.62767	0.184347	14.254	4.23587e-46	3.51295e-43		K08D8.6	protein_coding_gene
WBGene00007946	44.5477	2.62102	0.378215	6.92997	4.20938e-12	3.63644e-10	ugt-33	C35A5.2	protein_coding_gene
WBGene00009430	2480.22	2.61155	0.151275	17.2636	8.83734e-67	1.83228e-63		F35E12.6	protein_coding_gene
WBGene00045417	214.958	2.60088	0.28092	9.25845	2.07419e-20	3.68614e-18		Y37H2A.13	protein_coding_gene
WBGene00003092	73.0237	2.58551	0.435169	5.94138	2.82635e-09	1.65848e-07	lys-3	Y22F5A.6	protein_coding_gene
WBGene00016424	1559.09	2.58035	0.423987	6.08591	1.15831e-09	7.24091e-08		C34H4.1	protein_coding_gene
WBGene00016004	1368.84	2.58034	0.196111	13.1575	1.5406e-39	1.00869e-36		C18H9.6	protein_coding_gene
WBGene00016361	99.7	2.57909	0.443455	5.81589	6.03115e-09	3.36446e-07	drd-10	C33G8.3	protein_coding_gene
WBGene00019273	348.739	2.55113	0.333538	7.6487	2.03018e-14	2.235e-12		H43E16.1	protein_coding_gene
WBGene00021261	15.2953	2.52001	0.768914	3.27736	0.00104783	0.0195721		Y22D7AR.7	protein_coding_gene
WBGene00020352	11.9308	2.51348	0.732779	3.43007	0.000603427	0.0121861		T08B6.2	pseudogene
WBGene00009957	2289.21	2.502	0.644237	3.88366	0.000102897	0.00265017		F53B2.8	protein_coding_gene
WBGene00021979	177.32	2.50162	0.76654	3.26352	0.00110039	0.0204311		Y58A7A.5	protein_coding_gene
WBGene00009709	10.9066	2.47655	0.73901	3.35117	0.000804721	0.0156662	fbxa-144	F44G3.8	protein_coding_gene
WBGene00008199	1100.03	2.47298	0.270681	9.13616	6.47093e-20	1.07331e-17		C49C3.9	protein_coding_gene
WBGene00019473	360.378	2.45909	0.21988	11.1838	4.8942e-29	1.64551e-26	cyp-35A5	K07C6.5	protein_coding_gene
WBGene00044488	1199.37	2.43336	0.462722	5.25878	1.45012e-07	6.73114e-06		Y54G2A.45	protein_coding_gene
WBGene00008584	2607.33	2.40468	0.535905	4.48713	7.21891e-06	0.000245364	irg-4	F08G5.6	protein_coding_gene
WBGene00008633	12.8184	2.3944	0.69739	3.43338	0.000596109	0.0120855	fbxa-18	F10A3.3	protein_coding_gene
WBGene00219770	89.0428	2.38394	0.350143	6.80848	9.86351e-12	8.29068e-10	linc-40	Y82E9BL.20	lincRNA_gene
WBGene00018707	122.875	2.35857	0.311045	7.58273	3.3836e-14	3.62862e-12	oac-31	F52F10.3	protein_coding_gene
WBGene00012961	807.748	2.31664	0.297821	7.77863	7.33138e-15	8.21643e-13		Y47H10A.5	protein_coding_gene
WBGene00008678	21.4864	2.30892	0.735972	3.13724	0.00170549	0.0295492	stdh-2	F11A5.12	protein_coding_gene
WBGene00007506	196.786	2.28116	0.661004	3.45106	0.000558391	0.0114816		C10C5.2	protein_coding_gene
WBGene00011330	13107.6	2.27975	0.492259	4.63121	3.6353e-06	0.000132619		T01D3.6	protein_coding_gene
WBGene00015933	2630.63	2.27334	0.417258	5.44829	5.08558e-08	2.48096e-06		C17H12.8	protein_coding_gene
WBGene00003091	6425.05	2.27007	0.23552	9.63852	5.49728e-22	1.13977e-19	lys-2	Y22F5A.5	protein_coding_gene
WBGene00014135	106.451	2.2676	0.274272	8.26769	1.36576e-16	1.76979e-14		ZK896.4	protein_coding_gene
WBGene00009433	425.76	2.26012	0.533318	4.23786	2.25664e-05	0.000689744		F35E12.9	protein_coding_gene
WBGene00000522	1187.83	2.24879	0.203624	11.0439	2.34689e-28	7.68298e-26	clc-1	C09F12.1	protein_coding_gene
WBGene00011799	73.8392	2.24021	0.471803	4.7482	2.05239e-06	7.95383e-05		T16G1.5	protein_coding_gene
WBGene00017467	308.193	2.22017	0.730344	3.03989	0.00236663	0.0381852		F14F9.4	protein_coding_gene
WBGene00007361	18.924	2.20943	0.588923	3.75164	0.00017568	0.00414697	oac-3	C06B3.2	protein_coding_gene
WBGene00010822	305.606	2.20287	0.347066	6.34711	2.19392e-10	1.55071e-08		M01G12.9	protein_coding_gene
WBGene00021583	48.2646	2.20184	0.524828	4.19534	2.72457e-05	0.000818686	clec-72	Y46C8AL.5	protein_coding_gene
WBGene00019215	197.886	2.19506	0.208586	10.5235	6.73173e-26	1.86095e-23		H20E11.3	protein_coding_gene
WBGene00001753	1079.95	2.1773	0.152328	14.2935	2.40125e-46	2.13368e-43	gst-5	R03D7.6	protein_coding_gene
WBGene00015216	191.142	2.16504	0.629352	3.44012	0.000581464	0.0118272	valv-1	B0496.7	protein_coding_gene
WBGene00010747	104.205	2.16397	0.305802	7.07638	1.47972e-12	1.35351e-10		K10D11.3	protein_coding_gene
WBGene00021519	111.808	2.15764	0.349346	6.17623	6.56507e-10	4.23158e-08		Y41D4B.17	protein_coding_gene
WBGene00014136	204.671	2.1477	0.33283	6.45286	1.09759e-10	8.12743e-09		ZK896.5	protein_coding_gene
WBGene00019738	1338.06	2.14683	0.485654	4.42049	9.84754e-06	0.000328419	clec-265	M02F4.7	protein_coding_gene
WBGene00012101	139.646	2.13064	0.439798	4.84459	1.26875e-06	5.09136e-05	zip-10	T27F2.4	protein_coding_gene
WBGene00005141	276.018	2.11798	0.364479	5.81097	6.21103e-09	3.43401e-07	srd-64	Y22D7AR.8	protein_coding_gene
WBGene00007203	171.878	2.1013	0.399387	5.26131	1.43032e-07	6.66411e-06	best-1	B0564.3	protein_coding_gene
WBGene00022375	65.7155	2.09988	0.491679	4.27084	1.94742e-05	0.000601375		Y94H6A.2	protein_coding_gene
WBGene00008829	388.829	2.06927	0.173136	11.9517	6.36032e-33	2.47257e-30	cyp-35D1	F14H3.10	protein_coding_gene
WBGene00016219	742.009	2.06166	0.492403	4.18694	2.82744e-05	0.000847551	pals-24	C29F9.4	protein_coding_gene
WBGene00021178	43.151	2.05565	0.410104	5.01251	5.37252e-07	2.28103e-05		Y9C9A.8	protein_coding_gene
WBGene00008476	508.571	2.04896	0.664518	3.08337	0.00204671	0.0342219		E03H4.8	protein_coding_gene
WBGene00018729	356.942	2.0065	0.663901	3.02229	0.0025087	0.0402284		F53A9.6	protein_coding_gene
WBGene00010658	382.259	2.00029	0.244838	8.16988	3.08706e-16	3.91868e-14		K08D8.4	protein_coding_gene
WBGene00008255	131.196	2.00002	0.237765	8.41174	4.03956e-17	5.28969e-15		C51E3.10	protein_coding_gene
WBGene00019435	302.064	1.997	0.503747	3.96429	7.36137e-05	0.00198215		K06A9.1	protein_coding_gene
WBGene00018823	2030.2	1.97663	0.168658	11.7197	1.01029e-31	3.69648e-29		F54E2.1	protein_coding_gene
WBGene00000190	24.3732	1.97523	0.570001	3.46531	0.00052962	0.0109808	arf-1.1	F45E4.1	protein_coding_gene
WBGene00017678	1039.94	1.96942	0.420747	4.68077	2.85793e-06	0.000108063	asp-12	F21F8.4	protein_coding_gene
WBGene00008486	1677.2	1.9651	0.181273	10.8406	2.21121e-27	6.39708e-25	ugt-44	F01D4.2	protein_coding_gene
WBGene00021880	15.7411	1.95051	0.646686	3.01617	0.00255989	0.0408794		Y54G2A.15	protein_coding_gene
WBGene00004000	228.871	1.93817	0.65046	2.97969	0.00288539	0.0448119	pgp-6	T21E8.1	protein_coding_gene
WBGene00013207	79.9316	1.93563	0.545377	3.54917	0.000386452	0.00838183	zipt-2.3	Y54G9A.4	protein_coding_gene
WBGene00007414	231.308	1.92647	0.548198	3.51419	0.000441099	0.009348		C07E3.3	protein_coding_gene
WBGene00002021	410.3	1.91984	0.191092	10.0467	9.50225e-24	2.23034e-21	hsp-17	F52E1.7	protein_coding_gene
WBGene00015859	137.249	1.9101	0.321708	5.93738	2.8961e-09	1.69143e-07		C16D9.4	protein_coding_gene
WBGene00019744	934.214	1.90275	0.288484	6.59568	4.23322e-11	3.2507e-09		M02H5.8	protein_coding_gene
WBGene00019619	7431.41	1.89866	0.275208	6.89899	5.23719e-12	4.49315e-10	asp-14	K10C2.3	protein_coding_gene
WBGene00003702	80.3155	1.89509	0.398358	4.75724	1.96259e-06	7.62957e-05	nhr-112	Y70C5C.6	protein_coding_gene
WBGene00009971	656.54	1.89346	0.231726	8.17112	3.05545e-16	3.91854e-14		F53C11.1	protein_coding_gene
WBGene00022327	122.908	1.89184	0.316397	5.97935	2.24036e-09	1.33991e-07	fbxa-15	Y82E9BL.11	protein_coding_gene
WBGene00015455	34.3072	1.88667	0.571721	3.29998	0.000966916	0.018336		C04G6.5	protein_coding_gene
WBGene00002067	64.8144	1.86835	0.521218	3.58459	0.000337608	0.00746759	ifp-1	C43C3.1	protein_coding_gene
WBGene00013559	382.536	1.86138	0.169278	10.996	3.99388e-28	1.27394e-25		Y75B8A.28	protein_coding_gene
WBGene00010899	601.645	1.85085	0.272974	6.7803	1.19923e-11	9.94561e-10		M28.8	protein_coding_gene
WBGene00077525	135.864	1.84642	0.348746	5.29445	1.19374e-07	5.58277e-06		C41G7.8	protein_coding_gene
WBGene00003480	230.88	1.83926	0.334267	5.50237	3.74729e-08	1.87969e-06	klf-3	F54H5.4	protein_coding_gene
WBGene00001768	670.033	1.83298	0.230606	7.94853	1.88731e-15	2.25751e-13	gst-20	Y48E1B.10	protein_coding_gene
WBGene00020887	29.2066	1.82152	0.439547	4.14408	3.41187e-05	0.00100103	hic-1	T28B4.4	protein_coding_gene
WBGene00018194	88.2791	1.79351	0.366525	4.89329	9.91641e-07	4.03138e-05		F39E9.1	pseudogene
WBGene00010750	164.791	1.79244	0.364462	4.91804	8.74134e-07	3.56701e-05		K10D11.6	protein_coding_gene
WBGene00003995	539.964	1.79115	0.448692	3.99194	6.55342e-05	0.00177227	pgp-1	K08E7.9	protein_coding_gene
WBGene00004006	77.7394	1.77582	0.358413	4.95466	7.24572e-07	3.01461e-05	pgp-12	F22E10.1	protein_coding_gene
WBGene00021582	63.0827	1.77246	0.31753	5.58203	2.3773e-08	1.22205e-06	clec-71	Y46C8AL.4	protein_coding_gene
WBGene00194713	47.8366	1.77018	0.550167	3.21754	0.00129297	0.023481		F19B10.13	protein_coding_gene
WBGene00008234	50.5163	1.76912	0.418473	4.22757	2.36234e-05	0.000718521		C50F4.9	protein_coding_gene
WBGene00016769	1301.59	1.76671	0.199826	8.84123	9.46678e-19	1.41888e-16		C49C8.5	protein_coding_gene
WBGene00017093	115.861	1.76401	0.361143	4.88453	1.03675e-06	4.20105e-05		E02C12.8	protein_coding_gene
WBGene00001754	424.143	1.75676	0.205297	8.55718	1.15661e-17	1.56394e-15	gst-6	F11G11.3	protein_coding_gene
WBGene00020832	1074.2	1.74702	0.185824	9.40147	5.38075e-21	1.01419e-18		T26C12.2	protein_coding_gene
WBGene00003957	1039.58	1.74581	0.191568	9.11328	7.99281e-20	1.3083e-17	pcp-2	F23B2.12	protein_coding_gene
WBGene00021879	1791.95	1.73578	0.384262	4.51718	6.26673e-06	0.000218983	clec-83	Y54G2A.14	protein_coding_gene
WBGene00020774	74.3769	1.73469	0.374102	4.63695	3.53587e-06	0.000129371		T24E12.5	protein_coding_gene
WBGene00003763	31.0961	1.73278	0.577532	3.00032	0.00269695	0.0425222	nlp-25	Y43F8C.1	protein_coding_gene
WBGene00003959	393.086	1.7295	0.216874	7.97468	1.52778e-15	1.8452e-13	pcp-4	Y116F11B.3	protein_coding_gene
WBGene00022592	74.702	1.72355	0.330916	5.20842	1.90459e-07	8.77523e-06	klu-2	ZC328.2	protein_coding_gene
WBGene00010659	861.596	1.71258	0.231975	7.38263	1.55192e-13	1.56959e-11		K08D8.5	protein_coding_gene
WBGene00007440	188.493	1.71135	0.332239	5.15096	2.5916e-07	1.15746e-05		C08E8.4	protein_coding_gene
WBGene00003653	31.924	1.68582	0.569442	2.96048	0.00307164	0.0471743	nhr-63	C06C6.4	protein_coding_gene
WBGene00018350	775.059	1.66289	0.294158	5.65307	1.57606e-08	8.16926e-07	ifo-1	F42C5.10	protein_coding_gene
WBGene00007682	68.758	1.65705	0.363253	4.5617	5.0741e-06	0.000180348		C18D11.6	protein_coding_gene
WBGene00013119	191.098	1.65184	0.357203	4.62436	3.7576e-06	0.000135941		Y51H4A.25	protein_coding_gene
WBGene00013841	33.9233	1.6492	0.48224	3.41988	0.000626498	0.0125501	fbxa-33	ZC47.9	pseudogene
WBGene00018874	152.02	1.64533	0.333301	4.93647	7.9551e-07	3.27687e-05	tag-234	F55C12.7	protein_coding_gene
WBGene00008599	95.2657	1.63952	0.427572	3.83449	0.000125825	0.00311806		F09A5.2	protein_coding_gene
WBGene00008598	113.857	1.63783	0.275206	5.95128	2.66051e-09	1.56856e-07	spin-3	F09A5.1	protein_coding_gene
WBGene00008900	246.352	1.63386	0.533815	3.06073	0.00220797	0.0361886		F16H6.10	protein_coding_gene
WBGene00022382	966.874	1.63292	0.412664	3.95702	7.58913e-05	0.0020303		Y94H6A.10	protein_coding_gene
WBGene00011517	77.0859	1.63108	0.425764	3.83095	0.000127651	0.00314452	cgt-1	T06C12.10	protein_coding_gene
WBGene00018601	81.8735	1.62953	0.432163	3.77063	0.000162834	0.0038804		F48C1.9	protein_coding_gene
WBGene00044468	771.835	1.62096	0.257288	6.30017	2.97322e-10	2.05483e-08		Y69A2AL.2	protein_coding_gene
WBGene00010749	243.932	1.617	0.273585	5.91044	3.41195e-09	1.95598e-07		K10D11.5	protein_coding_gene
WBGene00021325	3301.44	1.61237	0.126232	12.773	2.31933e-37	1.20219e-34		Y34B4A.9	protein_coding_gene
WBGene00022644	6220.5	1.61088	0.251211	6.41248	1.43175e-10	1.03552e-08	dod-19	ZK6.10	protein_coding_gene
WBGene00011190	548.754	1.59909	0.173313	9.22658	2.79407e-20	4.89553e-18	swt-6	R10D12.9	protein_coding_gene
WBGene00219208	5881.69	1.59529	0.248689	6.4148	1.41011e-10	1.02584e-08		B0365.9	protein_coding_gene
WBGene00012028	75.5091	1.59288	0.346611	4.59559	4.31525e-06	0.000154703	srz-99	T25E12.13	protein_coding_gene
WBGene00019564	149.622	1.59023	0.309864	5.13203	2.86627e-07	1.26441e-05		K09D9.1	protein_coding_gene
WBGene00018724	517.118	1.58854	0.294813	5.38829	7.11327e-08	3.3646e-06		F53A9.1	protein_coding_gene
WBGene00003768	20.1792	1.5784	0.529087	2.98326	0.00285199	0.0446273	nlp-30	B0213.5	protein_coding_gene
WBGene00194926	51.8391	1.57665	0.337203	4.67567	2.92996e-06	0.000110117		K08D8.12	protein_coding_gene
WBGene00003958	789.846	1.57654	0.156586	10.0682	7.63599e-24	1.86258e-21	pcp-3	F23B2.11	protein_coding_gene
WBGene00006680	52.3929	1.56958	0.398865	3.93512	8.31542e-05	0.00221034	twk-28	C52B9.6	protein_coding_gene
WBGene00008296	397.561	1.56853	0.254477	6.16374	7.10443e-10	4.53226e-08	cdr-2	C54D10.1	protein_coding_gene
WBGene00010977	103.95	1.56044	0.463657	3.36551	0.000764022	0.0149676		R02D5.3	protein_coding_gene
WBGene00001468	41.5966	1.55444	0.440008	3.53275	0.000411263	0.00879852	flr-4	F09B12.6	protein_coding_gene
WBGene00003879	101.539	1.5533	0.321925	4.82503	1.3998e-06	5.52811e-05	ora-1	F57H12.3	protein_coding_gene
WBGene00015046	130.77	1.54131	0.448943	3.4332	0.000596501	0.0120855	nlp-34	B0213.17	protein_coding_gene
WBGene00019779	3034.19	1.54072	0.200219	7.69518	1.41296e-14	1.5694e-12	endu-2	M60.2	protein_coding_gene
WBGene00014134	28.1944	1.53629	0.500241	3.07109	0.00213278	0.0352815		ZK896.3	pseudogene
WBGene00012532	118.976	1.53397	0.354598	4.32594	1.51881e-05	0.000483223	crp-1	Y32F6B.3	protein_coding_gene
WBGene00008944	953.164	1.5319	0.245445	6.2413	4.33949e-10	2.90232e-08		F19B2.5	protein_coding_gene
WBGene00044654	21.3044	1.52961	0.497695	3.07339	0.0021164	0.0351041	fbxa-85	Y61B8A.4	protein_coding_gene
WBGene00019213	290.76	1.5221	0.176966	8.60109	7.89594e-18	1.09139e-15		H20E11.1	protein_coding_gene
WBGene00007322	34.312	1.52188	0.468706	3.24699	0.00116631	0.0214946		C05B5.5	protein_coding_gene
WBGene00018210	99.5942	1.52097	0.307688	4.94322	7.68428e-07	3.17583e-05		F39G3.5	protein_coding_gene
WBGene00011672	181.55	1.51683	0.303143	5.00367	5.62505e-07	2.38012e-05	cyp-13A5	T10B9.2	protein_coding_gene
WBGene00003605	74.9521	1.51361	0.488229	3.10021	0.00193386	0.0326421	nhr-6	C48D5.1	protein_coding_gene
WBGene00017948	405.495	1.50762	0.187338	8.04758	8.44477e-16	1.04013e-13	mth-1	F31D5.5	protein_coding_gene
WBGene00017331	25.3461	1.4968	0.445833	3.35732	0.000787012	0.0153938	ugt-40	F10D2.5	protein_coding_gene
WBGene00021895	900.806	1.48944	0.183055	8.13657	4.06627e-16	5.10953e-14	clec-84	Y54G2A.33	protein_coding_gene
WBGene00019021	65.4113	1.48673	0.352637	4.21604	2.48629e-05	0.000750716		F57H12.6	protein_coding_gene
WBGene00022645	3349.72	1.48672	0.236578	6.28427	3.29398e-10	2.25149e-08		ZK6.11	protein_coding_gene
WBGene00014730	458.893	1.4794	0.272803	5.42297	5.86153e-08	2.83725e-06		F01D5.4	pseudogene
WBGene00021590	444.588	1.47529	0.233152	6.32758	2.49043e-10	1.74051e-08		Y46D2A.2	protein_coding_gene
WBGene00001158	393.667	1.46683	0.247361	5.92994	3.0304e-09	1.7534e-07	ech-9	F01G10.3	protein_coding_gene
WBGene00000841	106.808	1.45485	0.376565	3.86347	0.000111788	0.00283228	cul-6	K08E7.7	protein_coding_gene
WBGene00008602	541.599	1.45349	0.266493	5.45414	4.92117e-08	2.42934e-06	oac-14	F09B9.1	protein_coding_gene
WBGene00017327	49.9144	1.45141	0.377867	3.84107	0.000122497	0.00305383		F10C1.8	protein_coding_gene
WBGene00015362	59.5345	1.44736	0.398362	3.63327	0.000279849	0.00635277	fbxa-105	C02H6.2	protein_coding_gene
WBGene00003571	101.269	1.44642	0.310798	4.65388	3.25745e-06	0.000120603	ncx-6	C07A9.4	protein_coding_gene
WBGene00007716	23.69	1.443	0.475144	3.03697	0.00238972	0.0384996	fbxa-82	C25D7.4	protein_coding_gene
WBGene00017498	653.037	1.4395	0.479007	3.00519	0.00265419	0.0421149	pud-4	F15E11.12	protein_coding_gene
WBGene00019579	76.0101	1.43867	0.368689	3.90213	9.53489e-05	0.00248337	oac-57	K09E10.1	protein_coding_gene
WBGene00003402	150.977	1.43795	0.247557	5.80855	6.30149e-09	3.45333e-07	mpk-2	C04G6.1	protein_coding_gene
WBGene00016340	92.8291	1.43082	0.344874	4.1488	3.3422e-05	0.000985236	gba-2	C33C12.8	protein_coding_gene
WBGene00011076	153.614	1.41654	0.282078	5.02182	5.11842e-07	2.18808e-05	scav-5	R07B1.3	protein_coding_gene
WBGene00010597	2038.25	1.40991	0.217502	6.48229	9.03381e-11	6.76992e-09		K06A4.7	protein_coding_gene
WBGene00022329	96.5822	1.40232	0.347332	4.03742	5.40433e-05	0.0015074	fbxa-79	Y82E9BL.13	protein_coding_gene
WBGene00007833	550.179	1.40084	0.131462	10.6559	1.63728e-26	4.62903e-24	oac-6	C31A11.5	protein_coding_gene
WBGene00019682	8190.19	1.39855	0.145284	9.62634	6.18974e-22	1.2623e-19		K12H4.7	protein_coding_gene
WBGene00009490	23.438	1.39727	0.471504	2.96342	0.00304237	0.0467826	fbxa-99	F36G9.14	protein_coding_gene
WBGene00002273	3133.76	1.39651	0.177291	7.87692	3.35537e-15	3.86489e-13	lec-10	W01A11.4	protein_coding_gene
WBGene00008871	936.802	1.39233	0.118284	11.7711	5.50027e-32	2.07343e-29	tag-314	F15H10.4	protein_coding_gene
WBGene00006533	293.649	1.38817	0.268272	5.17449	2.28533e-07	1.03758e-05	tba-7	T28D6.2	protein_coding_gene
WBGene00044073	217.25	1.3863	0.301155	4.60328	4.15881e-06	0.000149525	tag-244	C34H4.3	protein_coding_gene
WBGene00002058	382.425	1.38173	0.305376	4.52468	6.04874e-06	0.000211962	ifd-2	F25E2.4	protein_coding_gene
WBGene00006467	299.858	1.37836	0.252289	5.46343	4.67034e-08	2.3147e-06	magu-2	C01B7.4	protein_coding_gene
WBGene00020222	132.4	1.36705	0.271526	5.0347	4.78592e-07	2.0601e-05	fut-6	T05A7.5	protein_coding_gene
WBGene00010475	110.546	1.354	0.333138	4.06437	4.81627e-05	0.00136169		K01F9.2	protein_coding_gene
WBGene00022891	87.8732	1.3494	0.352128	3.83214	0.000127032	0.00313547		ZK1290.10	protein_coding_gene
WBGene00021589	41.8592	1.34765	0.443037	3.04185	0.0023513	0.0379956		Y46D2A.1	protein_coding_gene
WBGene00003090	9924.51	1.34677	0.172116	7.82477	5.08583e-15	5.75161e-13	lys-1	Y22F5A.4	protein_coding_gene
WBGene00044514	45.0667	1.33845	0.36087	3.70897	0.000208107	0.00487543		R09E12.9	protein_coding_gene
WBGene00011856	5480.26	1.33195	0.10712	12.4342	1.70377e-35	8.15188e-33		T20D3.2	protein_coding_gene
WBGene00015716	119.785	1.33026	0.274568	4.84492	1.26663e-06	5.09136e-05	sox-4	C12D12.5	protein_coding_gene
WBGene00007807	2063.74	1.32947	0.206541	6.43684	1.21985e-10	8.92642e-09		C29F3.7	protein_coding_gene
WBGene00014138	2134.6	1.32819	0.18416	7.21219	5.5061e-13	5.26891e-11	clec-186	ZK896.7	protein_coding_gene
WBGene00007811	893.571	1.32503	0.164459	8.05693	7.82375e-16	9.73274e-14		C29F7.2	protein_coding_gene
WBGene00007932	131.659	1.32156	0.299604	4.41101	1.02888e-05	0.000341314	zip-5	C34D1.5	protein_coding_gene
WBGene00018984	2201.3	1.31979	0.102364	12.8931	4.92064e-38	2.66142e-35		F56F10.1	protein_coding_gene
WBGene00010998	186.62	1.31726	0.236104	5.57913	2.41722e-08	1.23746e-06		R03G8.3	protein_coding_gene
WBGene00010851	74.9568	1.31576	0.41304	3.18554	0.00144485	0.0256038		M04C3.2	protein_coding_gene
WBGene00009778	81.4984	1.30829	0.419865	3.11598	0.00183336	0.0314147		F46C5.1	protein_coding_gene
WBGene00005263	1019.63	1.30769	0.151507	8.6312	6.07142e-18	8.48635e-16	srh-40	Y40D12A.3	protein_coding_gene
WBGene00009393	897.338	1.3055	0.210389	6.20518	5.46354e-10	3.53992e-08	clec-62	F35C5.5	protein_coding_gene
WBGene00017969	926.915	1.30311	0.136715	9.53157	1.54926e-21	3.01137e-19		F32A5.3	protein_coding_gene
WBGene00015965	305.59	1.29844	0.290859	4.46416	8.03824e-06	0.000270991	ugt-48	C18C4.3	protein_coding_gene
WBGene00018939	64.9942	1.29753	0.330095	3.93078	8.46694e-05	0.00224104	fbxa-190	F56C3.2	protein_coding_gene
WBGene00012462	200.207	1.29258	0.279645	4.62221	3.79672e-06	0.000136902		Y17G7B.8	protein_coding_gene
WBGene00010752	53.0501	1.28868	0.360857	3.57115	0.000355414	0.00778407		K10G4.3	protein_coding_gene
WBGene00022485	48.3264	1.28816	0.371343	3.46892	0.000522555	0.0108524	fbxa-63	Y119D3B.7	protein_coding_gene
WBGene00003652	99.1054	1.28717	0.28613	4.49857	6.84132e-06	0.000235099	nhr-62	Y67A6A.2	protein_coding_gene
WBGene00010759	2181.61	1.28548	0.391993	3.27934	0.00104051	0.0194646	cysl-2	K10H10.2	protein_coding_gene
WBGene00012018	9893.36	1.2831	0.14848	8.64157	5.54479e-18	7.92842e-16		T25C12.3	protein_coding_gene
WBGene00016282	79.4721	1.28309	0.316608	4.05262	5.06477e-05	0.00142547		C31B8.7	protein_coding_gene
WBGene00018562	74.8314	1.28134	0.291252	4.39944	1.08532e-05	0.000357179		F47D12.6	protein_coding_gene
WBGene00017591	4773.43	1.27664	0.130231	9.80286	1.09444e-22	2.47543e-20		F19C7.1	protein_coding_gene
WBGene00008357	63.4425	1.26809	0.371159	3.41656	0.000634172	0.0126428	nspc-16	D1025.6	protein_coding_gene
WBGene00013197	193.431	1.26795	0.234973	5.39614	6.80892e-08	3.24532e-06	ttm-5	Y54E5A.1	protein_coding_gene
WBGene00018966	126.725	1.2614	0.418459	3.01439	0.00257494	0.0410669		F56D2.5	protein_coding_gene
WBGene00020576	458.186	1.26074	0.271373	4.64578	3.38793e-06	0.000124692		T19D12.1	protein_coding_gene
WBGene00011182	2559.68	1.25838	0.143431	8.77343	1.73307e-18	2.56659e-16		R09H10.5	protein_coding_gene
WBGene00019411	220.89	1.25288	0.252833	4.95535	7.21987e-07	3.01393e-05		K05F1.10	protein_coding_gene
WBGene00001817	260.242	1.25238	0.299942	4.1754	2.97461e-05	0.000886917	haf-7	Y50E8A.16	protein_coding_gene
WBGene00017892	7073.06	1.24264	0.139472	8.90959	5.12206e-19	7.77054e-17		F28B4.3	protein_coding_gene
WBGene00009488	261.053	1.23772	0.304795	4.06083	4.88993e-05	0.00137938	oac-20	F36G9.12	protein_coding_gene
WBGene00020455	959.533	1.23657	0.165514	7.47109	7.95344e-14	8.24507e-12	fbxa-59	T12B5.8	protein_coding_gene
WBGene00009964	72.2378	1.23076	0.344579	3.57177	0.000354576	0.0077794	fip-6	F53B6.9	protein_coding_gene
WBGene00020449	85.7246	1.2259	0.345424	3.54896	0.00038675	0.00838183	fbxa-54	T12B5.2	protein_coding_gene
WBGene00019617	4471.76	1.22571	0.133593	9.17492	4.51906e-20	7.70097e-18		K10C2.1	protein_coding_gene
WBGene00000191	33.9336	1.21865	0.403802	3.01794	0.00254502	0.0406942	arl-7	F20D1.5	pseudogene
WBGene00002274	421.202	1.21501	0.246836	4.92232	8.55225e-07	3.51122e-05	lec-11	F38A5.3	protein_coding_gene
WBGene00020972	73.4113	1.2091	0.305462	3.95826	7.54988e-05	0.00202415	trpl-2	W03B1.2	protein_coding_gene
WBGene00004809	655	1.1991	0.234817	5.10654	3.28119e-07	1.43725e-05	skr-3	F44G3.6	protein_coding_gene
WBGene00017302	418.952	1.18564	0.24681	4.80386	1.55637e-06	6.10766e-05		F09F7.5	protein_coding_gene
WBGene00021322	4079.14	1.18395	0.147728	8.01441	1.10664e-15	1.34967e-13		Y34B4A.6	protein_coding_gene
WBGene00008229	860.352	1.18304	0.250851	4.71612	2.40382e-06	9.18335e-05		C50F4.1	protein_coding_gene
WBGene00010605	8539.62	1.17956	0.149139	7.90909	2.59282e-15	3.0429e-13		K06G5.1	protein_coding_gene
WBGene00018566	128.504	1.17714	0.226801	5.19018	2.10087e-07	9.60841e-06		F47E1.2	protein_coding_gene
WBGene00001761	986.362	1.16369	0.163138	7.13317	9.80816e-13	9.17395e-11	gst-13	T26C5.1	protein_coding_gene
WBGene00020587	81.7615	1.16369	0.363096	3.20492	0.00135102	0.0243575	ugt-9	T19H12.1	protein_coding_gene
WBGene00019957	4965.81	1.15471	0.156583	7.3744	1.65089e-13	1.65622e-11		R08E3.1	protein_coding_gene
WBGene00009023	141.327	1.15437	0.297877	3.87532	0.000106483	0.00273123		F21G4.1	protein_coding_gene
WBGene00016542	252.537	1.15174	0.210796	5.46374	4.66204e-08	2.3147e-06		C39H7.4	protein_coding_gene
WBGene00009898	3451.62	1.1488	0.242634	4.73469	2.19385e-06	8.47562e-05	dod-23	F49E12.2	protein_coding_gene
WBGene00012554	226.408	1.14388	0.322178	3.55047	0.00038455	0.00837793		Y37D8A.16	protein_coding_gene
WBGene00017594	310.207	1.13987	0.211422	5.39146	6.98879e-08	3.31834e-06		F19C7.4	protein_coding_gene
WBGene00017727	1868.01	1.13706	0.119377	9.52499	1.65057e-21	3.15893e-19		F22H10.3	protein_coding_gene
WBGene00014666	1545.81	1.13643	0.149623	7.59525	3.07199e-14	3.3231e-12		C05D12.3	protein_coding_gene
WBGene00016190	249.456	1.13632	0.213214	5.32947	9.84984e-08	4.62385e-06		C28G1.5	protein_coding_gene
WBGene00017681	87.0797	1.13007	0.279583	4.04198	5.30028e-05	0.00148839	slc-17.5	F21F8.11	protein_coding_gene
WBGene00015564	51.2787	1.12799	0.308667	3.6544	0.00025778	0.00590569		C07D8.5	protein_coding_gene
WBGene00019550	112.807	1.11815	0.353584	3.16233	0.00156512	0.0273073		K09C4.5	protein_coding_gene
WBGene00021487	178.669	1.11138	0.236663	4.69604	2.65258e-06	0.000100604	comt-3	Y40B10A.2	protein_coding_gene
WBGene00000022	1186.58	1.11087	0.174256	6.37493	1.83052e-10	1.30124e-08	abt-4	Y39D8C.1	protein_coding_gene
WBGene00021253	561.812	1.10406	0.285704	3.86436	0.000111382	0.00283228		Y22D7AL.15	protein_coding_gene
WBGene00016735	449.482	1.10267	0.240364	4.58751	4.4857e-06	0.000160351	fhod-1	C46H11.11	protein_coding_gene
WBGene00016865	204.095	1.09935	0.237412	4.63055	3.64699e-06	0.000132657	ets-9	C52B9.2	protein_coding_gene
WBGene00022538	197.044	1.09649	0.253329	4.32832	1.50249e-05	0.000480488		ZC190.4	protein_coding_gene
WBGene00007362	976.544	1.09407	0.112553	9.72044	2.46723e-22	5.29178e-20	cyp-35C1	C06B3.3	protein_coding_gene
WBGene00015767	602.973	1.09353	0.192516	5.68024	1.34503e-08	7.06001e-07	hex-2	C14C11.3	protein_coding_gene
WBGene00001053	61.7189	1.0861	0.299009	3.63234	0.000280858	0.00636408	dop-2	K09G1.4	protein_coding_gene
WBGene00018237	13592.8	1.07835	0.159431	6.76371	1.34501e-11	1.10079e-09	irg-7	F40F4.6	protein_coding_gene
WBGene00002056	3309.24	1.07476	0.224134	4.79519	1.6252e-06	6.35769e-05	ifc-2	M6.1	protein_coding_gene
WBGene00002054	2113.31	1.07265	0.248898	4.30959	1.63557e-05	0.00051641	ifb-2	F10C1.7	protein_coding_gene
WBGene00008068	96.9998	1.07149	0.297288	3.60421	0.000313104	0.00696783	sdz-6	C43D7.5	protein_coding_gene
WBGene00001770	149.711	1.071	0.256838	4.16994	3.04684e-05	0.000902445	gst-22	F21H7.1	protein_coding_gene
WBGene00009394	28628.3	1.06974	0.186335	5.74097	9.41356e-09	5.06947e-07	clec-63	F35C5.6	protein_coding_gene
WBGene00015082	119.985	1.06741	0.333427	3.20132	0.001368	0.0245924		B0244.7	protein_coding_gene
WBGene00001132	558.795	1.06652	0.309023	3.45126	0.000557978	0.0114816	alp-1	T11B7.4	protein_coding_gene
WBGene00008492	786.024	1.05798	0.194942	5.42716	5.72575e-08	2.78236e-06		F01D5.1	protein_coding_gene
WBGene00006947	103.416	1.05394	0.329502	3.1986	0.00138097	0.0247185	wrt-1	ZK1290.12	protein_coding_gene
WBGene00002090	189.274	1.05194	0.181288	5.8026	6.52941e-09	3.56254e-07	ins-7	ZK1251.2	protein_coding_gene
WBGene00017448	187.116	1.04833	0.299219	3.50355	0.000459109	0.00964749		F14B8.6	protein_coding_gene
WBGene00010357	496.654	1.04401	0.202583	5.1535	2.55662e-07	1.14817e-05		H03A11.2	protein_coding_gene
WBGene00003877	1504.46	1.04022	0.108687	9.57084	1.06042e-21	2.09391e-19	pept-1	K04E7.2	protein_coding_gene
WBGene00004796	336.125	1.03898	0.205473	5.05654	4.26925e-07	1.8505e-05	sid-2	ZK520.2	protein_coding_gene
WBGene00022664	227.625	1.03835	0.245251	4.2338	2.29772e-05	0.000700579		ZK121.2	protein_coding_gene
WBGene00014173	301.263	1.03734	0.230752	4.49545	6.94225e-06	0.000237911		ZK970.7	protein_coding_gene
WBGene00007180	129.915	1.0362	0.302249	3.42829	0.000607402	0.0122465		B0457.6	protein_coding_gene
WBGene00008123	398.528	1.02595	0.164983	6.21851	5.01897e-10	3.30187e-08	ent-4	C47A4.2	protein_coding_gene
WBGene00015010	313.508	1.02587	0.219296	4.678	2.89687e-06	0.000109203	ptps-1	B0041.6	protein_coding_gene
WBGene00011090	128.66	1.02237	0.285813	3.57704	0.000347502	0.00763767		R07B7.6	protein_coding_gene
WBGene00008019	795.122	1.02137	0.206265	4.95174	7.35524e-07	3.04997e-05		C38H2.2	protein_coding_gene
WBGene00019017	6064.79	1.01764	0.16273	6.25354	4.0124e-10	2.71273e-08		F57F4.4	protein_coding_gene
WBGene00015167	158.791	1.01758	0.26362	3.86002	0.000113376	0.00286086		B0403.3	protein_coding_gene
WBGene00009798	205.018	1.01387	0.22467	4.51268	6.40137e-06	0.000222439		F46G10.4	protein_coding_gene
WBGene00012280	145.577	1.01275	0.22499	4.5013	6.75405e-06	0.000232744		W05E10.1	protein_coding_gene
WBGene00044743	88.3408	1.01159	0.305546	3.31077	0.000930397	0.0177246	crb-3	C35B8.4	protein_coding_gene
WBGene00004988	3720.1	0.995912	0.166623	5.97703	2.27245e-09	1.3526e-07	spp-3	T08A9.7	protein_coding_gene
WBGene00007459	298.454	0.995171	0.238075	4.18008	2.91405e-05	0.000871413		C08F11.12	protein_coding_gene
WBGene00019105	173.329	0.98818	0.230246	4.29185	1.77191e-05	0.000555229	asp-8	F59D6.3	protein_coding_gene
WBGene00006470	481.75	0.985421	0.240641	4.09498	4.22213e-05	0.00121301	tag-120	F40F9.2	protein_coding_gene
WBGene00007368	62.1991	0.98409	0.327313	3.00657	0.00264215	0.0419919		C06B8.2	protein_coding_gene
WBGene00009395	4300.78	0.983106	0.131935	7.45145	9.23227e-14	9.49169e-12	clec-64	F35C5.7	protein_coding_gene
WBGene00008091	141.886	0.981913	0.309948	3.16799	0.00153498	0.0268568		C44F1.1	protein_coding_gene
WBGene00001764	99.9352	0.981572	0.244522	4.01425	5.96343e-05	0.0016449	gst-16	F37B1.5	protein_coding_gene
WBGene00015355	171.723	0.972582	0.248859	3.90816	9.30025e-05	0.00243569		C02F12.5	protein_coding_gene
WBGene00017964	2843.71	0.969788	0.159801	6.06873	1.28924e-09	8.01909e-08		F31F7.1	protein_coding_gene
WBGene00012013	184.842	0.967768	0.290498	3.33141	0.000864072	0.0166652	ugt-54	T25B9.7	protein_coding_gene
WBGene00018755	292.978	0.964288	0.259712	3.71291	0.00020489	0.00480912	bcmo-2	F53C3.12	protein_coding_gene
WBGene00009192	891.014	0.960378	0.218797	4.38935	1.13691e-05	0.000371211	asah-2	F27E5.1	protein_coding_gene
WBGene00018694	2622.38	0.955644	0.146458	6.52504	6.79818e-11	5.1883e-09		F52E1.5	protein_coding_gene
WBGene00019645	783.664	0.954747	0.16177	5.90187	3.59403e-09	2.05091e-07	swt-7	K11D12.5	protein_coding_gene
WBGene00015220	84.7706	0.95455	0.311989	3.05957	0.00221657	0.0362818		B0507.3	protein_coding_gene
WBGene00012445	2028.85	0.954142	0.154642	6.17	6.82882e-10	4.37889e-08		Y16B4A.2	protein_coding_gene
WBGene00011808	1448.61	0.952851	0.103507	9.20569	3.39484e-20	5.86553e-18		T16G12.7	protein_coding_gene
WBGene00003943	510.695	0.952564	0.225833	4.218	2.46475e-05	0.000746022	pbo-4	K09C8.1	protein_coding_gene
WBGene00007599	221.771	0.94957	0.26305	3.60985	0.000306378	0.00685378		C15A11.7	protein_coding_gene
WBGene00009165	206.013	0.940837	0.211934	4.4393	9.02511e-06	0.000302621	gpx-1	F26E4.12	protein_coding_gene
WBGene00017417	102.602	0.926511	0.267543	3.46304	0.000534103	0.0110553		F13B6.2	protein_coding_gene
WBGene00022797	177.447	0.924288	0.26497	3.48828	0.000486145	0.0101812	best-24	ZK688.2	protein_coding_gene
WBGene00044495	2965.34	0.923261	0.197527	4.67409	2.95259e-06	0.000110633		Y54G2A.40	protein_coding_gene
WBGene00010850	571.574	0.919826	0.296449	3.10282	0.00191688	0.0324863		M04C3.1	protein_coding_gene
WBGene00021354	434.355	0.91226	0.176933	5.15597	2.52315e-07	1.13725e-05	fpn-1.1	Y37E3.16	protein_coding_gene
WBGene00010047	609.212	0.909564	0.258759	3.5151	0.000439586	0.00933183		F54D1.6	protein_coding_gene
WBGene00000214	50869.6	0.906382	0.159753	5.67366	1.39777e-08	7.30598e-07	asp-1	Y39B6A.20	protein_coding_gene
WBGene00010050	6119.77	0.899569	0.123229	7.30001	2.87754e-13	2.7966e-11		F54D5.4	protein_coding_gene
WBGene00020256	318.254	0.897811	0.179583	4.99941	5.75058e-07	2.42499e-05		T05C3.6	protein_coding_gene
WBGene00009093	113.659	0.896801	0.224549	3.99378	6.50288e-05	0.00176244		F23H12.3	protein_coding_gene
WBGene00020740	157.431	0.895	0.287966	3.10801	0.00188351	0.0320094		T23F4.2	protein_coding_gene
WBGene00008553	65.3036	0.890873	0.294955	3.02037	0.00252465	0.0404203		F07C6.2	protein_coding_gene
WBGene00003625	483.089	0.890493	0.160279	5.5559	2.76189e-08	1.40236e-06	nhr-31	C26B2.3	protein_coding_gene
WBGene00019655	117.492	0.886063	0.245518	3.60896	0.000307428	0.00685378		K11G9.5	protein_coding_gene
WBGene00195086	102.373	0.878904	0.263049	3.34121	0.00083413	0.0161881		F21C10.13	protein_coding_gene
WBGene00020258	166.501	0.872687	0.28193	3.0954	0.00196545	0.0329617		T05E7.1	protein_coding_gene
WBGene00021495	105.624	0.871381	0.285789	3.04903	0.0022958	0.037333	sqst-2	Y40C5A.1	protein_coding_gene
WBGene00003997	360.856	0.863164	0.147125	5.86686	4.44123e-09	2.51131e-07	pgp-3	ZK455.7	protein_coding_gene
WBGene00012810	99.7089	0.858061	0.242833	3.53355	0.000410024	0.00879852	nceh-1	Y43F8A.3	protein_coding_gene
WBGene00019967	327.094	0.856895	0.285275	3.00375	0.00266672	0.0422598	cyp-33C8	R08F11.3	protein_coding_gene
WBGene00000007	195.832	0.846169	0.196901	4.29742	1.72794e-05	0.000544193	aat-6	T11F9.4	protein_coding_gene
WBGene00007810	120.049	0.84571	0.241103	3.50767	0.000452049	0.00953134		C29F7.1	protein_coding_gene
WBGene00001441	680.853	0.843295	0.283343	2.97623	0.00291817	0.045208	fkh-9	K03C7.2	protein_coding_gene
WBGene00021082	309.473	0.843128	0.276115	3.05354	0.00226162	0.0368736	zip-11	W08E12.1	protein_coding_gene
WBGene00001508	197.73	0.842612	0.166501	5.06069	4.17734e-07	1.817e-05	fut-8	C10F3.6	protein_coding_gene
WBGene00013763	124.771	0.841171	0.254905	3.29994	0.000967051	0.018336		Y113G7B.14	pseudogene
WBGene00022413	951.949	0.841117	0.187293	4.49091	7.09182e-06	0.000242369		Y102A11A.3	protein_coding_gene
WBGene00010086	590.569	0.840017	0.124189	6.76404	1.34194e-11	1.10079e-09		F55B11.4	protein_coding_gene
WBGene00012880	1022.47	0.828828	0.201055	4.1224	3.74942e-05	0.00108978		Y45F10C.4	protein_coding_gene
WBGene00006881	2997.68	0.827462	0.210412	3.93258	8.40396e-05	0.00222911	vab-15	R07B1.1	protein_coding_gene
WBGene00019515	239.055	0.824144	0.201768	4.08461	4.41516e-05	0.00126554	ugt-19	K08B4.3	protein_coding_gene
WBGene00001795	803.117	0.823672	0.203838	4.04083	5.32633e-05	0.00149233	gtl-1	C05C12.3	protein_coding_gene
WBGene00012201	375.456	0.814909	0.213682	3.81365	0.000136929	0.00335315		W02B12.1	protein_coding_gene
WBGene00004169	245.887	0.814886	0.274392	2.96979	0.00298004	0.0459946	pqn-89	Y73B6BR.1	protein_coding_gene
WBGene00016104	171.987	0.814428	0.255956	3.1819	0.00146312	0.0258173	ddr-1	C25F6.4	protein_coding_gene
WBGene00004859	296.605	0.805467	0.26384	3.05287	0.00226667	0.0369075	sma-5	W06B3.2	protein_coding_gene
WBGene00000067	11066.2	0.795997	0.132741	5.99661	2.01476e-09	1.2108e-07	act-5	T25C8.2	protein_coding_gene
WBGene00009403	92.2266	0.794266	0.266058	2.98531	0.00283291	0.0443846		F35C11.4	protein_coding_gene
WBGene00009642	200.014	0.788528	0.181479	4.34502	1.39266e-05	0.000447666		F42G4.5	protein_coding_gene
WBGene00002272	2278.6	0.782907	0.099711	7.85176	4.10226e-15	4.68184e-13	lec-9	C16H3.2	protein_coding_gene
WBGene00000298	1251.62	0.772676	0.188643	4.09597	4.20411e-05	0.00121063	cat-4	F32G8.6	protein_coding_gene
WBGene00001581	4999.43	0.771444	0.202991	3.80038	0.000144476	0.00352408	gfi-1	F57F4.3	protein_coding_gene
WBGene00021048	4181.27	0.771404	0.178377	4.32456	1.52836e-05	0.000485019		W05H9.1	protein_coding_gene
WBGene00022848	753.322	0.770316	0.212969	3.61704	0.000297995	0.00670355		ZK1055.7	protein_coding_gene
WBGene00014164	1648.15	0.766951	0.198558	3.8626	0.000112188	0.00283662	lact-2	ZK945.1	protein_coding_gene
WBGene00077559	69.7147	0.764365	0.256967	2.97456	0.00293405	0.0453975		R05D7.7	protein_coding_gene
WBGene00013042	202.954	0.758341	0.248335	3.0537	0.00226036	0.0368736	cccp-1	Y49E10.23	protein_coding_gene
WBGene00009258	5623.33	0.757449	0.0995353	7.60985	2.74416e-14	2.99451e-12	ccdc-149	F29G6.2	protein_coding_gene
WBGene00009818	213.509	0.756083	0.194576	3.8858	0.000101992	0.00263232	acbp-3	F47B10.7	protein_coding_gene
WBGene00015280	2967.81	0.754349	0.192079	3.92729	8.59088e-05	0.00226421		C01B10.6	protein_coding_gene
WBGene00015580	437.068	0.753687	0.240271	3.13682	0.00170788	0.0295495	cls-1	C07H6.3	protein_coding_gene
WBGene00010740	85.2358	0.752828	0.23227	3.24118	0.00119036	0.0219055		K10D3.6	protein_coding_gene
WBGene00015956	1376.43	0.748456	0.110136	6.79572	1.07773e-11	8.99793e-10		C18B2.5	protein_coding_gene
WBGene00015389	827.042	0.747338	0.119589	6.24922	4.12518e-10	2.77391e-08	scav-1	C03F11.3	protein_coding_gene
WBGene00012610	115.231	0.742936	0.247113	3.00646	0.00264306	0.0419919		Y38F1A.8	protein_coding_gene
WBGene00010341	94.3971	0.736818	0.239312	3.0789	0.00207766	0.0346462	glo-3	F59F5.2	protein_coding_gene
WBGene00013874	548.83	0.733434	0.176899	4.14607	3.38229e-05	0.000994696		ZC376.2	protein_coding_gene
WBGene00015823	922.883	0.728066	0.212156	3.43175	0.000599704	0.0121306		C16B8.3	protein_coding_gene
WBGene00006915	5265.17	0.726214	0.134204	5.41126	6.25819e-08	3.01751e-06	vha-6	VW02B12L.1	protein_coding_gene
WBGene00007689	567.372	0.725111	0.216181	3.35419	0.000795982	0.0155266		C18E9.9	protein_coding_gene
WBGene00017726	239.328	0.724779	0.205174	3.53251	0.000411635	0.00879852		F22H10.2	protein_coding_gene
WBGene00016763	246.306	0.723063	0.180722	4.00098	6.30809e-05	0.00172089		C49A9.9	protein_coding_gene
WBGene00009585	241.796	0.721033	0.185405	3.88897	0.000100672	0.00260367	cal-7	F40F9.8	protein_coding_gene
WBGene00011760	148.384	0.71812	0.24013	2.99054	0.00278483	0.0437415		T13H5.6	protein_coding_gene
WBGene00020954	385.312	0.7131	0.161156	4.42491	9.64811e-06	0.000322641		W02G9.4	protein_coding_gene
WBGene00020426	186.479	0.71172	0.180408	3.94505	7.97828e-05	0.00212526		T10H10.2	protein_coding_gene
WBGene00005003	524.843	0.711476	0.210988	3.37211	0.000745939	0.014706	spp-18	F27C8.4	protein_coding_gene
WBGene00016134	1423.7	0.707918	0.127613	5.54737	2.89996e-08	1.46648e-06		C26B9.5	protein_coding_gene
WBGene00010266	1909.56	0.70474	0.136826	5.15065	2.5959e-07	1.15746e-05	dct-18	F58G1.4	protein_coding_gene
WBGene00045507	327.492	0.704487	0.234676	3.00195	0.00268256	0.0424029		F10A3.17	protein_coding_gene
WBGene00008258	976.761	0.703152	0.108	6.51066	7.48204e-11	5.64602e-09	mans-2	C52E4.5	protein_coding_gene
WBGene00009482	571.717	0.702529	0.193623	3.62834	0.000285247	0.00645177		F36G3.1	protein_coding_gene
WBGene00002057	135.067	0.701491	0.238481	2.9415	0.00326632	0.0499177	ifd-1	R04E5.10	protein_coding_gene
WBGene00001403	271.922	0.698627	0.21484	3.25185	0.00114656	0.0211935	fbl-1	F56H11.1	protein_coding_gene
WBGene00012464	202.362	0.698602	0.219055	3.18917	0.00142683	0.0253568	arrd-7	Y17G7B.11	protein_coding_gene
WBGene00018594	273.889	0.694878	0.188267	3.69092	0.000223448	0.005186	aman-3	F48C1.1	protein_coding_gene
WBGene00009434	1357.67	0.691825	0.116599	5.93336	2.96795e-09	1.72529e-07		F35E12.10	protein_coding_gene
WBGene00018779	158.277	0.691494	0.181981	3.79983	0.000144798	0.00352503		F53H8.3	protein_coding_gene
WBGene00015122	440.718	0.689544	0.199566	3.45522	0.000549846	0.0113441		B0302.5	protein_coding_gene
WBGene00000799	198.716	0.687215	0.181587	3.7845	0.000154017	0.00372756	crn-6	K04H4.6	protein_coding_gene
WBGene00014934	386.516	0.686686	0.22118	3.10465	0.00190503	0.0323309		Y60A3A.17	pseudogene
WBGene00010070	9226.89	0.684689	0.155507	4.40293	1.06799e-05	0.000352407	nep-17	F54F11.2	protein_coding_gene
WBGene00001819	476.748	0.683099	0.181223	3.76938	0.000163653	0.00388519	haf-9	ZK484.2	protein_coding_gene
WBGene00012782	2365.9	0.681772	0.124277	5.4859	4.1137e-08	2.0552e-06		Y43C5A.2	protein_coding_gene
WBGene00016435	3692.72	0.681539	0.190461	3.57837	0.000345748	0.00761258		C35B1.5	protein_coding_gene
WBGene00009796	998.619	0.676664	0.143244	4.72387	2.31404e-06	8.88477e-05		F46G10.1	protein_coding_gene
WBGene00002217	654.697	0.674707	0.221732	3.04289	0.00234321	0.0379552	klp-4	F56E3.3	protein_coding_gene
WBGene00011423	977.575	0.660396	0.121174	5.44998	5.03755e-08	2.47696e-06	ipla-7	T04B2.5	protein_coding_gene
WBGene00008692	266.812	0.659278	0.198333	3.32409	0.000887076	0.0170034	scav-4	F11C1.3	protein_coding_gene
WBGene00007282	775.39	0.656867	0.16991	3.86596	0.000110651	0.0028207	clec-223	C03E10.5	protein_coding_gene
WBGene00017041	149.571	0.654744	0.214892	3.04685	0.0023125	0.0375555		D2007.1	protein_coding_gene
WBGene00003735	586.728	0.65118	0.155082	4.19894	2.68166e-05	0.000807743	nhx-8	Y18D10A.6	protein_coding_gene
WBGene00003710	119.474	0.649152	0.218889	2.96566	0.00302031	0.0465008	nhr-120	C25B8.6	protein_coding_gene
WBGene00003668	422.218	0.644753	0.174011	3.70524	0.000211194	0.00491995	nhr-78	F36A4.14	protein_coding_gene
WBGene00194912	127.256	0.644205	0.211785	3.04178	0.00235182	0.0379956		ZK856.18	protein_coding_gene
WBGene00002139	281.572	0.643149	0.167511	3.83944	0.000123313	0.00306802	inx-17	R12E2.4	protein_coding_gene
WBGene00010348	283.521	0.639991	0.178721	3.58095	0.000342345	0.00755101		H01G02.1	protein_coding_gene
WBGene00001620	3569.54	0.639465	0.145106	4.40687	1.04873e-05	0.000346972	glt-1	C12D12.2	protein_coding_gene
WBGene00003635	232.401	0.638356	0.20312	3.14276	0.00167364	0.029119	nhr-45	F16H11.5	protein_coding_gene
WBGene00008194	4014.18	0.634716	0.16392	3.87212	0.000107895	0.00275608		C49C3.4	protein_coding_gene
WBGene00045253	595.602	0.628686	0.184198	3.4131	0.000642277	0.0127839		F46C3.6	protein_coding_gene
WBGene00012127	335.045	0.625885	0.190331	3.28841	0.00100756	0.0189911		T28D6.7	protein_coding_gene
WBGene00015471	155.495	0.624698	0.202972	3.07775	0.00208572	0.0346877	lmp-2	C05D9.2	protein_coding_gene
WBGene00004405	3125.41	0.6219	0.199966	3.11004	0.00187064	0.0318778	rop-1	C12D8.11	protein_coding_gene
WBGene00010470	631.636	0.620919	0.198813	3.12312	0.00178943	0.0307285	cdr-4	K01D12.11	protein_coding_gene
WBGene00000266	297.219	0.618383	0.159658	3.87318	0.000107423	0.00274968	bre-1	C53B4.7	protein_coding_gene
WBGene00016061	2696.06	0.610037	0.195309	3.12344	0.00178751	0.0307285	hpo-15	C24G6.6	protein_coding_gene
WBGene00019261	3415.2	0.606695	0.203555	2.9805	0.00287777	0.0447757		H34I24.2	protein_coding_gene
WBGene00017339	322.734	0.602253	0.175806	3.42567	0.000613275	0.0123249		F10D7.2	protein_coding_gene
WBGene00004003	593.268	0.601544	0.15682	3.83589	0.000125108	0.00310648	pgp-9	C47A10.1	protein_coding_gene
WBGene00008986	547.509	0.59794	0.128599	4.64967	3.32471e-06	0.000122728		F20G2.2	protein_coding_gene
WBGene00010793	2295.35	0.589222	0.113792	5.17805	2.24218e-07	1.02171e-05		LLC1.2	protein_coding_gene
WBGene00014253	2971.64	0.580698	0.166603	3.48553	0.00049117	0.0102692		ZK1320.3	protein_coding_gene
WBGene00003941	357.218	0.578833	0.13537	4.27594	1.90335e-05	0.000590466	pbo-1	Y71H2AL.1	protein_coding_gene
WBGene00003564	2247.45	0.574696	0.184027	3.12289	0.00179085	0.0307285	ncs-2	F10G8.5	protein_coding_gene
WBGene00000179	836.771	0.566232	0.141569	3.99968	6.34289e-05	0.0017266	aqp-11	ZK525.2	protein_coding_gene
WBGene00017640	371.651	0.55785	0.145722	3.82818	0.000129096	0.00317381		F20D6.11	protein_coding_gene
WBGene00001505	199.268	0.55445	0.17882	3.10061	0.00193122	0.0326418	fut-1	K08F8.3	protein_coding_gene
WBGene00018249	594.638	0.547454	0.145207	3.77017	0.000163139	0.0038804		F40H3.1	protein_coding_gene
WBGene00017687	818.549	0.542029	0.168694	3.21308	0.0013132	0.023779	ets-4	F22A3.1	protein_coding_gene
WBGene00018951	1500.05	0.533996	0.175851	3.03664	0.0023923	0.0384996		F56C9.7	protein_coding_gene
WBGene00004033	1020.87	0.533409	0.130919	4.07435	4.61424e-05	0.00131957	pkc-2	E01H11.1	protein_coding_gene
WBGene00010041	1420.88	0.530772	0.174398	3.04345	0.00233884	0.0379338		F54C9.3	protein_coding_gene
WBGene00006438	1203.07	0.530467	0.104954	5.05426	4.32061e-07	1.86626e-05	nrfl-1	C01F6.6	protein_coding_gene
WBGene00016934	1021.59	0.528264	0.135385	3.90195	9.54222e-05	0.00248337	mboa-3	C54G7.2	protein_coding_gene
WBGene00015791	741.473	0.523067	0.168987	3.09531	0.00196604	0.0329617		C15C7.5	protein_coding_gene
WBGene00010724	228.022	0.507127	0.165503	3.06416	0.00218284	0.0358712		K09E9.1	protein_coding_gene
WBGene00003056	468.96	0.504918	0.14022	3.6009	0.000317119	0.00704458	lon-2	C39E6.1	protein_coding_gene
WBGene00001099	1452	0.504389	0.153665	3.2824	0.00102927	0.0193262	dsc-4	K02D7.4	protein_coding_gene
WBGene00012530	4222.94	0.501679	0.134791	3.7219	0.000197733	0.0046587		Y32F6A.5	protein_coding_gene
WBGene00022276	4628.98	0.500004	0.0873277	5.7256	1.03067e-08	5.47929e-07	nlp-40	Y74C9A.2	protein_coding_gene
WBGene00002269	6827.22	0.499573	0.114627	4.35824	1.31112e-05	0.000422546	lec-6	Y55B1AR.1	protein_coding_gene
WBGene00008273	205.963	0.491289	0.160492	3.06115	0.0022049	0.036186		C53B4.3	protein_coding_gene
WBGene00002173	1560.31	0.487241	0.146209	3.33251	0.000860661	0.0166252	itr-1	F33D4.2	protein_coding_gene
WBGene00004735	830.707	0.47843	0.138845	3.44579	0.000569402	0.0116503	sbp-1	Y47D3B.7	protein_coding_gene
WBGene00003813	1755.89	0.47762	0.115741	4.12662	3.68138e-05	0.00107252	nrf-6	C08B11.4	protein_coding_gene
WBGene00002038	1484.91	0.462665	0.143626	3.22131	0.00127605	0.0232077	hum-5	T02C12.1	protein_coding_gene
WBGene00001755	3218.68	0.452096	0.102286	4.41992	9.8737e-06	0.000328419	gst-7	F11G11.2	protein_coding_gene
WBGene00019493	1227.92	0.445366	0.118218	3.76733	0.000165001	0.00390973	catp-5	K07E3.7	protein_coding_gene
WBGene00017398	696.336	0.441843	0.138191	3.19733	0.00138707	0.0247564	slc-17.6	F12B6.2	protein_coding_gene
WBGene00010989	385.745	0.437522	0.136933	3.19515	0.0013976	0.0249085		R03D7.2	protein_coding_gene
WBGene00015930	335.595	0.436029	0.137437	3.17257	0.00151094	0.0265453		C17H12.4	protein_coding_gene
WBGene00020838	1343.24	0.41734	0.118951	3.50851	0.000450627	0.00951748	trak-1	T27A3.1	protein_coding_gene
WBGene00022856	3414.12	0.413374	0.116776	3.5399	0.000400274	0.00862983	cth-2	ZK1127.10	protein_coding_gene
WBGene00020340	796.117	0.400374	0.120367	3.32628	0.000880122	0.0168962		T08B1.1	protein_coding_gene
WBGene00003577	745.913	0.364723	0.116088	3.14178	0.00167922	0.0291752	ndg-4	F56F3.2	protein_coding_gene
WBGene00019351	3566.36	0.362152	0.114165	3.1722	0.00151291	0.0265453	lron-7	K03A1.2	protein_coding_gene
WBGene00008149	10034.6	0.346962	0.1097	3.16282	0.00156246	0.0272992	pyp-1	C47E12.4	protein_coding_gene
WBGene00001527	3133.17	0.346175	0.101095	3.42424	0.000616511	0.01237	gcs-1	F37B12.2	protein_coding_gene
WBGene00001749	3651.27	0.310569	0.100227	3.09866	0.00194398	0.032724	gst-1	R107.7	protein_coding_gene
WBGene00006827	2152.61	0.303934	0.0994316	3.05671	0.00223778	0.0365808	unc-98	F08C6.7	protein_coding_gene
WBGene00001649	1892.01	-0.295263	0.0894103	-3.30234	0.000958822	0.0182381	gob-1	H13N06.3	protein_coding_gene
WBGene00001239	5951.6	-0.307063	0.0828431	-3.70656	0.000210096	0.00491277	elo-1	F56H11.4	protein_coding_gene
WBGene00021883	4034.51	-0.335064	0.107721	-3.11048	0.00186783	0.0318735		Y54G2A.18	protein_coding_gene
WBGene00000423	13326.9	-0.356087	0.111564	-3.19176	0.0014141	0.0251665	ced-9	T07C4.8	protein_coding_gene
WBGene00018812	8898.09	-0.35772	0.10093	-3.54422	0.00039378	0.00850455	sumv-2	F54D11.2	protein_coding_gene
WBGene00005475	18253.7	-0.359054	0.114744	-3.12918	0.00175297	0.0302805	srh-269	T03E6.5	protein_coding_gene
WBGene00008140	4868.18	-0.369413	0.0907614	-4.07016	4.69816e-05	0.00133742	xpf-1	C47D12.8	protein_coding_gene
WBGene00009554	936.524	-0.372797	0.0985533	-3.78269	0.00015514	0.003739		F39B2.3	protein_coding_gene
WBGene00018145	7200.15	-0.375972	0.122156	-3.07781	0.00208529	0.0346877		F37C4.5	protein_coding_gene
WBGene00021647	1946.92	-0.376634	0.103079	-3.65383	0.000258354	0.00590794		Y47G6A.22	protein_coding_gene
WBGene00017300	12286.6	-0.382027	0.108401	-3.52419	0.000424773	0.00903279	rpc-2	F09F7.3	protein_coding_gene
WBGene00000929	677.155	-0.392343	0.13105	-2.99386	0.00275475	0.0433238	dao-3	K07E3.3	protein_coding_gene
WBGene00017166	21321.8	-0.392355	0.108564	-3.61404	0.000301468	0.00676943	aldo-2	F01F1.12	protein_coding_gene
WBGene00001794	3620.07	-0.397668	0.11204	-3.54935	0.000386188	0.00838183	gta-1	K04D7.3	protein_coding_gene
WBGene00006784	2405.02	-0.405529	0.136053	-2.98067	0.0028762	0.0447757	unc-49	T21C12.1	protein_coding_gene
WBGene00002050	650.023	-0.406435	0.124207	-3.27224	0.00106699	0.0199001	ifa-1	F38B2.1	protein_coding_gene
WBGene00010542	497.14	-0.409899	0.12029	-3.40758	0.000655416	0.0130246		K03H1.7	protein_coding_gene
WBGene00007363	450.574	-0.410803	0.13926	-2.94989	0.00317885	0.0486407	stdh-1	C06B3.4	protein_coding_gene
WBGene00008567	757.198	-0.413931	0.138843	-2.9813	0.00287032	0.0447757	acox-1.4	F08A8.4	protein_coding_gene
WBGene00006602	731.503	-0.415751	0.121625	-3.41829	0.000630153	0.0125828	tps-1	ZK54.2	protein_coding_gene
WBGene00017123	1218.05	-0.419954	0.141438	-2.96917	0.00298603	0.04603	maoc-1	E04F6.3	protein_coding_gene
WBGene00022178	1279.52	-0.428986	0.11302	-3.79568	0.000147242	0.00357752		Y71H2AM.13	protein_coding_gene
WBGene00021564	1038.31	-0.431979	0.11777	-3.668	0.000244454	0.00565244		Y45G12B.3	protein_coding_gene
WBGene00000831	1719.75	-0.442961	0.14453	-3.06484	0.0021779	0.0358373	ctl-2	Y54G11A.5	protein_coding_gene
WBGene00009057	641.535	-0.444033	0.127059	-3.4947	0.000474587	0.00995592	cept-1	F22E10.5	protein_coding_gene
WBGene00004875	2370.88	-0.457313	0.115736	-3.95135	7.77114e-05	0.00207453	smd-1	F47G4.7	protein_coding_gene
WBGene00003589	982.661	-0.463699	0.138249	-3.35408	0.0007963	0.0155266	nex-2	T07C4.9	protein_coding_gene
WBGene00010811	508.79	-0.468813	0.128089	-3.66005	0.000252165	0.0057984	hmit-1.3	M01F1.5	protein_coding_gene
WBGene00000281	793.437	-0.470435	0.152378	-3.0873	0.00201986	0.0338184	cah-3	K05G3.3	protein_coding_gene
WBGene00013969	1770.02	-0.473913	0.149101	-3.17846	0.00148059	0.0260885	tep-1	ZK337.1	protein_coding_gene
WBGene00004258	8007.88	-0.474522	0.094447	-5.02422	5.05495e-07	2.1684e-05	pyc-1	D2023.2	protein_coding_gene
WBGene00007395	462.036	-0.475359	0.157289	-3.0222	0.00250942	0.0402284	dcar-1	C06H5.7	protein_coding_gene
WBGene00011733	449.162	-0.480575	0.160956	-2.98575	0.00282883	0.0443766		T12D8.5	protein_coding_gene
WBGene00008654	1146.5	-0.486633	0.122776	-3.96357	7.38357e-05	0.00198384	pfas-1	F10F2.2	protein_coding_gene
WBGene00015400	1672.79	-0.50201	0.163489	-3.07061	0.00213621	0.0352915	cyp-35A2	C03G6.15	protein_coding_gene
WBGene00002262	1372.12	-0.502037	0.133156	-3.77029	0.000163059	0.0038804	ldh-1	F13D12.2	protein_coding_gene
WBGene00016716	1113.61	-0.502838	0.120441	-4.17498	2.98015e-05	0.000886917	acs-17	C46F4.2	protein_coding_gene
WBGene00013035	773.279	-0.503581	0.160419	-3.13916	0.00169432	0.0293966		Y49E10.16	protein_coding_gene
WBGene00010834	717.732	-0.505841	0.150157	-3.36874	0.000755123	0.01484	mct-3	M03B6.2	protein_coding_gene
WBGene00007330	4396.62	-0.50769	0.108968	-4.65908	3.17632e-06	0.000118304		C05C10.3	protein_coding_gene
WBGene00020339	298.958	-0.511138	0.169807	-3.01011	0.00261155	0.0415975	ttr-59	T08A9.11	protein_coding_gene
WBGene00000708	1626.57	-0.511194	0.141638	-3.60916	0.000307189	0.00685378	col-135	M199.5	protein_coding_gene
WBGene00012139	294.01	-0.514706	0.143599	-3.58432	0.000337962	0.00746759		T28F4.4	protein_coding_gene
WBGene00006351	2239.8	-0.521953	0.12927	-4.03769	5.39809e-05	0.0015074	sur-5	K03A1.5	protein_coding_gene
WBGene00015326	4811.19	-0.522641	0.115143	-4.53908	5.65009e-06	0.000199114	ivd-1	C02B10.1	protein_coding_gene
WBGene00000788	7966.5	-0.532925	0.118076	-4.51339	6.37985e-06	0.000222312	cpz-1	F32B5.8	protein_coding_gene
WBGene00016048	2194.4	-0.535968	0.174009	-3.08011	0.00206926	0.0345524		C24B9.3	protein_coding_gene
WBGene00003887	262.163	-0.536776	0.161176	-3.33038	0.000867286	0.0167013	osm-7	T05D4.4	protein_coding_gene
WBGene00002267	661.646	-0.545219	0.129096	-4.22337	2.40681e-05	0.000730263	lec-4	C44F1.3	protein_coding_gene
WBGene00000221	798.418	-0.551131	0.135448	-4.06895	4.72252e-05	0.00134128	atf-5	T04C10.4	protein_coding_gene
WBGene00008777	207.93	-0.560039	0.165208	-3.3899	0.000699178	0.0138279		F13H10.6	protein_coding_gene
WBGene00004789	1259.15	-0.565484	0.146971	-3.84758	0.000119289	0.00298582	sgk-1	W10G6.2	protein_coding_gene
WBGene00012812	1013.14	-0.566536	0.177074	-3.19944	0.00137694	0.0246818		Y43F8B.1	protein_coding_gene
WBGene00017201	502.011	-0.569531	0.182843	-3.11487	0.00184027	0.0314896	grsp-4	F07C4.7	protein_coding_gene
WBGene00022131	270.984	-0.57347	0.17131	-3.34756	0.000815275	0.0158469		Y71F9B.13	protein_coding_gene
WBGene00020649	524.263	-0.574093	0.183598	-3.1269	0.00176659	0.0304381	sma-10	T21D12.9	protein_coding_gene
WBGene00001564	14736	-0.574647	0.162792	-3.52994	0.000415661	0.00886934	icl-1	C05E4.9	protein_coding_gene
WBGene00005655	173.339	-0.593279	0.191231	-3.10243	0.00191941	0.0324863	srr-4	K11D12.3	protein_coding_gene
WBGene00015660	785.275	-0.594489	0.161824	-3.67367	0.000239089	0.00553867	catp-3	C09H5.2	protein_coding_gene
WBGene00017536	779.942	-0.6018	0.169722	-3.54581	0.000391409	0.00846805		F17A9.4	protein_coding_gene
WBGene00001056	32019.5	-0.608245	0.0916181	-6.63892	3.15999e-11	2.47234e-09	dpf-3	K02F2.1	protein_coding_gene
WBGene00013216	418.686	-0.61505	0.197847	-3.10871	0.00187908	0.0319778		Y54G11A.7	protein_coding_gene
WBGene00011119	1109.12	-0.617574	0.141193	-4.37396	1.2201e-05	0.000394235	mpc-1	R07E5.13	protein_coding_gene
WBGene00002183	10147.2	-0.622784	0.104233	-5.9749	2.3023e-09	1.36384e-07	kat-1	T02G5.8	protein_coding_gene
WBGene00008572	2329.07	-0.629158	0.161276	-3.90113	9.57462e-05	0.0024866		F08B12.4	protein_coding_gene
WBGene00011571	2496.72	-0.637082	0.213921	-2.97812	0.00290023	0.044986	ttr-46	T07C12.7	protein_coding_gene
WBGene00014001	503.724	-0.645571	0.162188	-3.9804	6.88002e-05	0.00185656	pyk-2	ZK593.1	protein_coding_gene
WBGene00015512	3134.82	-0.649976	0.102991	-6.31102	2.7721e-10	1.92653e-08	mthf-1	C06A8.1	protein_coding_gene
WBGene00000136	519.536	-0.656723	0.203071	-3.23396	0.00122087	0.0223676	amt-4	C05E11.5	protein_coding_gene
WBGene00020778	154.125	-0.674518	0.207548	-3.24994	0.00115427	0.0213044		T24E12.11	protein_coding_gene
WBGene00000751	16037.4	-0.679661	0.172971	-3.92934	8.51805e-05	0.00224978	col-178	C34F6.2	protein_coding_gene
WBGene00011407	195.145	-0.680152	0.179825	-3.78229	0.000155391	0.003739	ppat-1	T04A8.5	protein_coding_gene
WBGene00013996	436.967	-0.680428	0.221523	-3.07159	0.00212924	0.03527		ZK550.2	protein_coding_gene
WBGene00008499	499.55	-0.686228	0.158592	-4.32701	1.51151e-05	0.000482131	cyp-37A1	F01D5.9	protein_coding_gene
WBGene00010456	1207.3	-0.690885	0.172604	-4.00272	6.26197e-05	0.00171206		K01C8.1	protein_coding_gene
WBGene00015057	455.587	-0.692114	0.208499	-3.31951	0.000901754	0.0172317	gad-3	B0222.9	protein_coding_gene
WBGene00023069	655.118	-0.707522	0.205315	-3.44604	0.000568871	0.0116503	rncs-1	F55A4.9	ncRNA_gene
WBGene00022653	1013.13	-0.708982	0.184183	-3.84934	0.000118436	0.00297168		ZK105.1	protein_coding_gene
WBGene00009621	636.386	-0.713786	0.23059	-3.09547	0.00196499	0.0329617	fipr-21	F41E7.5	protein_coding_gene
WBGene00020651	101.979	-0.720049	0.232371	-3.0987	0.00194373	0.032724		T21D12.12	protein_coding_gene
WBGene00000786	16172	-0.729825	0.134905	-5.40991	6.30575e-08	3.02871e-06	cpr-6	C25B8.3	protein_coding_gene
WBGene00003590	297.798	-0.73112	0.225923	-3.23614	0.00121157	0.0222301	nex-3	C28A5.3	protein_coding_gene
WBGene00019022	213.295	-0.733075	0.229036	-3.20069	0.00137098	0.0246103		F58A6.1	protein_coding_gene
WBGene00018262	189.168	-0.733692	0.195325	-3.75626	0.00017247	0.00407895	cyp-33C3	F41B5.4	protein_coding_gene
WBGene00012490	5463.14	-0.734171	0.114696	-6.40103	1.54332e-10	1.10976e-08		Y19D2B.2	protein_coding_gene
WBGene00010681	2483.62	-0.74758	0.132234	-5.65344	1.57264e-08	8.16926e-07	mak-1	K08F8.1	protein_coding_gene
WBGene00012158	5257.01	-0.759461	0.136995	-5.5437	2.96138e-08	1.49148e-06	ucr-2.1	VW06B3R.1	protein_coding_gene
WBGene00007753	260.291	-0.76639	0.167648	-4.57143	4.84412e-06	0.000172667		C27A7.1	protein_coding_gene
WBGene00008925	907.97	-0.768782	0.114695	-6.70284	2.04401e-11	1.61959e-09		F17H10.1	protein_coding_gene
WBGene00007507	376.148	-0.769274	0.175233	-4.39002	1.13342e-05	0.000371211		C10C5.3	protein_coding_gene
WBGene00017874	1407.45	-0.770684	0.186203	-4.13895	3.48891e-05	0.00101883	acdh-9	F28A10.6	protein_coding_gene
WBGene00001685	9012.38	-0.770744	0.11203	-6.87979	5.99397e-12	5.07244e-10	gpd-3	K10B3.7	protein_coding_gene
WBGene00045356	131.343	-0.771656	0.258917	-2.98032	0.00287947	0.0447757		T03E6.9	protein_coding_gene
WBGene00000693	28038.2	-0.773934	0.204583	-3.78298	0.000154965	0.003739	col-119	C53B4.5	protein_coding_gene
WBGene00013672	359.889	-0.779344	0.227965	-3.4187	0.00062922	0.0125828	catp-1	Y105E8A.12	protein_coding_gene
WBGene00000977	333.764	-0.783158	0.223026	-3.51151	0.000445563	0.00942654	dhs-14	R05D8.8	protein_coding_gene
WBGene00015887	860.067	-0.796589	0.129439	-6.15414	7.54845e-10	4.76664e-08		C17C3.1	protein_coding_gene
WBGene00012911	549.314	-0.798717	0.207262	-3.85365	0.000116368	0.00293039	acl-7	Y46G5A.21	protein_coding_gene
WBGene00008694	1700.18	-0.8034	0.13343	-6.02114	1.73195e-09	1.051e-07		F11C1.5	protein_coding_gene
WBGene00017082	111.123	-0.80845	0.263569	-3.06732	0.00215987	0.0356349		DC2.5	protein_coding_gene
WBGene00003511	696.531	-0.808631	0.218778	-3.69613	0.000218913	0.00509025	mxl-3	F46G10.6	protein_coding_gene
WBGene00016283	167.499	-0.809205	0.195483	-4.13951	3.48042e-05	0.00101874	zmp-3	C31B8.8	protein_coding_gene
WBGene00001604	3334.51	-0.813026	0.237275	-3.42652	0.000611369	0.0123065	gln-3	Y105C5B.28	protein_coding_gene
WBGene00000656	13066.3	-0.8185	0.241017	-3.39602	0.000683738	0.0135657	col-80	C09G5.5	protein_coding_gene
WBGene00008708	5273.54	-0.819264	0.164227	-4.98861	6.08146e-07	2.54725e-05		F11E6.4	protein_coding_gene
WBGene00020369	1761.82	-0.821557	0.215732	-3.80823	0.000139967	0.00342079		T08H10.1	protein_coding_gene
WBGene00011232	17479.2	-0.823316	0.116247	-7.08246	1.41622e-12	1.30502e-10	pck-2	R11A5.4	protein_coding_gene
WBGene00010336	240.437	-0.825428	0.225691	-3.65734	0.000254842	0.00584915	acox-1.6	F59F4.1	protein_coding_gene
WBGene00013083	219.669	-0.826361	0.227882	-3.62627	0.000287548	0.00649201		Y51A2D.18	protein_coding_gene
WBGene00020445	115.888	-0.82681	0.226941	-3.64328	0.000269188	0.00614441		T12B3.2	protein_coding_gene
WBGene00017464	123.737	-0.829337	0.258616	-3.20683	0.00134206	0.024231	sulp-2	F14D12.5	protein_coding_gene
WBGene00008917	146.507	-0.836575	0.208648	-4.0095	6.08486e-05	0.0016673		F17C11.6	protein_coding_gene
WBGene00011003	293.193	-0.837935	0.215851	-3.88201	0.000103597	0.00266271		R04B5.5	protein_coding_gene
WBGene00022490	455.138	-0.850475	0.259943	-3.27177	0.00106876	0.0199033		Y119D3B.13	protein_coding_gene
WBGene00017484	466.696	-0.855062	0.289063	-2.95804	0.00309597	0.0474894		F15E6.3	protein_coding_gene
WBGene00017483	307.216	-0.85831	0.167097	-5.13659	2.79767e-07	1.23854e-05	lgc-22	F15E6.2	protein_coding_gene
WBGene00011660	134.006	-0.865824	0.21664	-3.9966	6.42589e-05	0.00174537		T09E11.11	pseudogene
WBGene00000713	23830.8	-0.900267	0.180267	-4.99406	5.91219e-07	2.48472e-05	col-140	F26F12.1	protein_coding_gene
WBGene00008993	96.4418	-0.903062	0.273692	-3.29955	0.000968388	0.018336		F21A3.3	protein_coding_gene
WBGene00000241	1307.2	-0.915738	0.191744	-4.77583	1.78969e-06	6.97924e-05	bbs-1	Y105E8A.5	protein_coding_gene
WBGene00014000	1217.25	-0.918851	0.153072	-6.00274	1.94021e-09	1.17166e-07		ZK550.6	protein_coding_gene
WBGene00016046	100.974	-0.945283	0.261679	-3.61238	0.000303401	0.00680055		C24B5.4	protein_coding_gene
WBGene00000114	15890.2	-0.961469	0.164317	-5.85131	4.87716e-09	2.73296e-07	alh-8	F13D12.4	protein_coding_gene
WBGene00017364	174.302	-0.971002	0.242072	-4.01122	6.04064e-05	0.00165884	clec-7	F10G2.3	protein_coding_gene
WBGene00007925	74.3548	-0.974822	0.277979	-3.50681	0.000453509	0.00954593		C34C12.6	protein_coding_gene
WBGene00012404	118.494	-1.0016	0.255992	-3.91261	9.13031e-05	0.00239623		Y6G8.2	protein_coding_gene
WBGene00018174	463.608	-1.05899	0.152765	-6.93215	4.14488e-12	3.60576e-10		F38B6.4	protein_coding_gene
WBGene00020516	1004.23	-1.08746	0.188232	-5.77726	7.59284e-09	4.10674e-07		T15B7.1	protein_coding_gene
WBGene00021335	410.742	-1.08912	0.281873	-3.86388	0.000111601	0.00283228	spp-23	Y34D9A.11	protein_coding_gene
WBGene00000562	81.7351	-1.09193	0.334736	-3.26207	0.00110602	0.020505	cng-1	F14H8.6	protein_coding_gene
WBGene00022252	433.356	-1.09223	0.180091	-6.06487	1.32059e-09	8.17319e-08		Y73B6BL.31	protein_coding_gene
WBGene00017781	107.244	-1.09678	0.245022	-4.47624	7.59686e-06	0.000256807		F25E2.3	protein_coding_gene
WBGene00019060	881.857	-1.10005	0.145292	-7.57125	3.69658e-14	3.93038e-12	acox-3	F58F9.7	protein_coding_gene
WBGene00000118	746.212	-1.10345	0.265352	-4.15846	3.20406e-05	0.000946758	alh-12	Y69F12A.2	protein_coding_gene
WBGene00019730	824.039	-1.10774	0.252538	-4.38643	1.15226e-05	0.000375239	asns-2	M02D8.4	protein_coding_gene
WBGene00012684	67.7016	-1.10839	0.333067	-3.32784	0.000875216	0.016828		Y39B6A.25	protein_coding_gene
WBGene00016957	463.113	-1.11492	0.158554	-7.03183	2.03848e-12	1.83758e-10	atic-1	C55F2.1	protein_coding_gene
WBGene00015632	80.7358	-1.11879	0.325005	-3.44239	0.000576603	0.0117589		C09D4.1	protein_coding_gene
WBGene00219655	285.88	-1.12539	0.174469	-6.45034	1.11602e-10	8.21498e-09	linc-107	C30G12.8	lincRNA_gene
WBGene00077701	154.2	-1.13564	0.187328	-6.06231	1.34177e-09	8.26317e-08	poml-3	E01A2.10	protein_coding_gene
WBGene00000111	110.102	-1.13849	0.252614	-4.50683	6.58018e-06	0.000228015	alh-5	T08B1.3	protein_coding_gene
WBGene00009984	36.9007	-1.16178	0.39332	-2.95377	0.00313923	0.0480935		F53F1.6	protein_coding_gene
WBGene00008522	107.481	-1.16504	0.327761	-3.55453	0.000378651	0.00826389	nlp-59	F02D8.5	protein_coding_gene
WBGene00011500	6807.03	-1.16861	0.130075	-8.98412	2.60823e-19	4.10713e-17		T05G5.5	protein_coding_gene
WBGene00007214	82.0904	-1.17541	0.326979	-3.59476	0.000324695	0.00720002		C01A2.2	protein_coding_gene
WBGene00017089	38.5265	-1.18104	0.373852	-3.15911	0.00158254	0.0275726	poml-2	E01A2.7	protein_coding_gene
WBGene00012185	1349.55	-1.19394	0.186919	-6.38746	1.68661e-10	1.20583e-08		W01F3.2	protein_coding_gene
WBGene00017488	28.9871	-1.22313	0.392879	-3.11326	0.00185035	0.0316186	dct-7	F15E6.8	protein_coding_gene
WBGene00006685	91.3706	-1.22413	0.304318	-4.02253	5.75754e-05	0.00159874	twk-33	W06D12.5	protein_coding_gene
WBGene00016914	42.4787	-1.24081	0.351848	-3.52655	0.000421006	0.00896801		C54D1.7	protein_coding_gene
WBGene00019963	463.714	-1.2505	0.29474	-4.24273	2.20819e-05	0.000676598		R08E5.3	protein_coding_gene
WBGene00003643	42.0881	-1.25959	0.390676	-3.22414	0.00126352	0.0230472	nhr-53	K06B4.11	protein_coding_gene
WBGene00012538	619.243	-1.26122	0.168086	-7.50342	6.21731e-14	6.49945e-12		Y37A1B.5	protein_coding_gene
WBGene00009773	284.62	-1.26447	0.295194	-4.28351	1.83968e-05	0.000573575	lipl-2	F46B6.8	protein_coding_gene
WBGene00009110	45.5747	-1.27707	0.337272	-3.78648	0.000152796	0.00370523		F25D1.5	protein_coding_gene
WBGene00044107	285.649	-1.27788	0.265797	-4.80774	1.52646e-06	6.00922e-05		F58G6.9	protein_coding_gene
WBGene00014092	261.019	-1.29233	0.212173	-6.09091	1.12273e-09	7.0539e-08		ZK822.5	protein_coding_gene
WBGene00009518	106.381	-1.30422	0.350976	-3.71599	0.000202412	0.00475994	clec-166	F38A1.5	protein_coding_gene
WBGene00007422	245.256	-1.32638	0.274735	-4.82786	1.38007e-06	5.485e-05	ugt-17	C08B6.1	protein_coding_gene
WBGene00003658	564.78	-1.34637	0.150886	-8.92304	4.53663e-19	6.96737e-17	nhr-68	H12C20.3	protein_coding_gene
WBGene00015043	191.279	-1.34686	0.178639	-7.53957	4.71536e-14	4.97111e-12	cyp-34A8	B0213.14	protein_coding_gene
WBGene00077757	115.397	-1.34869	0.446253	-3.02226	0.00250898	0.0402284		E02H4.7	protein_coding_gene
WBGene00012592	2508.73	-1.35522	0.406296	-3.33555	0.00085131	0.0164958		Y38E10A.14	protein_coding_gene
WBGene00019519	37.4991	-1.37632	0.389595	-3.5327	0.000411332	0.00879852		K08B5.2	protein_coding_gene
WBGene00011339	35.5415	-1.38599	0.46209	-2.9994	0.00270511	0.0425969		T01G5.1	protein_coding_gene
WBGene00023492	92.6522	-1.4008	0.319781	-4.3805	1.18407e-05	0.000384316		T24D3.2	protein_coding_gene
WBGene00016450	227	-1.40966	0.317422	-4.44097	8.9555e-06	0.000301098	clec-5	C35D10.14	protein_coding_gene
WBGene00017429	146.698	-1.41091	0.226917	-6.21776	5.04304e-10	3.30187e-08		F13D11.4	protein_coding_gene
WBGene00003096	3982.6	-1.41466	0.471397	-3.00098	0.00269108	0.0424836	lys-7	C02A12.4	protein_coding_gene
WBGene00020386	41.3649	-1.41656	0.331689	-4.27075	1.94818e-05	0.000601375	cyp-34A4	T09H2.1	protein_coding_gene
WBGene00006588	507.859	-1.42452	0.224567	-6.34342	2.24725e-10	1.57942e-08	tnt-3	C14F5.3	protein_coding_gene
WBGene00001500	156.736	-1.43314	0.393832	-3.63895	0.000273748	0.00622564	ftn-1	C54F6.14	protein_coding_gene
WBGene00007890	92.8133	-1.45092	0.32404	-4.47761	7.54824e-06	0.000255859		C33A12.19	protein_coding_gene
WBGene00009895	1341.85	-1.45366	0.23391	-6.21459	5.14582e-10	3.35152e-08	scl-2	F49E11.10	protein_coding_gene
WBGene00011486	248.752	-1.47316	0.318571	-4.62427	3.75913e-06	0.000135941		T05E12.3	protein_coding_gene
WBGene00016274	1167.52	-1.47634	0.451889	-3.26705	0.00108675	0.0202081		C30G12.2	protein_coding_gene
WBGene00012251	381.85	-1.48777	0.221631	-6.71283	1.90887e-11	1.5222e-09	clec-49	W04E12.6	protein_coding_gene
WBGene00017565	843.013	-1.49509	0.136088	-10.9861	4.4555e-28	1.38566e-25	ddo-2	F18E3.7	protein_coding_gene
WBGene00011699	105.717	-1.49769	0.384916	-3.89094	9.98562e-05	0.00258794	cyp-34A2	T10H4.11	protein_coding_gene
WBGene00008375	219.611	-1.50289	0.232323	-6.46896	9.86771e-11	7.35056e-09		D1054.8	protein_coding_gene
WBGene00015052	188.657	-1.53273	0.357076	-4.29244	1.7672e-05	0.000555151	clec-52	B0218.8	protein_coding_gene
WBGene00010411	40.536	-1.53489	0.445227	-3.44744	0.000565925	0.0116173		H25K10.1	protein_coding_gene
WBGene00020326	59.7216	-1.55784	0.430084	-3.62218	0.000292133	0.00658358	math-38	T07H3.3	protein_coding_gene
WBGene00019090	39.2632	-1.5629	0.426255	-3.66658	0.000245811	0.00567327		F59A7.2	protein_coding_gene
WBGene00004878	289.227	-1.58019	0.168543	-9.37557	6.88045e-21	1.2775e-18	smf-3	Y69A2AR.4	protein_coding_gene
WBGene00020962	391.278	-1.58514	0.157694	-10.052	9.00169e-24	2.15348e-21		W02H5.8	protein_coding_gene
WBGene00008341	607.264	-1.58517	0.456642	-3.47135	0.000517846	0.0107726	ttr-44	C56A3.2	protein_coding_gene
WBGene00018138	3943.95	-1.62152	0.176919	-9.16532	4.94018e-20	8.30484e-18	folt-2	F37B4.7	protein_coding_gene
WBGene00044472	38.1965	-1.63511	0.474989	-3.44241	0.00057655	0.0117589	dct-8	F56D6.10	protein_coding_gene
WBGene00009048	114.291	-1.64442	0.34073	-4.82618	1.39178e-06	5.51394e-05	cth-1	F22B8.6	protein_coding_gene
WBGene00016027	1390.97	-1.64519	0.404176	-4.07048	4.69158e-05	0.00133742		C23H5.8	protein_coding_gene
WBGene00014057	123.352	-1.64652	0.224215	-7.34348	2.08111e-13	2.05468e-11		ZK673.1	protein_coding_gene
WBGene00006539	116.688	-1.68323	0.413976	-4.06602	4.78236e-05	0.00135518	tbb-6	T04H1.9	protein_coding_gene
WBGene00016628	33.0323	-1.69343	0.421429	-4.01831	5.86182e-05	0.00162408	slc-36.5	C44B7.6	protein_coding_gene
WBGene00000966	210.351	-1.71085	0.253654	-6.74481	1.53224e-11	1.23773e-09	dhs-2	F55A12.4	protein_coding_gene
WBGene00004264	54.0483	-1.7309	0.441478	-3.92071	8.82894e-05	0.00232203	qua-1	T05C12.10	protein_coding_gene
WBGene00005444	70.1315	-1.73358	0.352501	-4.91795	8.74549e-07	3.56701e-05	srh-237	T05E12.7	protein_coding_gene
WBGene00020989	36.5982	-1.73974	0.422595	-4.11681	3.84159e-05	0.00111397		W03D8.8	protein_coding_gene
WBGene00000928	83.5796	-1.7508	0.426647	-4.10362	4.06742e-05	0.00117671	dao-2	M03A1.7	protein_coding_gene
WBGene00018393	864.129	-1.75629	0.248244	-7.07485	1.49614e-12	1.35854e-10	msra-1	F43E2.5	protein_coding_gene
WBGene00020613	25.8586	-1.75911	0.520444	-3.38002	0.000724799	0.0143119		T20D4.7	protein_coding_gene
WBGene00017691	3882.86	-1.76126	0.572828	-3.07468	0.00210731	0.0349999	ilys-5	F22A3.6	protein_coding_gene
WBGene00044292	35.4237	-1.83877	0.558498	-3.29236	0.000993512	0.0187546		F56D6.8	protein_coding_gene
WBGene00011487	1032.02	-1.87951	0.208364	-9.02029	1.87592e-19	3.0307e-17		T05E12.6	protein_coding_gene
WBGene00001767	24.0022	-1.88217	0.558935	-3.36742	0.000758746	0.0148877	gst-19	F37B1.8	protein_coding_gene
WBGene00008462	14.8306	-1.94137	0.59921	-3.23989	0.00119577	0.0219725		E02H4.4	protein_coding_gene
WBGene00001397	974.681	-1.94394	0.156654	-12.4091	2.33191e-35	1.07441e-32	fat-5	W06D12.3	protein_coding_gene
WBGene00015403	121.375	-1.94983	0.313099	-6.22752	4.73878e-10	3.13566e-08	clec-10	C03H5.1	protein_coding_gene
WBGene00008575	51.7544	-1.95599	0.552868	-3.53789	0.000403339	0.00868085	scl-24	F08E10.7	protein_coding_gene
WBGene00077692	19.6225	-1.96196	0.588507	-3.33379	0.000856718	0.0165748		C08E8.10	protein_coding_gene
WBGene00014003	80.6391	-1.96603	0.274122	-7.17212	7.38472e-13	7.01267e-11		ZK593.3	protein_coding_gene
WBGene00008985	22.2744	-1.98056	0.568337	-3.48484	0.00049243	0.0102782		F20G2.1	protein_coding_gene
WBGene00000785	3662.51	-2.00877	0.382401	-5.25304	1.49605e-07	6.91855e-06	cpr-5	W07B8.5	protein_coding_gene
WBGene00007423	19.3041	-2.02229	0.545771	-3.70538	0.000211078	0.00491995		C08B6.2	protein_coding_gene
WBGene00017312	23.5538	-2.04482	0.621927	-3.28788	0.00100943	0.0189975	pitr-5	F09G2.3	protein_coding_gene
WBGene00020182	90.5574	-2.04828	0.394045	-5.19809	2.01342e-07	9.24241e-06	ugt-53	T03D3.1	protein_coding_gene
WBGene00007565	618.705	-2.06354	0.159427	-12.9435	2.55735e-38	1.51493e-35	clec-48	C14A6.1	protein_coding_gene
WBGene00015897	60.0123	-2.06665	0.382918	-5.3971	6.77282e-08	3.24053e-06	nhr-156	C17E7.1	protein_coding_gene
WBGene00017658	65.8068	-2.0955	0.374953	-5.58872	2.28754e-08	1.18079e-06		F21C10.9	protein_coding_gene
WBGene00002055	208.867	-2.09624	0.200148	-10.4734	1.1441e-25	2.96512e-23	ifc-1	F37B4.2	protein_coding_gene
WBGene00016664	80.5123	-2.09759	0.286595	-7.31899	2.49844e-13	2.44729e-11		C45E5.1	protein_coding_gene
WBGene00021337	39.8356	-2.15011	0.428651	-5.01598	5.27631e-07	2.24785e-05		Y34F4.2	protein_coding_gene
WBGene00011262	77.7278	-2.15156	0.495853	-4.3391	1.43068e-05	0.000458703	pho-8	R13H4.3	protein_coding_gene
WBGene00044471	31.1359	-2.17935	0.710678	-3.06658	0.00216524	0.0356763		F56D6.9	protein_coding_gene
WBGene00009677	58.8784	-2.19172	0.351337	-6.23823	4.4254e-10	2.94395e-08		F44A6.5	protein_coding_gene
WBGene00000784	2668.97	-2.19383	0.201809	-10.8708	1.58736e-27	4.7016e-25	cpr-4	F44C4.3	protein_coding_gene
WBGene00016003	59.1807	-2.2315	0.377333	-5.91386	3.34176e-09	1.92461e-07		C18H9.5	protein_coding_gene
WBGene00017962	187.437	-2.24495	0.229907	-9.76461	1.59722e-22	3.48586e-20	fbxa-72	F31F4.15	protein_coding_gene
WBGene00000133	151.648	-2.31169	0.349295	-6.61816	3.63707e-11	2.81026e-09	amt-1	C05E11.4	protein_coding_gene
WBGene00008436	294.27	-2.32809	0.171397	-13.583	5.04826e-42	3.48891e-39		DH11.2	protein_coding_gene
WBGene00017881	1868.13	-2.33852	0.222266	-10.5213	6.89312e-26	1.86414e-23	asp-13	F28A12.4	protein_coding_gene
WBGene00003473	1230.26	-2.38572	0.620277	-3.84622	0.000119953	0.00299642	mtl-1	K11G9.6	protein_coding_gene
WBGene00003094	11.9038	-2.39604	0.723329	-3.31252	0.000924584	0.0176408	lys-5	F58B3.2	protein_coding_gene
WBGene00012608	3778.9	-2.43574	0.245968	-9.90263	4.05452e-23	9.34041e-21	hphd-1	Y38F1A.6	protein_coding_gene
WBGene00011753	557.375	-2.44183	0.211889	-11.5241	9.97308e-31	3.54472e-28		T13F3.6	protein_coding_gene
WBGene00003704	543.504	-2.46581	0.234979	-10.4937	9.23037e-26	2.4431e-23	nhr-114	Y45G5AM.1	protein_coding_gene
WBGene00015532	23.8915	-2.47575	0.580428	-4.26538	1.99558e-05	0.00061448		C06E4.3	protein_coding_gene
WBGene00016013	52.8766	-2.48708	0.580531	-4.28414	1.83448e-05	0.000573391		C23G10.6	protein_coding_gene
WBGene00044811	120.108	-2.5222	0.298889	-8.4386	3.21162e-17	4.25027e-15		F12E12.11	protein_coding_gene
WBGene00010005	30.6248	-2.5424	0.663366	-3.83258	0.000126808	0.00313547	cnc-7	F53H2.2	protein_coding_gene
WBGene00020741	50.3795	-2.56569	0.481013	-5.33392	9.61148e-08	4.52905e-06	dlhd-1	T23F4.3	protein_coding_gene
WBGene00011668	227.934	-2.61575	0.301027	-8.68941	3.64318e-18	5.3319e-16	clec-47	T09F5.9	protein_coding_gene
WBGene00009215	1915.12	-2.62102	0.450883	-5.81307	6.13362e-09	3.40635e-07	thn-2	F28D1.5	protein_coding_gene
WBGene00007947	342.434	-2.65332	0.22155	-11.9762	4.73732e-33	1.90104e-30		C35A5.3	protein_coding_gene
WBGene00008965	8.4584	-2.66386	0.85139	-3.12884	0.001755	0.0302805	mltn-10	F19H8.5	protein_coding_gene
WBGene00004062	580.663	-2.66765	0.167594	-15.9173	4.80529e-57	6.64198e-54	pmp-5	T10H9.5	protein_coding_gene
WBGene00000988	1486.47	-2.74267	0.175729	-15.6073	6.48807e-55	8.07116e-52	dhs-25	F09E10.3	protein_coding_gene
WBGene00003095	26.2095	-2.74464	0.56573	-4.8515	1.2253e-06	4.94893e-05	lys-6	F58B3.3	protein_coding_gene
WBGene00008350	9.34935	-2.90406	0.813678	-3.56906	0.000358266	0.00783274		CE7X_3.2	pseudogene
WBGene00017485	168.566	-2.90931	0.311632	-9.33575	1.00279e-20	1.83452e-18		F15E6.4	protein_coding_gene
WBGene00007992	16.1158	-2.96754	0.936006	-3.17042	0.00152217	0.0266702	fipr-24	C37A5.8	protein_coding_gene
WBGene00011046	8.57559	-3.33033	0.981188	-3.39418	0.000688337	0.0136352		R05H10.7	protein_coding_gene
WBGene00021703	38.2346	-3.34513	0.513802	-6.51053	7.48869e-11	5.64602e-09	cpt-3	Y48G9A.10	protein_coding_gene
WBGene00015623	115.198	-3.35418	0.386966	-8.66791	4.40142e-18	6.36671e-16		C09B8.4	protein_coding_gene
WBGene00021183	6.69857	-3.39548	1.06969	-3.17427	0.00150213	0.0264307		Y9C9A.16	protein_coding_gene
WBGene00020016	95.0958	-3.42678	0.513624	-6.67177	2.52732e-11	1.98986e-09	lipl-3	R11G11.14	protein_coding_gene
WBGene00284847	14.5959	-3.53479	0.926471	-3.81533	0.000136003	0.00333703		F54D8.10	protein_coding_gene
WBGene00003093	1013.64	-3.57828	0.251259	-14.2414	5.07018e-46	3.94207e-43	lys-4	F58B3.1	protein_coding_gene
WBGene00018543	98.5349	-3.77403	0.344688	-10.9491	6.70801e-28	2.03531e-25	ugt-32	F47C10.6	protein_coding_gene
WBGene00009706	23.5565	-3.93853	0.877295	-4.48941	7.14224e-06	0.000243423	argk-1	F44G3.2	protein_coding_gene
WBGene00001477	79.0536	-4.09362	0.901114	-4.54285	5.54989e-06	0.000196138	fmo-2	K08C7.5	protein_coding_gene
WBGene00000781	8027.86	-4.32999	0.501263	-8.63815	5.7129e-18	8.07597e-16	cpr-1	C52E4.1	protein_coding_gene
WBGene00016943	5953.19	-4.37802	0.469444	-9.32596	1.09982e-20	1.98286e-18	acdh-1	C55B7.4	protein_coding_gene
WBGene00019262	5.10524	-4.42654	1.48412	-2.98261	0.00285804	0.0446658	dmsr-12	H34P18.1	protein_coding_gene
WBGene00012631	19.0569	-4.7526	0.818011	-5.80994	6.24934e-09	3.4399e-07		Y38H6C.19	protein_coding_gene
WBGene00012634	16.7252	-5.04058	0.884287	-5.70016	1.19696e-08	6.33626e-07		Y38H6C.23	protein_coding_gene
WBGene00003099	23.579	-5.61887	0.97933	-5.73747	9.61022e-09	5.15307e-07	lys-10	F17E9.11	protein_coding_gene
WBGene00006075	4.22276	-5.8249	1.6747	-3.47817	0.00050484	0.0105196	str-7	F22B8.5	protein_coding_gene
WBGene00002096	193.651	-5.97425	0.405835	-14.7209	4.73381e-49	4.5299e-46	ins-13	C17C3.18	protein_coding_gene
WBGene00012633	10.8414	-6.00765	1.32112	-4.54738	5.43169e-06	0.000192508		Y38H6C.21	protein_coding_gene
WBGene00016670	170.343	-7.60592	0.963345	-7.89533	2.89555e-15	3.36641e-13	ilys-3	C45G7.3	protein_coding_gene

## Sheet: WT;PAfadE2- vs WT;PA 24h
GeneName	baseMean	log2FoldChange	lfcSE	stat	pvalue	padj	gene symbol	gene name	coding
WBGene00284847	14.313	4.36924	0.987404	4.42498	9.64525e-06	0.00150673		F54D8.10	protein_coding_gene
WBGene00002096	60.755	3.95145	0.448363	8.81306	1.21778e-18	1.90235e-15	ins-13	C17C3.18	protein_coding_gene
WBGene00008306	18.2626	3.84319	0.79276	4.84786	1.24798e-06	0.000262436		C54E10.1	pseudogene
WBGene00016943	3333.58	3.49387	0.566568	6.16674	6.9712e-10	3.0492e-07	acdh-1	C55B7.4	protein_coding_gene
WBGene00015623	91.9396	3.38175	0.389661	8.67868	4.00387e-18	4.86471e-15		C09B8.4	protein_coding_gene
WBGene00019917	46.0263	2.93995	0.438394	6.70619	1.99777e-11	1.14977e-08	clec-43	R07C3.1	protein_coding_gene
WBGene00011009	58.486	2.67301	0.395195	6.76378	1.34441e-11	8.16732e-09	cyp-14A4	R04D3.1	protein_coding_gene
WBGene00012608	3078.6	2.41983	0.424511	5.70028	1.19612e-08	4.51019e-06	hphd-1	Y38F1A.6	protein_coding_gene
WBGene00011668	166.885	2.25453	0.251886	8.9506	3.5354e-19	6.44327e-16	clec-47	T09F5.9	protein_coding_gene
WBGene00018138	3817.91	2.17718	0.169389	12.8531	8.25963e-38	9.03191e-34	folt-2	F37B4.7	protein_coding_gene
WBGene00007947	241.587	2.1766	0.210728	10.3289	5.21499e-25	1.42565e-21		C35A5.3	protein_coding_gene
WBGene00000988	987.148	2.08746	0.176371	11.8356	2.55462e-32	1.39674e-28	dhs-25	F09E10.3	protein_coding_gene
WBGene00016027	1285.65	1.9795	0.493844	4.00836	6.11421e-05	0.0075976		C23H5.8	protein_coding_gene
WBGene00000133	114.263	1.97449	0.360374	5.479	4.27725e-08	1.41732e-05	amt-1	C05E11.4	protein_coding_gene
WBGene00044644	62.8387	1.96736	0.345571	5.69309	1.24762e-08	4.54757e-06		B0205.13	protein_coding_gene
WBGene00044107	283.022	1.86346	0.261487	7.12639	1.03034e-12	8.66676e-10		F58G6.9	protein_coding_gene
WBGene00019090	36.2164	1.86194	0.486676	3.82582	0.000130335	0.0150023		F59A7.2	protein_coding_gene
WBGene00017565	769.427	1.73196	0.161931	10.6957	1.06648e-26	3.88734e-23	ddo-2	F18E3.7	protein_coding_gene
WBGene00009221	5267.78	1.71549	0.213247	8.04462	8.65158e-16	9.4605e-13	acs-2	F28F8.2	protein_coding_gene
WBGene00000785	2815.46	1.66647	0.455914	3.65523	0.000256951	0.0260163	cpr-5	W07B8.5	protein_coding_gene
WBGene00045275	183.475	1.65185	0.346915	4.76154	1.92121e-06	0.000381971		F18E3.12	protein_coding_gene
WBGene00015403	94.4587	1.63695	0.32432	5.04734	4.48012e-07	0.000104234	clec-10	C03H5.1	protein_coding_gene
WBGene00005444	57.8251	1.58193	0.372907	4.24216	2.21375e-05	0.00314381	srh-237	T05E12.7	protein_coding_gene
WBGene00021796	63.6354	1.51477	0.377072	4.01719	5.88964e-05	0.00740267		Y52E8A.3	protein_coding_gene
WBGene00002055	148.743	1.50551	0.252886	5.95331	2.62766e-09	1.10513e-06	ifc-1	F37B4.2	protein_coding_gene
WBGene00012130	484.297	1.48385	0.169501	8.75426	2.0544e-18	2.80811e-15	slc-17.4	T28F3.4	protein_coding_gene
WBGene00017485	84.9188	1.45535	0.386978	3.76081	0.000169362	0.0185198		F15E6.4	protein_coding_gene
WBGene00017536	833.805	1.43909	0.181763	7.91738	2.42573e-15	2.4114e-12		F17A9.4	protein_coding_gene
WBGene00011487	781.518	1.43706	0.207847	6.91404	4.71031e-12	3.43382e-09		T05E12.6	protein_coding_gene
WBGene00010657	297.088	1.43272	0.264971	5.40707	6.40646e-08	1.94596e-05		K08D8.3	protein_coding_gene
WBGene00019105	229.609	1.41192	0.228045	6.19142	5.96251e-10	2.71667e-07	asp-8	F59D6.3	protein_coding_gene
WBGene00019967	425.63	1.34221	0.277214	4.84179	1.28677e-06	0.000265487	cyp-33C8	R08F11.3	protein_coding_gene
WBGene00016048	2342.02	1.3319	0.170144	7.82806	4.95457e-15	4.51485e-12		C24B9.3	protein_coding_gene
WBGene00001752	966.89	1.32445	0.229512	5.77073	7.89271e-09	3.08239e-06	gst-4	K08F4.7	protein_coding_gene
WBGene00022076	232.137	1.31989	0.202803	6.50822	7.60467e-11	4.15786e-08	daao-1	Y69A2AR.5	protein_coding_gene
WBGene00019730	768.263	1.31758	0.193164	6.82105	9.03745e-12	5.8132e-09	asns-2	M02D8.4	protein_coding_gene
WBGene00008484	63.8431	1.3133	0.36656	3.58279	0.000339949	0.0302223		E04D5.5	protein_coding_gene
WBGene00012538	550.613	1.31239	0.188944	6.94596	3.759e-12	2.93605e-09		Y37A1B.5	protein_coding_gene
WBGene00008519	89.1947	1.30511	0.360439	3.6209	0.000293583	0.0281608	cyp-13B1	F02C12.5	protein_coding_gene
WBGene00021335	378.238	1.2211	0.278367	4.38664	1.15114e-05	0.0017483	spp-23	Y34D9A.11	protein_coding_gene
WBGene00021066	63.3522	1.20998	0.333027	3.63328	0.000279846	0.0272466		W06H8.2	protein_coding_gene
WBGene00001564	15289.4	1.19761	0.173732	6.89344	5.44595e-12	3.72197e-09	icl-1	C05E4.9	protein_coding_gene
WBGene00045276	378.428	1.19163	0.233816	5.09647	3.46048e-07	8.22617e-05		F18E3.13	protein_coding_gene
WBGene00016294	107.309	1.17652	0.283947	4.14344	3.42136e-05	0.00456251		C31H2.4	protein_coding_gene
WBGene00006588	415.261	1.12605	0.239471	4.70223	2.5733e-06	0.000485156	tnt-3	C14F5.3	protein_coding_gene
WBGene00021581	87.6935	1.12345	0.294818	3.81065	0.000138601	0.0154653	clec-70	Y46C8AL.3	protein_coding_gene
WBGene00016435	4647.44	1.10261	0.200071	5.51111	3.56571e-08	1.21847e-05		C35B1.5	protein_coding_gene
WBGene00004062	290.153	1.09695	0.20229	5.42265	5.87225e-08	1.88862e-05	pmp-5	T10H9.5	protein_coding_gene
WBGene00010904	2221.01	1.08397	0.206276	5.25498	1.48038e-07	3.71215e-05	ugt-62	M88.1	protein_coding_gene
WBGene00014092	218.929	1.05755	0.238046	4.44261	8.88727e-06	0.00142915		ZK822.5	protein_coding_gene
WBGene00010470	785.368	1.04551	0.196493	5.32085	1.03283e-07	2.82351e-05	cdr-4	K01D12.11	protein_coding_gene
WBGene00019540	2342.67	1.04141	0.209703	4.96613	6.83009e-07	0.000152422		K08D12.6	protein_coding_gene
WBGene00000298	1581.86	1.03772	0.196624	5.27767	1.30834e-07	3.40635e-05	cat-4	F32G8.6	protein_coding_gene
WBGene00019227	92.7937	1.01275	0.283823	3.56823	0.000359406	0.0314408	sgca-1	H22K11.4	protein_coding_gene
WBGene00009397	3942.31	0.994532	0.185218	5.36954	7.89391e-08	2.33297e-05	clec-66	F35C5.9	protein_coding_gene
WBGene00008436	165.586	0.993977	0.220717	4.5034	6.68736e-06	0.00110797		DH11.2	protein_coding_gene
WBGene00018174	411.534	0.983642	0.183807	5.3515	8.72275e-08	2.51008e-05		F38B6.4	protein_coding_gene
WBGene00011753	297.954	0.981123	0.238913	4.10661	4.01511e-05	0.00522681		T13F3.6	protein_coding_gene
WBGene00020788	1494.08	0.980894	0.243493	4.02844	5.61491e-05	0.00713942	nep-22	T25B6.2	protein_coding_gene
WBGene00012911	520.646	0.963225	0.218444	4.40949	1.03615e-05	0.00159581	acl-7	Y46G5A.21	protein_coding_gene
WBGene00003704	283.881	0.945403	0.192153	4.92005	8.65203e-07	0.000188686	nhr-114	Y45G5AM.1	protein_coding_gene
WBGene00017881	1028.21	0.925425	0.236624	3.91096	9.19295e-05	0.0111694	asp-13	F28A12.4	protein_coding_gene
WBGene00003511	652.328	0.902764	0.218206	4.13721	3.51561e-05	0.00463171	mxl-3	F46G10.6	protein_coding_gene
WBGene00017874	1321.01	0.863562	0.185214	4.66252	3.12365e-06	0.000569286	acdh-9	F28A10.6	protein_coding_gene
WBGene00007507	352.688	0.849089	0.179171	4.73899	2.14783e-06	0.000419401		C10C5.3	protein_coding_gene
WBGene00008629	505.369	0.833823	0.192218	4.33789	1.43855e-05	0.00212575	cpt-5	F09F3.9	protein_coding_gene
WBGene00010238	426.188	0.819456	0.239332	3.42393	0.000617236	0.0493586		F58B4.5	protein_coding_gene
WBGene00020369	1620.83	0.817442	0.227043	3.60039	0.000317745	0.0296372		T08H10.1	protein_coding_gene
WBGene00020962	281.451	0.792972	0.189916	4.17537	2.97498e-05	0.00406507		W02H5.8	protein_coding_gene
WBGene00000175	1719.28	0.789869	0.149426	5.28602	1.25007e-07	3.33403e-05	aqp-7	M02F4.8	protein_coding_gene
WBGene00021128	1235.09	0.768522	0.171173	4.48975	7.13065e-06	0.00116379		W10C8.5	protein_coding_gene
WBGene00010745	1790.48	0.75442	0.176624	4.27132	1.94316e-05	0.00283312	dod-17	K10D11.1	protein_coding_gene
WBGene00017678	18932.8	0.752753	0.177224	4.24748	2.16192e-05	0.0031106	asp-12	F21F8.4	protein_coding_gene
WBGene00015887	785.698	0.739866	0.159887	4.62743	3.70231e-06	0.00065298		C17C3.1	protein_coding_gene
WBGene00007533	1204.69	0.729112	0.203263	3.58703	0.000334462	0.0299782	cbl-1	C12C8.2	protein_coding_gene
WBGene00008694	1546.56	0.728862	0.154626	4.7137	2.43255e-06	0.000466665		F11C1.5	protein_coding_gene
WBGene00000169	888.128	0.724927	0.181595	3.992	6.55177e-05	0.00804984	aqp-1	F32A5.5	protein_coding_gene
WBGene00011500	5541.35	0.709029	0.153382	4.62265	3.78877e-06	0.000657622		T05G5.5	protein_coding_gene
WBGene00013587	551.382	0.708218	0.169189	4.18596	2.83967e-05	0.0039306		Y80D3A.9	protein_coding_gene
WBGene00007653	348.032	0.686274	0.190795	3.59692	0.000322005	0.0296372	cysl-1	C17G1.7	protein_coding_gene
WBGene00006351	2169.44	0.66206	0.141867	4.66677	3.05976e-06	0.000567093	sur-5	K03A1.5	protein_coding_gene
WBGene00011232	15629.1	0.658545	0.132452	4.97195	6.62811e-07	0.000150997	pck-2	R11A5.4	protein_coding_gene
WBGene00013284	2167.2	0.656723	0.156153	4.20564	2.60347e-05	0.00364986	daf-22	Y57A10C.6	protein_coding_gene
WBGene00008936	774.012	0.653553	0.17758	3.68033	0.000232929	0.0244912	papl-1	F18E2.1	protein_coding_gene
WBGene00001685	8169.57	0.653031	0.132818	4.91673	8.80019e-07	0.000188686	gpd-3	K10B3.7	protein_coding_gene
WBGene00003959	529.941	0.643674	0.177238	3.6317	0.00028156	0.0272466	pcp-4	Y116F11B.3	protein_coding_gene
WBGene00022252	356.24	0.634867	0.182553	3.47772	0.000505699	0.0415776		Y73B6BL.31	protein_coding_gene
WBGene00010123	3879.83	0.6216	0.142074	4.37519	1.21324e-05	0.00181737		F55G11.2	protein_coding_gene
WBGene00000114	13527.4	0.610951	0.171332	3.56588	0.000362633	0.0314713	alh-8	F13D12.4	protein_coding_gene
WBGene00008677	1708.01	0.580473	0.157903	3.67613	0.000236796	0.0246606		F11A5.9	protein_coding_gene
WBGene00009973	1417.75	0.578316	0.160009	3.61427	0.0003012	0.0286402		F53C11.3	protein_coding_gene
WBGene00000833	20561.5	0.567517	0.11875	4.77909	1.76093e-06	0.000356588	cts-1	T20G5.2	protein_coding_gene
WBGene00000081	2482.23	0.560301	0.138458	4.04673	5.1939e-05	0.0066818	ads-1	Y50D7A.7	protein_coding_gene
WBGene00012158	4700.37	0.555753	0.148432	3.74416	0.000181001	0.0195965	ucr-2.1	VW06B3R.1	protein_coding_gene
WBGene00010266	2305.89	0.554095	0.154425	3.58811	0.000333083	0.0299782	dct-18	F58G1.4	protein_coding_gene
WBGene00006602	715.683	0.553678	0.154249	3.58952	0.000331288	0.0299782	tps-1	ZK54.2	protein_coding_gene
WBGene00002183	9405.37	0.542017	0.129899	4.17262	3.01116e-05	0.00406507	kat-1	T02G5.8	protein_coding_gene
WBGene00010070	11094.8	0.541472	0.150555	3.5965	0.000322526	0.0296372	nep-17	F54F11.2	protein_coding_gene
WBGene00000214	62760.2	0.494547	0.143228	3.45285	0.000554689	0.0449298	asp-1	Y39B6A.20	protein_coding_gene
WBGene00011808	1797.16	0.488791	0.134014	3.6473	0.000265013	0.0261073		T16G12.7	protein_coding_gene
WBGene00004258	7647.95	0.485501	0.12554	3.86729	0.000110053	0.0130808	pyc-1	D2023.2	protein_coding_gene
WBGene00001520	2560.71	0.464044	0.13555	3.42342	0.000618393	0.0493586	gas-1	K09A9.5	protein_coding_gene
WBGene00008534	802.397	-0.512902	0.146806	-3.49374	0.000476313	0.0399758		F02H6.1	pseudogene
WBGene00004987	873.139	-0.537659	0.1474	-3.64762	0.000264684	0.0261073	spp-2	T08A9.12	protein_coding_gene
WBGene00007964	505.282	-0.574394	0.15728	-3.65204	0.000260168	0.0261003	cyp-25A2	C36A4.2	protein_coding_gene
WBGene00010086	666.863	-0.579419	0.150514	-3.8496	0.000118312	0.0137632		F55B11.4	protein_coding_gene
WBGene00016594	3926.03	-0.583614	0.12571	-4.64256	3.44118e-06	0.000616874		C42D4.1	protein_coding_gene
WBGene00017727	2206.54	-0.628293	0.137444	-4.57125	4.84817e-06	0.000828355		F22H10.3	protein_coding_gene
WBGene00000708	1313.57	-0.636217	0.163555	-3.88992	0.000100277	0.0120497	col-135	M199.5	protein_coding_gene
WBGene00004990	9751.15	-0.645699	0.175915	-3.67052	0.000242054	0.0249704	spp-5	T08A9.9	protein_coding_gene
WBGene00219208	7347.59	-0.718196	0.199117	-3.6069	0.000309879	0.0292114		B0365.9	protein_coding_gene
WBGene00022497	2468.88	-0.727383	0.206864	-3.51623	0.000437716	0.0373939		Y119D3B.21	protein_coding_gene
WBGene00009895	745.493	-0.74059	0.195518	-3.78783	0.000151969	0.0167857	scl-2	F49E11.10	protein_coding_gene
WBGene00010174	2834.92	-0.793086	0.15262	-5.19648	2.03096e-07	4.93522e-05		F56H9.2	protein_coding_gene
WBGene00015932	571.601	-0.875951	0.194506	-4.50346	6.68568e-06	0.00110797		C17H12.6	protein_coding_gene
WBGene00007765	691.149	-0.881876	0.246547	-3.57691	0.000347675	0.0306599		C27B7.9	protein_coding_gene
WBGene00045159	505.511	-0.910345	0.26277	-3.46441	0.000531389	0.0433637	smy-3	D1086.14	snoRNA_gene
WBGene00003096	2187.24	-0.938097	0.26921	-3.48463	0.000492823	0.0408259	lys-7	C02A12.4	protein_coding_gene
WBGene00009898	4014.57	-0.94332	0.174214	-5.41471	6.13883e-08	1.91795e-05	dod-23	F49E12.2	protein_coding_gene
WBGene00018694	2951.5	-0.945267	0.148999	-6.34413	2.23684e-10	1.06347e-07		F52E1.5	protein_coding_gene
WBGene00015933	3488.43	-0.959232	0.170635	-5.62154	1.89261e-08	6.67603e-06		C17H12.8	protein_coding_gene
WBGene00010597	2459.8	-0.99351	0.18912	-5.25334	1.49369e-07	3.71215e-05		K06A4.7	protein_coding_gene
WBGene00010740	92.1554	-0.99376	0.280333	-3.54493	0.000392721	0.0338142		K10D3.6	protein_coding_gene
WBGene00019564	183.499	-1.10388	0.298485	-3.69827	0.00021707	0.0230453		K09D9.1	protein_coding_gene
WBGene00003769	152.351	-1.11686	0.292752	-3.81503	0.000136168	0.0154653	nlp-31	B0213.6	protein_coding_gene
WBGene00009488	303.149	-1.21899	0.205961	-5.91855	3.24796e-09	1.31542e-06	oac-20	F36G9.12	protein_coding_gene
WBGene00044457	220.083	-1.26958	0.362265	-3.50456	0.000457371	0.0387701		C18H7.11	protein_coding_gene
WBGene00022645	4029.74	-1.27736	0.197407	-6.4707	9.75507e-11	5.07961e-08		ZK6.11	protein_coding_gene
WBGene00015046	158.391	-1.30927	0.356939	-3.66806	0.000244399	0.0249766	nlp-34	B0213.17	protein_coding_gene
WBGene00016785	133.738	-1.34098	0.347205	-3.86222	0.000112362	0.0132115		C49G7.7	protein_coding_gene
WBGene00001768	838.339	-1.4479	0.227769	-6.3569	2.05861e-10	1.02322e-07	gst-20	Y48E1B.10	protein_coding_gene
WBGene00004052	131.031	-1.46544	0.391819	-3.74009	0.000183952	0.0197207	parg-2	H23L24.5	protein_coding_gene
WBGene00009620	110.45	-1.53907	0.346709	-4.43907	9.03485e-06	0.00143183	fip-5	F41E7.4	protein_coding_gene
WBGene00045379	65.3946	-1.70415	0.447019	-3.81226	0.000137704	0.0154653		C45B11.6	protein_coding_gene
WBGene00016361	133.113	-1.77121	0.332801	-5.32212	1.02565e-07	2.82351e-05	drd-10	C33G8.3	protein_coding_gene
WBGene00012451	48.054	-2.03557	0.582878	-3.49229	0.000478906	0.0399758		Y17D7B.3	protein_coding_gene

## Sheet: WT;PAfadE2- vs WT;PA 48h
GeneName	baseMean	log2FoldChange	lfcSE	stat	pvalue	padj	gene symbol	gene name	coding
WBGene00021585	760.252	1.92656	0.141159	13.6482	2.07031e-42	1.90581e-39	clec-74	Y46C8AL.8	protein_coding_gene
WBGene00016943	1851.83	1.78293	0.0876922	20.3317	6.73651e-92	3.4107e-88	acdh-1	C55B7.4	protein_coding_gene
WBGene00021579	90.2089	1.63593	0.285387	5.7323	9.90793e-09	6.68851e-07	clec-73	Y46C8AL.1	protein_coding_gene
WBGene00018314	66.5979	1.56801	0.309364	5.0685	4.00953e-07	1.92419e-05		F41H10.1	protein_coding_gene
WBGene00007864	371.592	1.56047	0.160978	9.69368	3.20769e-22	9.55326e-20	irg-6	C32H11.1	protein_coding_gene
WBGene00045275	393.443	1.50059	0.141676	10.5917	3.25598e-26	1.26808e-23		F18E3.12	protein_coding_gene
WBGene00010123	2677.75	1.47615	0.166306	8.8761	6.92482e-19	1.52436e-16		F55G11.2	protein_coding_gene
WBGene00001752	953.264	1.38128	0.0944925	14.6178	2.16197e-48	2.43245e-45	gst-4	K08F4.7	protein_coding_gene
WBGene00007947	123.618	1.34932	0.219384	6.15051	7.72333e-10	6.01588e-08		C35A5.3	protein_coding_gene
WBGene00017678	1490.6	1.30963	0.0736377	17.7848	9.26828e-71	2.34626e-67	asp-12	F21F8.4	protein_coding_gene
WBGene00022076	340.137	1.29921	0.150782	8.61653	6.90113e-18	1.39762e-15	daao-1	Y69A2AR.5	protein_coding_gene
WBGene00011668	154.568	1.29584	0.187583	6.90806	4.91323e-12	5.18243e-10	clec-47	T09F5.9	protein_coding_gene
WBGene00003957	876.009	1.27089	0.0990562	12.8299	1.11441e-37	8.6804e-35	pcp-2	F23B2.12	protein_coding_gene
WBGene00007866	114.358	1.26577	0.222987	5.67645	1.3752e-08	8.86962e-07		C32H11.3	protein_coding_gene
WBGene00044488	473.905	1.26158	0.116379	10.8402	2.21903e-27	9.76951e-25		Y54G2A.45	protein_coding_gene
WBGene00019565	565.445	1.23187	0.10466	11.7703	5.55411e-32	3.74939e-29	cyp-35A3	K09D9.2	protein_coding_gene
WBGene00007808	100.574	1.22994	0.235117	5.23116	1.68446e-07	8.5284e-06	best-7	C29F4.2	protein_coding_gene
WBGene00011660	290.929	1.22615	0.160697	7.63021	2.34365e-14	3.1226e-12		T09E11.11	pseudogene
WBGene00010746	64.0441	1.18487	0.358748	3.3028	0.000957232	0.0141091		K10D11.2	protein_coding_gene
WBGene00007867	7763.06	1.162	0.0738256	15.7398	8.06555e-56	1.3612e-52		C32H11.4	protein_coding_gene
WBGene00045276	520.277	1.15772	0.109253	10.5967	3.08706e-26	1.25038e-23		F18E3.13	protein_coding_gene
WBGene00019208	85.527	1.13911	0.24975	4.561	5.09115e-06	0.000174166	lips-14	H17B01.3	pseudogene
WBGene00010128	522.151	1.13387	0.120231	9.43078	4.07039e-21	1.08465e-18		F55G11.8	protein_coding_gene
WBGene00000298	1347.98	1.12525	0.0900177	12.5003	7.43403e-36	5.37693e-33	cat-4	F32G8.6	protein_coding_gene
WBGene00008477	68.2283	1.12413	0.295179	3.80829	0.000139929	0.00293859	clec-17	E03H4.10	protein_coding_gene
WBGene00008484	78.0789	1.11683	0.29266	3.81615	0.000135551	0.00285361		E04D5.5	protein_coding_gene
WBGene00219801	118.955	1.10773	0.216518	5.11611	3.11897e-07	1.51113e-05		C05E4.16	ncRNA_gene
WBGene00019619	6263.47	1.0843	0.0702326	15.4387	8.98726e-54	1.30007e-50	asp-14	K10C2.3	protein_coding_gene
WBGene00009221	15977.1	1.08322	0.0557433	19.4322	4.1198e-84	1.39057e-80	acs-2	F28F8.2	protein_coding_gene
WBGene00010657	321.675	1.06981	0.135127	7.91709	2.43128e-15	3.56798e-13		K08D8.3	protein_coding_gene
WBGene00010745	1252.91	1.06625	0.102538	10.3986	2.51635e-25	9.10019e-23	dod-17	K10D11.1	protein_coding_gene
WBGene00007875	7112.32	1.03496	0.0685338	15.1014	1.58564e-51	2.00703e-48	dod-24	C32H11.12	protein_coding_gene
WBGene00012445	1133.88	1.03054	0.0881058	11.6966	1.32622e-31	8.39329e-29		Y16B4A.2	protein_coding_gene
WBGene00019105	212.864	1.00801	0.168537	5.98095	2.21845e-09	1.63971e-07	asp-8	F59D6.3	protein_coding_gene
WBGene00008127	62.125	0.994957	0.292185	3.40523	0.000661088	0.0104108	ddo-1	C47A10.5	protein_coding_gene
WBGene00014353	63.1757	0.993706	0.331344	2.99901	0.00270855	0.0319733		F28F8.t4	tRNA_gene
WBGene00000218	22632.6	0.988097	0.0456935	21.6245	1.0575e-103	1.07082e-99	asp-5	F21F8.3	protein_coding_gene
WBGene00003959	183.478	0.973671	0.19802	4.91702	8.78697e-07	3.91969e-05	pcp-4	Y116F11B.3	protein_coding_gene
WBGene00010659	860.52	0.968615	0.112245	8.62945	6.16455e-18	1.27392e-15		K08D8.5	protein_coding_gene
WBGene00008493	447.187	0.962029	0.119308	8.06339	7.42074e-16	1.15523e-13		F01D5.2	protein_coding_gene
WBGene00077701	123.213	0.947078	0.211713	4.4734	7.69864e-06	0.000247481	poml-3	E01A2.10	protein_coding_gene
WBGene00016027	1286.53	0.939336	0.0817868	11.4852	1.56613e-30	8.34666e-28		C23H5.8	protein_coding_gene
WBGene00019846	105.426	0.938409	0.242092	3.87625	0.000106078	0.00232237	gpx-7	R03G5.5	protein_coding_gene
WBGene00017485	106.219	0.930532	0.274406	3.39108	0.000696176	0.0108956		F15E6.4	protein_coding_gene
WBGene00008584	5203.81	0.924811	0.134353	6.88345	5.84204e-12	6.09861e-10	irg-4	F08G5.6	protein_coding_gene
WBGene00020788	1346.79	0.921884	0.0836957	11.0147	3.24561e-28	1.565e-25	nep-22	T25B6.2	protein_coding_gene
WBGene00017565	1160.09	0.911267	0.0863672	10.5511	5.02188e-26	1.88339e-23	ddo-2	F18E3.7	protein_coding_gene
WBGene00015932	660.489	0.908633	0.136721	6.6459	3.01365e-11	2.99178e-09		C17H12.6	protein_coding_gene
WBGene00019215	384.281	0.90185	0.131515	6.85741	7.01221e-12	7.24547e-10		H20E11.3	protein_coding_gene
WBGene00016577	248.474	0.899559	0.150981	5.95811	2.55174e-09	1.84564e-07	clec-3	C41H7.7	protein_coding_gene
WBGene00007533	991.847	0.895592	0.087655	10.2172	1.6601e-24	5.42263e-22	cbl-1	C12C8.2	protein_coding_gene
WBGene00012538	1131.97	0.888667	0.0936237	9.4919	2.26865e-21	6.20873e-19		Y37A1B.5	protein_coding_gene
WBGene00007455	2130.2	0.878631	0.0662184	13.2687	3.51695e-40	2.96772e-37	ugt-22	C08F11.8	protein_coding_gene
WBGene00001761	1041.71	0.842901	0.0831224	10.1405	3.65325e-24	1.15603e-21	gst-13	T26C5.1	protein_coding_gene
WBGene00008629	430.006	0.835967	0.119098	7.01913	2.2326e-12	2.48432e-10	cpt-5	F09F3.9	protein_coding_gene
WBGene00010124	1583.44	0.832576	0.0869738	9.57273	1.04124e-21	2.92879e-19		F55G11.4	protein_coding_gene
WBGene00008341	283.599	0.810901	0.183067	4.42952	9.44433e-06	0.000295165	ttr-44	C56A3.2	protein_coding_gene
WBGene00008829	702.465	0.805356	0.122902	6.55282	5.64594e-11	5.39347e-09	cyp-35D1	F14H3.10	protein_coding_gene
WBGene00017131	179.383	0.801367	0.200614	3.99458	6.48096e-05	0.00154415		E04F6.15	protein_coding_gene
WBGene00000169	1444.02	0.801313	0.0832315	9.62752	6.11882e-22	1.77026e-19	aqp-1	F32A5.5	protein_coding_gene
WBGene00001758	670.941	0.793288	0.111798	7.0957	1.28697e-12	1.44798e-10	gst-10	Y45G12C.2	protein_coding_gene
WBGene00008492	290.684	0.788228	0.147963	5.3272	9.97407e-08	5.48899e-06		F01D5.1	protein_coding_gene
WBGene00044107	128.955	0.787898	0.237557	3.31667	0.000910985	0.0135061		F58G6.9	protein_coding_gene
WBGene00012608	1774.13	0.785902	0.0793891	9.89937	4.18885e-23	1.28534e-20	hphd-1	Y38F1A.6	protein_coding_gene
WBGene00019090	88.6541	0.785108	0.274635	2.85874	0.00425333	0.045336		F59A7.2	protein_coding_gene
WBGene00000412	256.842	0.771721	0.153105	5.04047	4.64386e-07	2.19732e-05	cdr-1	F35E8.11	protein_coding_gene
WBGene00000781	1600.13	0.763109	0.0905849	8.42424	3.63089e-17	6.45024e-15	cpr-1	C52E4.1	protein_coding_gene
WBGene00000751	2667.45	0.762498	0.0679629	11.2193	3.2776e-29	1.65945e-26	col-178	C34F6.2	protein_coding_gene
WBGene00008988	368.088	0.761899	0.165897	4.59261	4.37733e-06	0.00015718		F20G2.5	protein_coding_gene
WBGene00019213	465.104	0.760995	0.134393	5.66245	1.49227e-08	9.4442e-07		H20E11.1	protein_coding_gene
WBGene00016237	88.85	0.760766	0.244812	3.10755	0.00188646	0.0241801		C29H12.6	protein_coding_gene
WBGene00023069	917.802	0.756592	0.0841423	8.99181	2.43185e-19	5.59657e-17	rncs-1	F55A4.9	ncRNA_gene
WBGene00000656	1280.89	0.756495	0.203603	3.71554	0.000202769	0.0039184	col-80	C09G5.5	protein_coding_gene
WBGene00017567	369.468	0.75627	0.13683	5.52708	3.25612e-08	1.9395e-06		F18E3.11	protein_coding_gene
WBGene00020139	1233.74	0.753521	0.101968	7.38975	1.47109e-13	1.86204e-11	eppl-1	T01B11.2	protein_coding_gene
WBGene00020938	148.016	0.748689	0.203466	3.67968	0.000233531	0.00431725	clec-218	W02D7.2	protein_coding_gene
WBGene00007282	575.674	0.743881	0.101362	7.33883	2.15474e-13	2.66084e-11	clec-223	C03E10.5	protein_coding_gene
WBGene00017537	228.803	0.743588	0.159232	4.66985	3.01426e-06	0.000113046		F17A9.5	protein_coding_gene
WBGene00003620	636.697	0.74236	0.112997	6.56972	5.04107e-11	4.86151e-09	nhr-21	F21D12.1	protein_coding_gene
WBGene00001754	557.06	0.737293	0.114873	6.41833	1.37774e-10	1.21313e-08	gst-6	F11G11.3	protein_coding_gene
WBGene00011803	1103.12	0.731561	0.091641	7.9829	1.42934e-15	2.12846e-13		T16G12.1	protein_coding_gene
WBGene00011938	553.536	0.715898	0.110863	6.45748	1.06462e-10	9.712e-09	alh-13	T22H6.2	protein_coding_gene
WBGene00002259	178.074	0.708658	0.188654	3.75639	0.000172382	0.00345651	lbp-7	T22G5.2	protein_coding_gene
WBGene00015052	217.998	0.708289	0.182051	3.89062	9.99903e-05	0.0022107	clec-52	B0218.8	protein_coding_gene
WBGene00021128	706.008	0.703852	0.0901427	7.80819	5.80142e-15	8.15905e-13		W10C8.5	protein_coding_gene
WBGene00018946	106.849	0.701352	0.234655	2.98886	0.00280019	0.0326668		F56C3.9	protein_coding_gene
WBGene00010790	5255.86	0.701221	0.0656301	10.6844	1.20362e-26	5.07826e-24	sodh-1	K12G11.3	protein_coding_gene
WBGene00004157	531.653	0.692011	0.106992	6.46788	9.93876e-11	9.14908e-09	pqn-75	W03D2.1	protein_coding_gene
WBGene00007833	978.709	0.69004	0.103977	6.6365	3.21216e-11	3.12753e-09	oac-6	C31A11.5	protein_coding_gene
WBGene00008485	162.62	0.688277	0.183996	3.74073	0.00018349	0.00362894	ugt-43	F01D4.1	protein_coding_gene
WBGene00014562	133.058	0.684831	0.198807	3.44471	0.000571682	0.00923262		Y17D7B.7	pseudogene
WBGene00015355	358.086	0.683715	0.129911	5.26296	1.41753e-07	7.39893e-06		C02F12.5	protein_coding_gene
WBGene00012280	261.553	0.680048	0.15796	4.3052	1.66833e-05	0.00049541		W05E10.1	protein_coding_gene
WBGene00011486	282.737	0.676129	0.14047	4.81334	1.48429e-06	6.28867e-05		T05E12.3	protein_coding_gene
WBGene00017969	748.762	0.676039	0.115108	5.8731	4.27729e-09	2.98702e-07		F32A5.3	protein_coding_gene
WBGene00194908	169.304	0.673529	0.193954	3.47263	0.000515392	0.00852754		F22F7.8	protein_coding_gene
WBGene00000784	3301.34	0.671952	0.0831493	8.08127	6.40967e-16	1.04684e-13	cpr-4	F44C4.3	protein_coding_gene
WBGene00011003	254.159	0.66042	0.154991	4.26104	2.03481e-05	0.000587021		R04B5.5	protein_coding_gene
WBGene00000677	949.849	0.660215	0.111292	5.9323	2.98724e-09	2.1453e-07	col-103	F56B3.1	protein_coding_gene
WBGene00010125	454.699	0.659699	0.123639	5.33567	9.51915e-08	5.2962e-06	dod-22	F55G11.5	protein_coding_gene
WBGene00017861	425.984	0.658977	0.158658	4.15345	3.27493e-05	0.000886684		F27D9.2	protein_coding_gene
WBGene00000175	1729.8	0.655235	0.071565	9.1558	5.39554e-20	1.27059e-17	aqp-7	M02F4.8	protein_coding_gene
WBGene00000693	3670.27	0.653599	0.142587	4.58386	4.56477e-06	0.000162756	col-119	C53B4.5	protein_coding_gene
WBGene00015400	1766.35	0.650757	0.063161	10.3031	6.82029e-25	2.30208e-22	cyp-35A2	C03G6.15	protein_coding_gene
WBGene00016004	2991.1	0.649679	0.0755917	8.59458	8.35709e-18	1.62738e-15		C18H9.6	protein_coding_gene
WBGene00001564	31142.1	0.646865	0.0626483	10.3253	5.41262e-25	1.88994e-22	icl-1	C05E4.9	protein_coding_gene
WBGene00007507	283.757	0.645275	0.142768	4.51975	6.19118e-06	0.000204208		C10C5.3	protein_coding_gene
WBGene00007565	352.628	0.644143	0.143469	4.48975	7.13054e-06	0.000232167	clec-48	C14A6.1	protein_coding_gene
WBGene00016335	711.48	0.644001	0.102229	6.29959	2.98427e-10	2.47695e-08	gba-1	C33C12.3	protein_coding_gene
WBGene00011487	791.123	0.639703	0.0925072	6.91517	4.67306e-12	4.98099e-10		T05E12.6	protein_coding_gene
WBGene00019779	6393.55	0.63603	0.0553697	11.487	1.534e-30	8.34666e-28	endu-2	M60.2	protein_coding_gene
WBGene00000214	55759.1	0.635762	0.0401279	15.8434	1.56167e-56	3.16269e-53	asp-1	Y39B6A.20	protein_coding_gene
WBGene00000713	3904.09	0.63485	0.07322	8.67044	4.3046e-18	9.08091e-16	col-140	F26F12.1	protein_coding_gene
WBGene00013996	317.397	0.633934	0.138729	4.5696	4.88657e-06	0.000170275		ZK550.2	protein_coding_gene
WBGene00000216	20547.7	0.626741	0.0445861	14.0569	6.98946e-45	7.07753e-42	asp-3	H22K11.1	protein_coding_gene
WBGene00004221	153.386	0.619497	0.189909	3.26207	0.00110603	0.0158635	ptr-6	C54A12.1	protein_coding_gene
WBGene00009397	1837.81	0.608407	0.0777733	7.82282	5.16536e-15	7.36682e-13	clec-66	F35C5.9	protein_coding_gene
WBGene00009165	359.467	0.606578	0.132637	4.57323	4.80253e-06	0.000168856	gpx-1	F26E4.12	protein_coding_gene
WBGene00015236	131.926	0.604657	0.19777	3.05738	0.00223282	0.0274387		B0511.11	protein_coding_gene
WBGene00015366	284.421	0.603246	0.148744	4.0556	5.00056e-05	0.00124718		C03A7.2	protein_coding_gene
WBGene00045399	176.4	0.602033	0.170954	3.52161	0.00042893	0.00726312		Y47G6A.33	protein_coding_gene
WBGene00000118	458.15	0.599194	0.128712	4.65533	3.23468e-06	0.000119979	alh-12	Y69F12A.2	protein_coding_gene
WBGene00008793	137.51	0.593697	0.199443	2.97677	0.002913	0.0337494		F14D7.6	protein_coding_gene
WBGene00019268	213.539	0.593538	0.183872	3.22799	0.00124662	0.017508		H41C03.1	protein_coding_gene
WBGene00000609	705.281	0.592798	0.132996	4.45727	8.30111e-06	0.000263502	col-20	F11G11.11	protein_coding_gene
WBGene00018393	395.088	0.589287	0.120045	4.90889	9.15925e-07	4.06783e-05	msra-1	F43E2.5	protein_coding_gene
WBGene00021427	1068.43	0.587687	0.102992	5.70612	1.15579e-08	7.59968e-07		Y38F2AR.9	protein_coding_gene
WBGene00008435	208.638	0.587073	0.173597	3.38181	0.000720094	0.011218	glna-2	DH11.1	protein_coding_gene
WBGene00020128	699.455	0.585916	0.133364	4.39337	1.11608e-05	0.000342467		R193.2	protein_coding_gene
WBGene00007362	1796.37	0.585874	0.0681879	8.59205	8.54321e-18	1.63224e-15	cyp-35C1	C06B3.3	protein_coding_gene
WBGene00008677	2535	0.585828	0.0726689	8.06161	7.52963e-16	1.15523e-13		F11A5.9	protein_coding_gene
WBGene00000597	1303.98	0.581789	0.0762209	7.63293	2.29471e-14	3.09816e-12	col-8	F11H8.3	protein_coding_gene
WBGene00019540	520.751	0.581727	0.12387	4.69627	2.64958e-06	0.000102014		K08D12.6	protein_coding_gene
WBGene00017398	958.517	0.578269	0.101169	5.71588	1.0914e-08	7.27075e-07	slc-17.6	F12B6.2	protein_coding_gene
WBGene00001775	276.554	0.578125	0.146586	3.94394	8.01536e-05	0.00184463	gst-27	Y53F4B.30	protein_coding_gene
WBGene00000731	265.086	0.577748	0.157804	3.66118	0.000251057	0.00458881	col-158	D2023.7	protein_coding_gene
WBGene00008495	910.455	0.577134	0.107808	5.35334	8.63454e-08	4.85741e-06		F01D5.5	protein_coding_gene
WBGene00018286	469.027	0.576239	0.143346	4.01992	5.82171e-05	0.00141659		F41E6.5	protein_coding_gene
WBGene00020962	192.038	0.575043	0.176126	3.26495	0.00109482	0.0157474		W02H5.8	protein_coding_gene
WBGene00018646	487.89	0.573918	0.110185	5.20868	1.90192e-07	9.44061e-06	mul-1	F49F1.6	protein_coding_gene
WBGene00013905	317.203	0.572333	0.144413	3.96316	7.39632e-05	0.0017257	ugt-4	ZC455.5	protein_coding_gene
WBGene00235276	154.681	0.571944	0.18355	3.11601	0.00183316	0.0235566		D2096.16	pseudogene
WBGene00018885	212.987	0.559334	0.162893	3.43375	0.000595303	0.00958353	drd-5	F55E10.6	protein_coding_gene
WBGene00022194	584.776	0.558675	0.115358	4.84298	1.27904e-06	5.51128e-05		Y71H2B.4	protein_coding_gene
WBGene00017640	475.25	0.558334	0.122198	4.56909	4.89853e-06	0.000170275		F20D6.11	protein_coding_gene
WBGene00017789	978.957	0.558077	0.0917009	6.08585	1.15878e-09	8.9571e-08		F25E5.8	protein_coding_gene
WBGene00001774	181.984	0.557313	0.17348	3.21255	0.00131561	0.0182993	gst-26	Y53F4B.29	protein_coding_gene
WBGene00016860	182.371	0.554739	0.166979	3.32221	0.000893084	0.0132991	cyp-33C9	C50H11.15	protein_coding_gene
WBGene00003877	995.921	0.5538	0.0923939	5.99391	2.04859e-09	1.53659e-07	pept-1	K04E7.2	protein_coding_gene
WBGene00008741	6769.36	0.546594	0.0590026	9.26389	1.97115e-20	4.75235e-18		F13D12.6	protein_coding_gene
WBGene00017536	618.14	0.546589	0.110919	4.92784	8.31422e-07	3.75847e-05		F17A9.4	protein_coding_gene
WBGene00018138	1624.47	0.546364	0.0872398	6.26279	3.78152e-10	3.06333e-08	folt-2	F37B4.7	protein_coding_gene
WBGene00001244	4120.83	0.545294	0.0633369	8.60941	7.34357e-18	1.45806e-15	elo-6	F41H10.8	protein_coding_gene
WBGene00019617	4546.26	0.542715	0.0640431	8.47421	2.36687e-17	4.35762e-15		K10C2.1	protein_coding_gene
WBGene00019730	1264.49	0.541962	0.0954949	5.6753	1.38445e-08	8.87273e-07	asns-2	M02D8.4	protein_coding_gene
WBGene00013906	401.609	0.541961	0.117179	4.62507	3.74465e-06	0.000137385	ugt-5	ZC455.6	protein_coding_gene
WBGene00001476	319.406	0.539486	0.138706	3.88941	0.000100487	0.00221685	fmo-1	K08C7.2	protein_coding_gene
WBGene00003511	1458.3	0.533192	0.0747943	7.12877	1.01267e-12	1.15216e-10	mxl-3	F46G10.6	protein_coding_gene
WBGene00003093	376.716	0.532579	0.128553	4.14289	3.42963e-05	0.000921178	lys-4	F58B3.1	protein_coding_gene
WBGene00016435	3568.75	0.526379	0.0591077	8.90541	5.31885e-19	1.19686e-16		C35B1.5	protein_coding_gene
WBGene00017691	1124.89	0.52602	0.0844971	6.2253	4.80623e-10	3.86253e-08	ilys-5	F22A3.6	protein_coding_gene
WBGene00000668	455.959	0.524213	0.135953	3.85583	0.000115335	0.00247959	col-93	W05B2.5	protein_coding_gene
WBGene00020446	546.527	0.522516	0.116525	4.48414	7.321e-06	0.000237604		T12B3.3	protein_coding_gene
WBGene00007873	542.259	0.520368	0.123555	4.21164	2.53524e-05	0.000711132	dod-21	C32H11.10	protein_coding_gene
WBGene00007536	331.196	0.519033	0.128043	4.05357	5.04416e-05	0.00125497	daf-36	C12D8.5	protein_coding_gene
WBGene00010070	6222.55	0.518982	0.0447037	11.6094	3.69351e-31	2.20003e-28	nep-17	F54F11.2	protein_coding_gene
WBGene00000785	940.764	0.516506	0.0861572	5.99493	2.03576e-09	1.53659e-07	cpr-5	W07B8.5	protein_coding_gene
WBGene00016266	258.809	0.515115	0.165112	3.11979	0.00180979	0.0234347	idhg-2	C30F12.7	protein_coding_gene
WBGene00017659	3148.33	0.514548	0.0614352	8.37546	5.50067e-17	9.60341e-15		F21C10.10	protein_coding_gene
WBGene00019682	9654.54	0.51394	0.062305	8.24878	1.60026e-16	2.74648e-14		K12H4.7	protein_coding_gene
WBGene00012615	2885.67	0.512772	0.0815788	6.2856	3.26587e-10	2.68864e-08	dct-16	Y38H6C.1	protein_coding_gene
WBGene00004988	2479.45	0.510857	0.0633412	8.06516	7.31378e-16	1.15523e-13	spp-3	T08A9.7	protein_coding_gene
WBGene00014092	315.927	0.503209	0.145259	3.46422	0.000531765	0.00871557		ZK822.5	protein_coding_gene
WBGene00016201	944.676	0.500961	0.122114	4.10242	4.0885e-05	0.00106154	tdo-2	C28H8.11	protein_coding_gene
WBGene00001786	461.301	0.500164	0.15276	3.27418	0.0010597	0.0153293	gst-38	F35E8.8	protein_coding_gene
WBGene00009347	560.708	0.499802	0.109367	4.56996	4.87811e-06	0.000170275		F32H5.1	protein_coding_gene
WBGene00007331	3301.75	0.497396	0.0688481	7.22454	5.02799e-13	5.92017e-11	pho-11	C05C10.4	protein_coding_gene
WBGene00013900	490.789	0.495988	0.120131	4.12871	3.64799e-05	0.000961968	ugt-18	ZC443.5	protein_coding_gene
WBGene00017850	10171.7	0.494798	0.045191	10.949	6.71616e-28	3.09126e-25		F27B10.1	protein_coding_gene
WBGene00015369	382.447	0.494525	0.120755	4.09529	4.21639e-05	0.00108464	ugt-51	C03A7.11	protein_coding_gene
WBGene00012557	3867.59	0.494522	0.154319	3.20455	0.00135273	0.0186873		Y37D8A.19	protein_coding_gene
WBGene00021503	1377.32	0.490959	0.0820594	5.98297	2.191e-09	1.63133e-07	ctsa-2	Y40D12A.2	protein_coding_gene
WBGene00008436	294.213	0.487964	0.138478	3.52376	0.000425474	0.00721667		DH11.2	protein_coding_gene
WBGene00001099	1370.2	0.484541	0.0756381	6.40605	1.49339e-10	1.29249e-08	dsc-4	K02D7.4	protein_coding_gene
WBGene00043302	1455.55	0.483748	0.0796117	6.07634	1.22958e-09	9.4324e-08		F32D8.11	protein_coding_gene
WBGene00018647	393.844	0.48253	0.120401	4.0077	6.13135e-05	0.00147123		F49F1.7	protein_coding_gene
WBGene00011232	19866.8	0.481018	0.051613	9.31971	1.16657e-20	2.88114e-18	pck-2	R11A5.4	protein_coding_gene
WBGene00006588	451.258	0.480745	0.123327	3.89814	9.69327e-05	0.0021525	tnt-3	C14F5.3	protein_coding_gene
WBGene00009741	299.546	0.479444	0.143228	3.34741	0.000815694	0.0123834	drr-1	F45H10.4	protein_coding_gene
WBGene00020837	212.589	0.478247	0.161856	2.95476	0.00312908	0.0357754	slc-36.2	T27A1.5	protein_coding_gene
WBGene00003097	7369.99	0.478121	0.0616852	7.75099	9.11783e-15	1.26476e-12	lys-8	C17G10.5	protein_coding_gene
WBGene00018342	599.237	0.475384	0.110291	4.31029	1.63042e-05	0.000487011		F42A10.6	protein_coding_gene
WBGene00008123	254.715	0.470358	0.147055	3.19851	0.00138139	0.0190054	ent-4	C47A4.2	protein_coding_gene
WBGene00019660	952.25	0.466898	0.114815	4.06652	4.77194e-05	0.001205		K11H12.4	protein_coding_gene
WBGene00016644	321.759	0.465845	0.146041	3.18981	0.00142364	0.0194283	abhd-3.2	C44C1.5	protein_coding_gene
WBGene00017881	1340.82	0.464894	0.0712914	6.52104	6.98212e-11	6.54638e-09	asp-13	F28A12.4	protein_coding_gene
WBGene00022642	5736.11	0.464276	0.0586735	7.91288	2.51497e-15	3.63809e-13	lipl-5	ZK6.7	protein_coding_gene
WBGene00000239	331.129	0.463008	0.1261	3.67175	0.000240891	0.00443172	bas-1	C05D2.4	protein_coding_gene
WBGene00001790	328.054	0.461575	0.132154	3.49271	0.000478141	0.00796324	gst-42	D1053.1	protein_coding_gene
WBGene00019738	2706.16	0.461347	0.0820429	5.62324	1.8741e-08	1.17143e-06	clec-265	M02F4.7	protein_coding_gene
WBGene00020311	383.216	0.458778	0.124683	3.67955	0.000233642	0.00431725		T07D3.9	protein_coding_gene
WBGene00004020	306.109	0.457923	0.151951	3.01362	0.00258153	0.0307175	pho-1	EGAP2.3	protein_coding_gene
WBGene00003604	253.732	0.457783	0.159079	2.8777	0.0040058	0.0436628	nhr-5	Y73F8A.21	protein_coding_gene
WBGene00009902	316.582	0.456337	0.139007	3.28283	0.00102772	0.0149737	drd-1	F49E12.9	protein_coding_gene
WBGene00018174	538.48	0.456095	0.102799	4.43675	9.13276e-06	0.000288995		F38B6.4	protein_coding_gene
WBGene00019097	1198.57	0.453772	0.0990444	4.5815	4.6166e-06	0.000164027		F59B1.2	protein_coding_gene
WBGene00007112	608.652	0.453044	0.0997157	4.54335	5.53666e-06	0.00018626		B0035.13	protein_coding_gene
WBGene00016052	497.183	0.449456	0.1279	3.51412	0.000441215	0.00742151	dod-3	C24B9.9	protein_coding_gene
WBGene00219803	368.872	0.449196	0.122047	3.68051	0.000232772	0.00431694		C06A1.12	ncRNA_gene
WBGene00007872	483.282	0.447626	0.14923	2.99957	0.00270364	0.0319733		C32H11.9	protein_coding_gene
WBGene00013647	242.699	0.445656	0.156952	2.83943	0.00451936	0.047472		Y105C5B.5	protein_coding_gene
WBGene00000219	48336.3	0.444239	0.0474522	9.36182	7.83736e-21	1.98403e-18	asp-6	F21F8.7	protein_coding_gene
WBGene00000673	848.035	0.443801	0.111889	3.96643	7.29568e-05	0.00170614	col-98	F14F7.1	protein_coding_gene
WBGene00017506	250.867	0.440832	0.155964	2.8265	0.004706	0.0486175		F16B4.4	protein_coding_gene
WBGene00000215	7076.42	0.439322	0.0501969	8.75197	2.09668e-18	4.51723e-16	asp-2	T18H9.2	protein_coding_gene
WBGene00013884	393.369	0.438704	0.145654	3.01195	0.00259573	0.0308502		ZC412.3	protein_coding_gene
WBGene00020662	15198.7	0.438067	0.0516072	8.48849	2.09345e-17	3.92561e-15		T21H3.1	protein_coding_gene
WBGene00020369	786.261	0.437538	0.103678	4.22015	2.44139e-05	0.000688621		T08H10.1	protein_coding_gene
WBGene00001393	17450.9	0.43645	0.0464714	9.3918	5.89812e-21	1.53139e-18	fat-1	Y67H2A.8	protein_coding_gene
WBGene00002255	1076.69	0.432712	0.0780955	5.54081	3.01081e-08	1.80399e-06	lbp-3	F40F4.4	protein_coding_gene
WBGene00000210	899.573	0.431628	0.0899135	4.80048	1.58285e-06	6.65062e-05	asg-2	C53B7.4	protein_coding_gene
WBGene00019978	2821.96	0.427858	0.0529687	8.07756	6.60756e-16	1.06203e-13	hacd-1	R09B5.6	protein_coding_gene
WBGene00008707	1838.85	0.427857	0.0915291	4.67455	2.94602e-06	0.000111311		F11E6.3	protein_coding_gene
WBGene00017968	527.544	0.426259	0.108278	3.9367	8.2611e-05	0.00189687	skpo-3	F32A5.2	protein_coding_gene
WBGene00015759	241.48	0.425061	0.146172	2.90794	0.00363814	0.0404833		C14C6.5	protein_coding_gene
WBGene00010660	2825.73	0.423785	0.0657111	6.44922	1.12426e-10	1.01645e-08		K08D8.6	protein_coding_gene
WBGene00008296	502.436	0.421876	0.108658	3.88262	0.000103337	0.00226983	cdr-2	C54D10.1	protein_coding_gene
WBGene00017483	397.289	0.421044	0.14776	2.84951	0.00437862	0.0463249	lgc-22	F15E6.2	protein_coding_gene
WBGene00019819	775.434	0.419492	0.121468	3.45351	0.000553336	0.00897929	aass-1	R02D3.1	protein_coding_gene
WBGene00000136	380.509	0.417699	0.134744	3.09994	0.00193561	0.024572	amt-4	C05E11.5	protein_coding_gene
WBGene00021768	2562.76	0.417587	0.0884812	4.7195	2.36425e-06	9.2434e-05		Y51F10.7	protein_coding_gene
WBGene00000115	2392.47	0.407558	0.0830461	4.9076	9.2196e-07	4.07676e-05	alh-9	F01F1.6	protein_coding_gene
WBGene00002258	1365.77	0.407476	0.0771553	5.28124	1.28309e-07	6.80418e-06	lbp-6	W02D3.5	protein_coding_gene
WBGene00000698	1552.39	0.406485	0.0713836	5.69437	1.23831e-08	8.0379e-07	col-124	C24F3.6	protein_coding_gene
WBGene00011756	263.754	0.400957	0.140083	2.86228	0.00420599	0.0450686	ctg-2	T13H5.2	protein_coding_gene
WBGene00000788	5310.5	0.400354	0.0473272	8.45928	2.69041e-17	4.86483e-15	cpz-1	F32B5.8	protein_coding_gene
WBGene00010266	1157.24	0.399613	0.0823264	4.85401	1.20992e-06	5.25822e-05	dct-18	F58G1.4	protein_coding_gene
WBGene00014472	1360.34	0.399139	0.108082	3.69292	0.000221695	0.00419843		MTCE.33	rRNA_gene
WBGene00004789	517.665	0.397519	0.118245	3.36183	0.00077428	0.0118974	sgk-1	W10G6.2	protein_coding_gene
WBGene00016292	425.513	0.397313	0.120839	3.28795	0.00100918	0.0147779	tbc-7	C31H2.1	protein_coding_gene
WBGene00017484	519.316	0.395519	0.127122	3.11134	0.00186241	0.0239021		F15E6.3	protein_coding_gene
WBGene00000988	386.071	0.392172	0.129608	3.02583	0.00247954	0.0297134	dhs-25	F09E10.3	protein_coding_gene
WBGene00050906	472.119	0.389519	0.124667	3.12447	0.00178128	0.023214		F20E11.17	protein_coding_gene
WBGene00008607	1536.29	0.385799	0.0668202	5.77369	7.75531e-09	5.27049e-07		F09B12.3	protein_coding_gene
WBGene00019744	515.935	0.385541	0.126615	3.04499	0.00232685	0.0283193		M02H5.8	protein_coding_gene
WBGene00007653	371.748	0.383963	0.123873	3.09965	0.00193751	0.024572	cysl-1	C17G1.7	protein_coding_gene
WBGene00012834	526.354	0.382424	0.120157	3.1827	0.00145908	0.0197522		Y43F8C.13	protein_coding_gene
WBGene00017780	1391.87	0.382301	0.103825	3.68218	0.000231251	0.00430139		F25E2.2	protein_coding_gene
WBGene00003968	314.389	0.381151	0.134683	2.82998	0.00465506	0.0483458	peb-1	T14F9.4	protein_coding_gene
WBGene00019189	1383.9	0.380599	0.0787841	4.83091	1.35913e-06	5.83161e-05		H11L12.1	protein_coding_gene
WBGene00007070	424.227	0.378395	0.116872	3.2377	0.00120499	0.0170415	ugt-49	AC3.2	protein_coding_gene
WBGene00015141	388.446	0.378046	0.131152	2.88249	0.00394542	0.043144	ugt-46	B0310.5	protein_coding_gene
WBGene00045179	987.174	0.377845	0.0995122	3.79697	0.000146475	0.0030405		F01G10.11	pseudogene
WBGene00001993	2477.69	0.377044	0.0788349	4.78271	1.72946e-06	7.11892e-05	hpd-1	T21C12.2	protein_coding_gene
WBGene00010204	13794.4	0.376661	0.0470855	7.99951	1.24914e-15	1.88787e-13		F57F5.1	protein_coding_gene
WBGene00009895	1844.91	0.376519	0.0824493	4.56667	4.95544e-06	0.000170823	scl-2	F49E11.10	protein_coding_gene
WBGene00011222	1407.82	0.376337	0.0760552	4.9482	7.49023e-07	3.44755e-05		R10H10.3	protein_coding_gene
WBGene00012530	6210.17	0.375864	0.0583267	6.44411	1.16279e-10	1.04198e-08		Y32F6A.5	protein_coding_gene
WBGene00002273	2836.74	0.375276	0.0835715	4.49047	7.10648e-06	0.00023213	lec-10	W01A11.4	protein_coding_gene
WBGene00017303	582.845	0.374032	0.107925	3.46568	0.000528895	0.00869415		F09F7.6	protein_coding_gene
WBGene00014244	630.591	0.366421	0.0995199	3.68189	0.000231509	0.00430139		ZK1307.1	protein_coding_gene
WBGene00022653	2485.47	0.365601	0.0630186	5.80148	6.57339e-09	4.49744e-07		ZK105.1	protein_coding_gene
WBGene00004182	729.262	0.362824	0.11414	3.17877	0.00147903	0.0199158	prk-1	C06E8.3	protein_coding_gene
WBGene00013077	1504.87	0.36276	0.0817783	4.4359	9.16892e-06	0.000289225	ttr-24	Y51A2D.9	protein_coding_gene
WBGene00010658	1018.12	0.361465	0.09734	3.71342	0.000204473	0.00394381		K08D8.4	protein_coding_gene
WBGene00009432	1123.76	0.36143	0.111827	3.23205	0.00122905	0.0173382	cld-9	F35E12.8	protein_coding_gene
WBGene00013489	1311.6	0.357967	0.111606	3.20741	0.00133934	0.0185529	col-42	Y69H2.14	protein_coding_gene
WBGene00020146	423.529	0.357082	0.119249	2.99441	0.00274976	0.0322642	got-1.2	T01C8.5	protein_coding_gene
WBGene00010007	1592.76	0.356414	0.0983564	3.6237	0.000290417	0.00521522		F53H4.2	protein_coding_gene
WBGene00021236	846.577	0.355387	0.106569	3.33482	0.000853539	0.0128233	pud-1.2	Y19D10B.7	protein_coding_gene
WBGene00008233	455.613	0.355201	0.115892	3.06492	0.00217726	0.0269193		C50F4.8	protein_coding_gene
WBGene00012134	983.123	0.354236	0.0847218	4.18117	2.90019e-05	0.000795862		T28F3.8	protein_coding_gene
WBGene00007460	1505.07	0.35252	0.073071	4.82435	1.40461e-06	6.0013e-05		C08F11.13	protein_coding_gene
WBGene00018269	3611.32	0.352461	0.0539846	6.52891	6.62494e-11	6.26955e-09	acs-11	F41C3.3	protein_coding_gene
WBGene00000829	20661.7	0.350635	0.0612102	5.72837	1.014e-08	6.79988e-07	ctb-1	MTCE.21	protein_coding_gene
WBGene00019492	2535.6	0.349611	0.0713287	4.90141	9.51499e-07	4.18908e-05		K07E3.4	protein_coding_gene
WBGene00021518	3691.95	0.346249	0.0663293	5.22016	1.7877e-07	8.93535e-06	hpo-6	Y41D4B.16	protein_coding_gene
WBGene00000652	617.487	0.346237	0.096834	3.57558	0.000349459	0.00614344	col-76	M110.1	protein_coding_gene
WBGene00011275	1211.78	0.344523	0.0917069	3.75679	0.000172109	0.00345651	psf-1	R53.6	protein_coding_gene
WBGene00002269	8072.11	0.34152	0.0577625	5.91248	3.36996e-09	2.38631e-07	lec-6	Y55B1AR.1	protein_coding_gene
WBGene00016134	1979.86	0.337916	0.0606582	5.57082	2.53539e-08	1.54659e-06		C26B9.5	protein_coding_gene
WBGene00006929	456402	0.336867	0.0605812	5.56059	2.68861e-08	1.62053e-06	vit-5	C04F6.1	protein_coding_gene
WBGene00020164	651.503	0.336819	0.0997391	3.377	0.000732818	0.011329		T02G5.4	pseudogene
WBGene00018951	2229.62	0.336081	0.0666882	5.03958	4.66546e-07	2.19732e-05		F56C9.7	protein_coding_gene
WBGene00019656	1083.8	0.335933	0.0750902	4.47373	7.68656e-06	0.000247481	slc-25A10	K11G12.5	protein_coding_gene
WBGene00021818	650.994	0.334516	0.107833	3.10216	0.00192116	0.0245008		Y53G8B.2	protein_coding_gene
WBGene00020869	708.447	0.333726	0.110194	3.02854	0.00245742	0.0295532		T28A11.2	protein_coding_gene
WBGene00012664	2499.74	0.331281	0.0631436	5.24647	1.55043e-07	7.92911e-06		Y39B6A.1	protein_coding_gene
WBGene00003997	674.407	0.331023	0.0980062	3.37757	0.000731298	0.0113228	pgp-3	ZK455.7	protein_coding_gene
WBGene00007856	1251.9	0.330795	0.0816863	4.04957	5.13117e-05	0.00127037		C31H5.5	protein_coding_gene
WBGene00016721	473.473	0.328892	0.107607	3.05641	0.00224005	0.0274943		C46G7.1	protein_coding_gene
WBGene00004999	6655.25	0.328657	0.0688092	4.77636	1.78496e-06	7.31761e-05	spp-14	K09F5.3	protein_coding_gene
WBGene00002262	1060.57	0.328131	0.0811	4.04601	5.20989e-05	0.00128358	ldh-1	F13D12.2	protein_coding_gene
WBGene00017244	2522.18	0.325896	0.057072	5.71026	1.12802e-08	7.46559e-07	apy-1	F08C6.6	protein_coding_gene
WBGene00002267	812.165	0.323457	0.0924726	3.49787	0.000468985	0.0078495	lec-4	C44F1.3	protein_coding_gene
WBGene00003162	9943.72	0.322812	0.0482014	6.69715	2.12528e-11	2.15206e-09	mdh-2	F20H11.3	protein_coding_gene
WBGene00000789	2826.86	0.318525	0.0587955	5.41751	6.04364e-08	3.51712e-06	cpz-2	M04G12.2	protein_coding_gene
WBGene00015942	486.104	0.318498	0.109524	2.90802	0.00363731	0.0404833	osta-2	C18A3.4	protein_coding_gene
WBGene00018249	889.661	0.317669	0.0865235	3.67148	0.000241149	0.00443172		F40H3.1	protein_coding_gene
WBGene00015755	1405.74	0.317526	0.106869	2.97117	0.00296668	0.0342538		C14B9.10	protein_coding_gene
WBGene00009394	45374.8	0.316493	0.053002	5.97134	2.35312e-09	1.72664e-07	clec-63	F35C5.6	protein_coding_gene
WBGene00001243	2124.68	0.316193	0.0657194	4.81126	1.49979e-06	6.32786e-05	elo-5	F41H10.7	protein_coding_gene
WBGene00017926	1814	0.314736	0.0792703	3.97042	7.17456e-05	0.00168561	cox-6C	F29C4.2	protein_coding_gene
WBGene00000207	3544.66	0.314113	0.053624	5.85768	4.69367e-09	3.25535e-07	asb-2	F02E8.1	protein_coding_gene
WBGene00007365	2654.08	0.31284	0.0589704	5.30504	1.12651e-07	6.06757e-06		C06B3.6	protein_coding_gene
WBGene00019329	480.864	0.312168	0.107566	2.90212	0.0037065	0.0410186	ceeh-1	K02F3.6	protein_coding_gene
WBGene00017964	5195.34	0.307859	0.0697392	4.41444	1.01274e-05	0.000315539		F31F7.1	protein_coding_gene
WBGene00001581	8107.77	0.306549	0.0576846	5.31422	1.07113e-07	5.86286e-06	gfi-1	F57F4.3	protein_coding_gene
WBGene00018984	2919.12	0.305728	0.0637673	4.79442	1.63142e-06	6.81518e-05		F56F10.1	protein_coding_gene
WBGene00017362	729.633	0.305393	0.0995984	3.06625	0.00216765	0.0268578		F10G2.1	protein_coding_gene
WBGene00019205	1283.92	0.303536	0.0707205	4.29205	1.77032e-05	0.000515122	kcc-2	H16O14.1	protein_coding_gene
WBGene00016630	12117.2	0.301908	0.0561122	5.38043	7.4308e-08	4.25109e-06	acer-1	C44B7.10	protein_coding_gene
WBGene00020886	1456.8	0.301599	0.0803157	3.75517	0.000173224	0.00346654	ttr-6	T28B4.3	protein_coding_gene
WBGene00021533	881.215	0.299831	0.0987938	3.03492	0.00240602	0.0290386		Y42G9A.3	protein_coding_gene
WBGene00018237	16587.5	0.299505	0.0485356	6.17083	6.79346e-10	5.3326e-08	irg-7	F40F4.6	protein_coding_gene
WBGene00010964	60958.1	0.299322	0.0416874	7.18016	6.96307e-13	8.01228e-11	ctc-1	MTCE.26	protein_coding_gene
WBGene00009580	1095.28	0.298903	0.0862273	3.46646	0.000527362	0.00868304	xbx-6	F40F9.1	protein_coding_gene
WBGene00017127	1794.57	0.298355	0.0738398	4.04057	5.33223e-05	0.00130421		E04F6.8	protein_coding_gene
WBGene00012407	1072.14	0.298327	0.0874084	3.41303	0.000642451	0.0101966		Y7A5A.1	protein_coding_gene
WBGene00004033	1334.6	0.297983	0.0726679	4.10062	4.12051e-05	0.00106712	pkc-2	E01H11.1	protein_coding_gene
WBGene00019203	1314.04	0.296805	0.0755618	3.92797	8.56656e-05	0.00194933	ttr-47	H14N18.3	protein_coding_gene
WBGene00013463	3986.89	0.296029	0.0605878	4.88595	1.02932e-06	4.51208e-05	kdp-1	Y67H2A.5	protein_coding_gene
WBGene00004890	732.54	0.295857	0.0905351	3.26787	0.0010836	0.0156084	smp-2	D1037.2	protein_coding_gene
WBGene00000675	5043.8	0.294621	0.0769124	3.8306	0.000127829	0.00270794	col-101	K02D7.3	protein_coding_gene
WBGene00010780	3326.12	0.293102	0.0595267	4.92388	8.48461e-07	3.80155e-05		K11H3.3	protein_coding_gene
WBGene00021876	1177.08	0.291853	0.0807013	3.61645	0.000298667	0.00535275		Y54G2A.11	protein_coding_gene
WBGene00004258	10344.8	0.288905	0.0432353	6.68216	2.3544e-11	2.36046e-09	pyc-1	D2023.2	protein_coding_gene
WBGene00022336	23595.4	0.288538	0.0380028	7.59254	3.13695e-14	4.0724e-12		Y82E9BR.3	protein_coding_gene
WBGene00009514	2833.4	0.288387	0.0757344	3.80787	0.000140168	0.00293859		F37H8.5	protein_coding_gene
WBGene00013358	1043.16	0.287984	0.0903137	3.18871	0.00142912	0.0194506	abhd-3.1	Y60A3A.7	protein_coding_gene
WBGene00007969	16784.7	0.287973	0.0447281	6.43829	1.20823e-10	1.07321e-08	acs-19	C36A4.9	protein_coding_gene
WBGene00020166	3352.2	0.287568	0.0512313	5.61313	1.98695e-08	1.22405e-06		T02G5.7	protein_coding_gene
WBGene00001753	1147.09	0.287464	0.0904716	3.1774	0.00148604	0.0199836	gst-5	R03D7.6	protein_coding_gene
WBGene00015650	1593.43	0.285871	0.0767296	3.72569	0.000194785	0.00378577	pkg-2	C09G4.2	protein_coding_gene
WBGene00008298	822.244	0.283312	0.0908067	3.11995	0.00180884	0.0234347		C54D10.3	protein_coding_gene
WBGene00009192	1256.69	0.283294	0.0785005	3.60881	0.000307603	0.00548379	asah-2	F27E5.1	protein_coding_gene
WBGene00000754	7503.31	0.282467	0.0722837	3.90775	9.31578e-05	0.0020891	col-181	W03G11.1	protein_coding_gene
WBGene00015778	4607.73	0.28242	0.0534765	5.2812	1.28343e-07	6.80418e-06	got-2.2	C14F11.1	protein_coding_gene
WBGene00000608	1181.61	0.282002	0.0770681	3.65913	0.000253076	0.00461737	col-19	ZK1193.1	protein_coding_gene
WBGene00017687	1315.82	0.281569	0.0872903	3.22566	0.00125683	0.0176025	ets-4	F22A3.1	protein_coding_gene
WBGene00017727	1849.99	0.279845	0.0727946	3.84431	0.000120892	0.00257175		F22H10.3	protein_coding_gene
WBGene00022593	824.358	0.277667	0.095756	2.89973	0.00373483	0.041287		ZC328.3	protein_coding_gene
WBGene00006439	54631.2	0.277387	0.039664	6.99342	2.6826e-12	2.95261e-10	ant-1.1	T27E9.1	protein_coding_gene
WBGene00013031	1167.89	0.276947	0.0722656	3.83235	0.000126926	0.00269445		Y49E10.7	pseudogene
WBGene00017166	15200	0.276831	0.0374329	7.3954	1.40985e-13	1.80711e-11	aldo-2	F01F1.12	protein_coding_gene
WBGene00000041	16685	0.276041	0.0395327	6.9826	2.89765e-12	3.15501e-10	aco-2	F54H12.1	protein_coding_gene
WBGene00017283	1594.54	0.275803	0.0831758	3.31591	0.00091346	0.0135229		F09E5.3	protein_coding_gene
WBGene00010050	4776.79	0.274783	0.0581748	4.7234	2.31933e-06	9.13833e-05		F54D5.4	protein_coding_gene
WBGene00009436	860.692	0.27363	0.0852861	3.20838	0.00133486	0.0185161	marb-1	F35G2.2	protein_coding_gene
WBGene00016048	1673.79	0.273423	0.0830164	3.2936	0.000989128	0.0145369		C24B9.3	protein_coding_gene
WBGene00020025	1048.84	0.272427	0.0856174	3.18191	0.00146308	0.0197671		R12C12.5	protein_coding_gene
WBGene00008117	4506.62	0.271393	0.0566504	4.79066	1.66235e-06	6.89875e-05	gsr-1	C46F11.2	protein_coding_gene
WBGene00001481	1983.95	0.271092	0.0647273	4.18822	2.8115e-05	0.000777847	fog-1	Y54E10A.4	protein_coding_gene
WBGene00007766	4077.87	0.268351	0.0581	4.61878	3.86001e-06	0.000141106		C27C7.1	protein_coding_gene
WBGene00007097	5324.39	0.267958	0.0643069	4.16687	3.08817e-05	0.000840614		B0024.4	protein_coding_gene
WBGene00009161	2714.24	0.266803	0.0790291	3.37601	0.000735446	0.0113523	cox-7C	F26E4.6	protein_coding_gene
WBGene00002183	2296.08	0.266437	0.056221	4.73909	2.14676e-06	8.49144e-05	kat-1	T02G5.8	protein_coding_gene
WBGene00003986	912.747	0.264883	0.0862182	3.07224	0.00212458	0.0264945	mct-4	K05B2.5	protein_coding_gene
WBGene00001684	3961.85	0.264427	0.0631138	4.18969	2.79333e-05	0.000777068	gpd-2	K10B3.8	protein_coding_gene
WBGene00004987	2307.1	0.263683	0.0849751	3.10307	0.00191527	0.0244565	spp-2	T08A9.12	protein_coding_gene
WBGene00015913	20315.4	0.263308	0.046165	5.70363	1.17282e-08	7.66194e-07		C17F4.7	protein_coding_gene
WBGene00000757	4457.22	0.262789	0.079784	3.29375	0.000988604	0.0145369	col-184	F15A2.1	protein_coding_gene
WBGene00018846	7787.91	0.262005	0.0569891	4.59745	4.27699e-06	0.000154124	eef-1B.1	F54H12.6	protein_coding_gene
WBGene00044469	1601.37	0.261936	0.0699195	3.74626	0.000179494	0.00356383	clec-173	T26C12.6	protein_coding_gene
WBGene00011190	997.086	0.26167	0.0925344	2.82781	0.00468672	0.0485749	swt-6	R10D12.9	protein_coding_gene
WBGene00002254	10115.8	0.26163	0.0508769	5.1424	2.71246e-07	1.32688e-05	lbp-2	F40F4.2	protein_coding_gene
WBGene00004485	12285.7	0.259705	0.0665705	3.90121	9.57128e-05	0.00213477	rps-16	T01C3.6	protein_coding_gene
WBGene00235181	6758.87	0.259246	0.0567715	4.56648	4.95972e-06	0.000170823		F35E12.13	ncRNA_gene
WBGene00006452	2231.51	0.259066	0.0649992	3.98568	6.72868e-05	0.00159837	heh-1	R148.6	protein_coding_gene
WBGene00017480	2420.85	0.258082	0.0611833	4.21817	2.46294e-05	0.00069277	nstp-2	F15B10.1	protein_coding_gene
WBGene00021895	2156.03	0.254226	0.0624932	4.06806	4.7407e-05	0.00120312	clec-84	Y54G2A.33	protein_coding_gene
WBGene00000833	25401	0.253699	0.0469389	5.40488	6.48504e-08	3.75243e-06	cts-1	T20G5.2	protein_coding_gene
WBGene00020082	2939.87	0.251829	0.0608762	4.13675	3.52264e-05	0.000941169	gcp-2.1	R57.1	protein_coding_gene
WBGene00019298	1892.31	0.251565	0.0625871	4.01944	5.83366e-05	0.00141659		K02D7.1	protein_coding_gene
WBGene00002268	4725.34	0.24989	0.073975	3.37803	0.000730066	0.0113228	lec-5	ZK1248.16	protein_coding_gene
WBGene00017501	1534.57	0.249246	0.0656931	3.79409	0.000148183	0.00306225	pud-3	F15E11.15	protein_coding_gene
WBGene00049018	2508.84	0.249211	0.0776513	3.20936	0.00133031	0.0184783	21ur-3677	Y105C5B.401	piRNA_gene
WBGene00015933	3685.8	0.24907	0.0682353	3.65016	0.000262079	0.00476447		C17H12.8	protein_coding_gene
WBGene00004993	2609.78	0.247805	0.0630008	3.93336	8.37661e-05	0.00191471	spp-8	C28C12.5	protein_coding_gene
WBGene00007807	2790.77	0.247175	0.0613246	4.03059	5.56363e-05	0.00135752		C29F3.7	protein_coding_gene
WBGene00003055	1072.98	0.246272	0.0843372	2.92008	0.00349938	0.0392846	lon-1	F48E8.1	protein_coding_gene
WBGene00000776	14857.2	0.246108	0.045762	5.378	7.53195e-08	4.28475e-06	cpl-1	T03E6.7	protein_coding_gene
WBGene00010419	33356	0.241535	0.044352	5.44585	5.15578e-08	3.05306e-06	atp-1	H28O16.1	protein_coding_gene
WBGene00000996	2238.18	0.240073	0.0681008	3.52526	0.000423074	0.007188	dif-1	F49E8.5	protein_coding_gene
WBGene00018431	1207.83	0.239788	0.0802062	2.98965	0.00279299	0.032658		F44E7.9	protein_coding_gene
WBGene00020393	1692.19	0.239249	0.0683192	3.50193	0.0004619	0.0077437		T10B5.7	protein_coding_gene
WBGene00006926	594208	0.239142	0.0553133	4.32341	1.53636e-05	0.000463011	vit-2	C42D8.2	protein_coding_gene
WBGene00006519	3480.26	0.238409	0.0638903	3.73155	0.000190308	0.00374187	cox-6A	F54D8.2	protein_coding_gene
WBGene00007630	2432.89	0.235783	0.0659728	3.57394	0.000351646	0.00617117	har-1	C16C10.11	protein_coding_gene
WBGene00001855	9220.03	0.235406	0.0500501	4.70341	2.55856e-06	9.88853e-05	hil-4	C18G1.5	protein_coding_gene
WBGene00009431	3410.48	0.235363	0.0705879	3.33432	0.000855072	0.0128273	dct-17	F35E12.7	protein_coding_gene
WBGene00011015	4444.97	0.235039	0.0568328	4.13563	3.53978e-05	0.000942786		R04F11.2	protein_coding_gene
WBGene00011059	1539.99	0.233658	0.0765878	3.05085	0.00228191	0.0279066		R06C1.4	protein_coding_gene
WBGene00000680	5209.47	0.233229	0.0695878	3.35158	0.000803505	0.0122389	col-106	Y77E11A.15	protein_coding_gene
WBGene00020185	4100.08	0.232491	0.0495315	4.69381	2.6816e-06	0.000102468	pgk-1	T03F1.3	protein_coding_gene
WBGene00006915	6112.22	0.232124	0.0548232	4.23405	2.29519e-05	0.000651012	vha-6	VW02B12L.1	protein_coding_gene
WBGene00008654	1674.99	0.231935	0.0707791	3.27688	0.00104961	0.0152488	pfas-1	F10F2.2	protein_coding_gene
WBGene00021872	1972.87	0.231604	0.0624324	3.70968	0.000207524	0.00398746	clec-85	Y54G2A.6	protein_coding_gene
WBGene00003891	5833.91	0.23084	0.0625278	3.6918	0.000222669	0.00419843	osm-11	F11C7.5	protein_coding_gene
WBGene00014117	5088.9	0.230656	0.0580524	3.97323	7.09035e-05	0.0016697	clec-91	ZK858.3	protein_coding_gene
WBGene00008205	3480.86	0.230569	0.0614165	3.75418	0.000173907	0.00347136	sams-1	C49F5.1	protein_coding_gene
WBGene00012354	5806.8	0.229262	0.0492638	4.65376	3.25929e-06	0.000120451	cox-4	W09C5.8	protein_coding_gene
WBGene00004358	1886.75	0.229211	0.0693278	3.30619	0.000945748	0.0139601	rhr-1	F08F3.3	protein_coding_gene
WBGene00017374	1812.44	0.228243	0.0686561	3.32443	0.000885981	0.0132127	ttr-41	F10G7.11	protein_coding_gene
WBGene00021562	6348.7	0.227291	0.0477887	4.75618	1.97294e-06	7.95936e-05	nuo-5	Y45G12B.1	protein_coding_gene
WBGene00001404	3214.07	0.226884	0.0552224	4.10855	3.98158e-05	0.00103644	fbp-1	K07A3.1	protein_coding_gene
WBGene00001867	1110.76	0.22623	0.0741681	3.05024	0.00228661	0.0279303	him-8	T07G12.12	protein_coding_gene
WBGene00006930	630890	0.226033	0.0481789	4.69153	2.71168e-06	0.000103228	vit-6	K07H8.6	protein_coding_gene
WBGene00018602	3050.02	0.225931	0.0524271	4.30943	1.63674e-05	0.000487459		F48D6.4	protein_coding_gene
WBGene00014253	3001.7	0.224522	0.0653501	3.43569	0.000591055	0.0095303		ZK1320.3	protein_coding_gene
WBGene00022781	6458.3	0.223392	0.0620693	3.59907	0.000319356	0.00567332	pmt-1	ZK622.3	protein_coding_gene
WBGene00015391	2269.49	0.222083	0.0598527	3.7105	0.00020685	0.00398205	sdha-1	C03G5.1	protein_coding_gene
WBGene00022046	3081.59	0.21968	0.0580128	3.78676	0.000152626	0.00313487		Y66H1A.4	protein_coding_gene
WBGene00009396	4215.9	0.219377	0.0605404	3.62365	0.000290479	0.00521522	clec-65	F35C5.8	protein_coding_gene
WBGene00015814	3447.64	0.218818	0.0540261	4.05022	5.11692e-05	0.00126995	oatr-1	C16A3.10	protein_coding_gene
WBGene00008199	1788.84	0.218141	0.0708454	3.07912	0.00207616	0.0259867		C49C3.9	protein_coding_gene
WBGene00014954	1221.86	0.218083	0.0770968	2.8287	0.00467378	0.0484905		Y102A5C.5	pseudogene
WBGene00015186	1575.44	0.21591	0.0710365	3.03943	0.00237029	0.0286415	misc-1	B0432.4	protein_coding_gene
WBGene00007153	10626.7	0.214951	0.0655051	3.28144	0.00103278	0.0150258	clec-41	B0365.6	protein_coding_gene
WBGene00003395	5036.69	0.213853	0.0541533	3.94903	7.84679e-05	0.00180994	mom-2	F38E1.7	protein_coding_gene
WBGene00021322	3270.64	0.212084	0.0632884	3.35108	0.000804971	0.0122389		Y34B4A.6	protein_coding_gene
WBGene00022856	4816.47	0.209464	0.0698621	2.99825	0.00271539	0.0320093	cth-2	ZK1127.10	protein_coding_gene
WBGene00011334	1158.16	0.209372	0.0722789	2.89672	0.00377083	0.0415941	mrps-14	T01E8.6	protein_coding_gene
WBGene00008780	8119.3	0.208254	0.0466837	4.46096	8.15916e-06	0.00025981	hxk-1	F14B4.2	protein_coding_gene
WBGene00007499	2253.51	0.207235	0.0677797	3.05748	0.00223205	0.0274387		C09H10.5	protein_coding_gene
WBGene00014667	7873.23	0.205398	0.0513198	4.00232	6.27253e-05	0.00150155		C06A1.4	pseudogene
WBGene00001386	58307	0.204885	0.0470025	4.35901	1.30649e-05	0.000397283	far-2	F02A9.3	protein_coding_gene
WBGene00000209	1916.06	0.204546	0.0604014	3.38645	0.000708039	0.0110642	asg-1	K07A12.3	protein_coding_gene
WBGene00004246	3258.35	0.204261	0.0604693	3.37793	0.000730337	0.0113228	puf-10	Y48G1BL.3	pseudogene
WBGene00011979	2040.56	0.204047	0.0603954	3.37852	0.000728765	0.0113228		T24B8.5	protein_coding_gene
WBGene00010681	3499.23	0.199892	0.0541542	3.69116	0.000223229	0.00419843	mak-1	K08F8.1	protein_coding_gene
WBGene00010794	5727.05	0.199619	0.0470222	4.24521	2.18393e-05	0.000622944	dld-1	LLC1.3	protein_coding_gene
WBGene00002025	12172.3	0.199582	0.0497142	4.01458	5.95526e-05	0.00143578	hsp-60	Y22D7AL.5	protein_coding_gene
WBGene00010263	6807.35	0.197961	0.0521378	3.79688	0.00014653	0.0030405	wago-4	F58G1.1	protein_coding_gene
WBGene00004179	3694.49	0.196711	0.0616328	3.19166	0.00141459	0.0193456	prg-2	C01G5.2	pseudogene
WBGene00010966	9748.71	0.195206	0.0661657	2.95026	0.00317504	0.0362054	nduo-3	MTCE.34	protein_coding_gene
WBGene00008486	3044.88	0.19477	0.0584836	3.33033	0.00086743	0.0129552	ugt-44	F01D4.2	protein_coding_gene
WBGene00021486	7321.12	0.192418	0.0540946	3.55706	0.000375033	0.00650271	lbp-9	Y40B10A.1	protein_coding_gene
WBGene00014095	17461.5	0.192336	0.0591149	3.2536	0.00113952	0.0161834	gdh-1	ZK829.4	protein_coding_gene
WBGene00014252	3652.04	0.19231	0.0541082	3.55417	0.00037918	0.00655219		ZK1320.2	protein_coding_gene
WBGene00008546	13863	0.190588	0.0459965	4.14353	3.41997e-05	0.000921027	gfat-1	F07A11.2	protein_coding_gene
WBGene00015469	1911.6	0.186026	0.0622511	2.98832	0.0028052	0.0326875		C05D2.8	protein_coding_gene
WBGene00009172	2759.82	0.185934	0.0537219	3.46104	0.000538085	0.00878815		F26F2.7	protein_coding_gene
WBGene00001385	8916.94	0.183122	0.0577245	3.17234	0.00151217	0.0201742	far-1	F02A9.2	protein_coding_gene
WBGene00015101	1652.39	0.182856	0.063647	2.87298	0.00406625	0.0439763	rpia-1	B0280.3	protein_coding_gene
WBGene00006920	4696.06	0.182775	0.0460581	3.96836	7.23687e-05	0.00169631	vha-11	Y38F2AL.3	protein_coding_gene
WBGene00016061	6119.27	0.182583	0.0489821	3.72753	0.000193362	0.0037754	hpo-15	C24G6.6	protein_coding_gene
WBGene00013894	4008.24	0.182472	0.0572952	3.18477	0.00144869	0.0196642		ZC434.8	protein_coding_gene
WBGene00010054	2307.78	0.18157	0.0588356	3.08605	0.00202835	0.0254511		F54D5.11	protein_coding_gene
WBGene00008377	10593.6	0.180249	0.0583622	3.08846	0.00201197	0.0252769		D1054.10	protein_coding_gene
WBGene00021248	2169.06	0.178824	0.060523	2.95465	0.00313026	0.0357754		Y22D7AL.10	protein_coding_gene
WBGene00008856	2359.44	0.178281	0.0583826	3.05366	0.00226071	0.0277142		F15D3.6	protein_coding_gene
WBGene00021596	2466.55	0.176562	0.0566011	3.11941	0.00181214	0.0234352	spsb-2	Y46E12BL.3	protein_coding_gene
WBGene00018963	7443.7	0.17597	0.0450398	3.90698	9.34588e-05	0.0020891	ucr-1	F56D2.1	protein_coding_gene
WBGene00022775	2987.16	0.17576	0.0582273	3.01851	0.00254018	0.030339		ZK616.5	protein_coding_gene
WBGene00006921	3791.26	0.174957	0.0492371	3.55336	0.00038034	0.00656103	vha-12	F20B6.2	protein_coding_gene
WBGene00020517	3435.84	0.17444	0.0540891	3.22505	0.0012595	0.0176156	hpo-8	T15B7.2	protein_coding_gene
WBGene00001686	3397.7	0.173773	0.0589581	2.94739	0.00320468	0.0365023	gpd-4	F33H1.2	protein_coding_gene
WBGene00019357	2508.22	0.173239	0.0571946	3.02894	0.00245411	0.0295485	cpg-8	K03B4.7	protein_coding_gene
WBGene00019001	4268.23	0.171963	0.0563948	3.04926	0.00229406	0.0279875	ipgm-1	F57B10.3	protein_coding_gene
WBGene00000896	2074.31	0.17194	0.0598308	2.87377	0.00405605	0.0439268	dad-1	F57B10.10	protein_coding_gene
WBGene00009712	2291.85	0.170883	0.0569811	2.99894	0.00270917	0.0319733		F44G4.2	protein_coding_gene
WBGene00000229	41070.3	0.170361	0.0378599	4.49979	6.80208e-06	0.000223629	atp-2	C34E10.6	protein_coding_gene
WBGene00008504	21282.2	0.170326	0.0424443	4.01293	5.99697e-05	0.00144241		F01G4.5	protein_coding_gene
WBGene00010351	61749.9	0.170199	0.0451184	3.77227	0.000161768	0.00328928	cbd-1	H02I12.1	protein_coding_gene
WBGene00013214	2864.64	0.169531	0.0537806	3.15227	0.00162008	0.0214164		Y54G11A.3	protein_coding_gene
WBGene00006725	10895.3	0.169373	0.0496899	3.40861	0.000652952	0.0103471	ubl-1	H06I04.4	protein_coding_gene
WBGene00001683	9279.14	0.168896	0.0473085	3.57009	0.000356857	0.00623024	gpd-1	T09F3.3	protein_coding_gene
WBGene00021938	2287.7	0.165976	0.0583097	2.84646	0.00442089	0.0466312		Y55F3BR.1	protein_coding_gene
WBGene00000081	3045.7	0.165187	0.0579348	2.85125	0.00435477	0.0462099	ads-1	Y50D7A.7	protein_coding_gene
WBGene00000475	16646.8	0.165055	0.0436026	3.78544	0.000153435	0.00313874	cey-4	Y39A1C.3	protein_coding_gene
WBGene00006434	14316.3	0.164915	0.0439382	3.75334	0.000174493	0.00347136	prdx-2	F09E5.15	protein_coding_gene
WBGene00007711	2252.86	0.164256	0.0574126	2.86097	0.00422351	0.0451608	lid-1	C25A1.12	protein_coding_gene
WBGene00021209	2680.32	0.164222	0.0550388	2.98374	0.00284744	0.0331036	hgap-1	Y18H1A.3	protein_coding_gene
WBGene00001527	5087.28	0.162424	0.049916	3.25395	0.00113813	0.0161834	gcs-1	F37B12.2	protein_coding_gene
WBGene00009740	2260.15	0.161227	0.0570468	2.82622	0.00471003	0.0486175		F45H10.3	protein_coding_gene
WBGene00018271	14345.2	0.160956	0.0453735	3.54735	0.000389132	0.0066899		F41C3.5	protein_coding_gene
WBGene00010055	3161.27	0.16092	0.0566982	2.83818	0.00453714	0.0476094		F54D5.12	protein_coding_gene
WBGene00022089	10507	0.159946	0.0414597	3.85786	0.000114383	0.00247487		Y69A2AR.18	protein_coding_gene
WBGene00004986	4065.87	0.159169	0.0518329	3.07081	0.00213482	0.0265894	spp-1	T07C4.4	protein_coding_gene
WBGene00004990	9770.5	0.156638	0.0481333	3.25425	0.00113693	0.0161834	spp-5	T08A9.9	protein_coding_gene
WBGene00015248	4320.31	0.1564	0.0504647	3.0992	0.00194046	0.024572	mai-2	B0546.1	protein_coding_gene
WBGene00022718	8804.64	0.156046	0.0424986	3.67179	0.000240855	0.00443172		ZK370.4	protein_coding_gene
WBGene00011511	4489.87	0.154967	0.0492908	3.14394	0.0016669	0.0218923	gpcp-2	T05H10.7	protein_coding_gene
WBGene00002073	13357.3	0.154665	0.0461194	3.35358	0.00079774	0.0121839	ima-2	F26B1.3	protein_coding_gene
WBGene00019061	4346.42	0.154202	0.0462344	3.33522	0.000852327	0.0128233		F58F12.1	protein_coding_gene
WBGene00020275	3425.13	0.154088	0.0545935	2.82246	0.00476563	0.0491413	atp-4	T05H4.12	protein_coding_gene
WBGene00007458	14827.1	0.152911	0.039747	3.84711	0.000119521	0.00254793	ule-4	C08F11.11	protein_coding_gene
WBGene00011063	11616	0.15258	0.0530673	2.87522	0.00403747	0.0438941	cpg-3	R06C7.4	protein_coding_gene
WBGene00006626	10566.4	0.152158	0.0412679	3.68709	0.000226831	0.00424565	tsn-1	F10G7.2	protein_coding_gene
WBGene00003413	6647.93	0.151911	0.0536144	2.83339	0.0046057	0.0479904	mrp-7	Y43F8C.12	protein_coding_gene
WBGene00018701	6249.85	0.148127	0.0440224	3.36481	0.000765967	0.0117875	pccb-1	F52E4.1	protein_coding_gene
WBGene00008968	3795.34	0.14639	0.048145	3.0406	0.0023611	0.0285645	elli-1	F20C5.3	protein_coding_gene
WBGene00006911	9620.35	0.145921	0.0420813	3.46759	0.000525143	0.00866058	vha-2	R10E11.2	protein_coding_gene
WBGene00011500	4266.87	0.139372	0.0482126	2.89077	0.00384293	0.0421598		T05G5.5	protein_coding_gene
WBGene00022170	6670.74	0.138575	0.0443218	3.12657	0.00176858	0.023108	cox-6B	Y71H2AM.5	protein_coding_gene
WBGene00000473	29292.7	0.138043	0.0412483	3.34665	0.000817951	0.0123991	cey-2	F46F11.2	protein_coding_gene
WBGene00010665	11569.9	0.137028	0.0410563	3.33757	0.000845154	0.0127352		K08E3.5	protein_coding_gene
WBGene00010049	6362.53	0.136862	0.0468603	2.92064	0.00349317	0.0392584		F54D5.3	protein_coding_gene
WBGene00001073	12500.5	0.136652	0.0424274	3.22083	0.00127821	0.0178526	dpy-11	F46E10.9	protein_coding_gene
WBGene00000107	6440.94	0.134528	0.0449939	2.98992	0.00279054	0.032658	alh-1	F54D8.3	protein_coding_gene
WBGene00012553	7378.71	0.133954	0.0410355	3.26434	0.00109721	0.0157593	cox-5A	Y37D8A.14	protein_coding_gene
WBGene00004422	17783.3	0.133804	0.0467326	2.86318	0.00419414	0.0449893	rpl-11.1	T22F3.4	protein_coding_gene
WBGene00003156	7453.85	0.133407	0.0456251	2.92397	0.00345597	0.0389701	mcm-4	Y39G10AR.14	protein_coding_gene
WBGene00020679	10430.5	0.126772	0.0444938	2.84922	0.0043827	0.0463249	ogdh-1	T22B11.5	protein_coding_gene
WBGene00001396	17554.6	0.119761	0.0364263	3.28775	0.00100991	0.0147779	fat-4	T13F2.1	protein_coding_gene
WBGene00009119	18216.7	0.118398	0.0385947	3.06774	0.00215687	0.0267982	ndk-1	F25H2.5	protein_coding_gene
WBGene00016906	14485.4	0.115786	0.0387364	2.98908	0.00279818	0.0326668		C53D5.5	protein_coding_gene
WBGene00004178	11871.1	0.114466	0.0394092	2.90455	0.0036778	0.0407902	prg-1	D2030.6	protein_coding_gene
WBGene00001137	25179.2	0.113397	0.039119	2.89877	0.00374631	0.0413687	eat-6	B0365.3	protein_coding_gene
WBGene00001167	110636	-0.116534	0.0400212	-2.9118	0.00359356	0.0401638	eef-2	F25H5.4	protein_coding_gene
WBGene00011480	19241.4	-0.118701	0.0395451	-3.00167	0.00268506	0.0317999	enpl-1	T05E11.3	protein_coding_gene
WBGene00018782	8712.02	-0.123115	0.0436599	-2.81987	0.00480424	0.049489	cct-3	F54A3.3	protein_coding_gene
WBGene00006994	10358.1	-0.123927	0.041344	-2.99746	0.0027224	0.0320547	zyg-9	F22B5.7	protein_coding_gene
WBGene00003821	6454.31	-0.126309	0.0446858	-2.8266	0.00470444	0.0486175	nst-1	K01C8.9	protein_coding_gene
WBGene00001030	9184.95	-0.128589	0.0411784	-3.12272	0.0017919	0.0232836	dnj-12	F39B2.10	protein_coding_gene
WBGene00012730	5278.6	-0.130766	0.0447501	-2.92214	0.00347635	0.0391128	xrn-1	Y39G8C.1	protein_coding_gene
WBGene00007514	7373.29	-0.13343	0.0431056	-3.09543	0.00196529	0.0247827	catp-8	C10C6.6	protein_coding_gene
WBGene00017993	6386	-0.134337	0.0467627	-2.87274	0.0040693	0.0439763	cec-5	F32E10.6	protein_coding_gene
WBGene00000123	11884.3	-0.134482	0.0445606	-3.01796	0.00254484	0.0303523	ama-1	F36A4.7	protein_coding_gene
WBGene00018285	9078.17	-0.135859	0.0443119	-3.06597	0.00216963	0.0268578	smk-1	F41E6.4	protein_coding_gene
WBGene00020779	5283.07	-0.137564	0.0485089	-2.83585	0.00457044	0.0477862		T24G10.2	protein_coding_gene
WBGene00001038	7692.5	-0.137576	0.0448225	-3.06936	0.00214517	0.0266855	dnj-20	T15H9.7	protein_coding_gene
WBGene00001337	11434.8	-0.13818	0.0447946	-3.08474	0.0020373	0.0255318	ears-1	ZC434.5	protein_coding_gene
WBGene00004296	6322.02	-0.138324	0.0442928	-3.12295	0.00179047	0.0232836	rad-50	T04H1.4	protein_coding_gene
WBGene00001812	4158.75	-0.139736	0.047285	-2.9552	0.0031247	0.0357754	haf-2	F43E2.4	protein_coding_gene
WBGene00019946	4042.75	-0.139765	0.0492724	-2.83657	0.00456005	0.0477509	chat-1	R08C7.2	protein_coding_gene
WBGene00007761	5208.23	-0.139797	0.0471076	-2.9676	0.00300134	0.0345751	rad-26	C27B7.4	protein_coding_gene
WBGene00016653	11102.3	-0.140652	0.045372	-3.09997	0.00193539	0.024572	ssb-1	C44E4.4	protein_coding_gene
WBGene00005015	8127.76	-0.142431	0.0412913	-3.44942	0.000561792	0.00910193	spt-5	K08E4.1	protein_coding_gene
WBGene00012471	13335.7	-0.143658	0.0402937	-3.56528	0.000363471	0.0063239		Y17G7B.20	protein_coding_gene
WBGene00012117	9715.39	-0.145728	0.0457275	-3.18689	0.00143811	0.0195467		T28B11.1	protein_coding_gene
WBGene00019168	4322.58	-0.146194	0.0503288	-2.90478	0.00367511	0.0407902		H06I04.3	protein_coding_gene
WBGene00016405	19518.5	-0.146625	0.0410703	-3.5701	0.000356839	0.00623024	hecd-1	C34D4.14	protein_coding_gene
WBGene00200960	13262.6	-0.147083	0.04138	-3.55443	0.000378795	0.00655219		R10E11.12	ncRNA_gene
WBGene00003073	9453.03	-0.147094	0.0469916	-3.13022	0.00174678	0.0228526	lars-1	R74.1	protein_coding_gene
WBGene00013106	7007.92	-0.147459	0.0481421	-3.063	0.00219127	0.0270595	set-26	Y51H4A.12	protein_coding_gene
WBGene00006382	4608.01	-0.149199	0.0503096	-2.96562	0.0030207	0.0347586	taf-1	W04A8.7	protein_coding_gene
WBGene00003221	5303.04	-0.150768	0.0524508	-2.87446	0.00404715	0.0438941	mes-3	F54C1.3	protein_coding_gene
WBGene00016318	4536.91	-0.152146	0.0522471	-2.91204	0.00359071	0.0401638		C32D5.11	protein_coding_gene
WBGene00000293	4778.04	-0.153187	0.0488151	-3.13811	0.00170041	0.0223035	cap-2	M106.5	protein_coding_gene
WBGene00009671	3813.32	-0.154115	0.0490049	-3.1449	0.00166144	0.021849	mfap-1	F43G9.10	protein_coding_gene
WBGene00016154	2828.03	-0.155913	0.0545646	-2.85739	0.00427138	0.0454805		C27A12.2	protein_coding_gene
WBGene00019888	4842.47	-0.156548	0.0452021	-3.46329	0.000533615	0.00872921	btbd-10	R05F9.1	protein_coding_gene
WBGene00009429	18660.7	-0.15773	0.0540286	-2.91938	0.00350728	0.0393298	irg-5	F35E12.5	protein_coding_gene
WBGene00022361	4069.34	-0.158475	0.0493261	-3.2128	0.00131449	0.0182993		Y92H12A.5	protein_coding_gene
WBGene00001017	5876.96	-0.159044	0.0466744	-3.40752	0.000655559	0.010356	dnc-1	ZK593.5	protein_coding_gene
WBGene00003148	3220.26	-0.1613	0.0543456	-2.96805	0.00299696	0.034564	mbf-1	H21P03.1	protein_coding_gene
WBGene00000480	10725.8	-0.164249	0.0568483	-2.88924	0.0038617	0.0422742	cgp-1	Y38C9A.2	protein_coding_gene
WBGene00015330	4222.78	-0.164407	0.0527604	-3.1161	0.00183258	0.0235566		C02B10.5	protein_coding_gene
WBGene00169515	10356.6	-0.164821	0.0417329	-3.94942	7.83403e-05	0.00180994	21ur-14332	F36F2.10	piRNA_gene
WBGene00011966	5316.26	-0.165911	0.0525396	-3.15782	0.00158955	0.0210678		T23G7.3	protein_coding_gene
WBGene00201944	4839.07	-0.166879	0.0466272	-3.579	0.000344914	0.00607409		F54D5.22	ncRNA_gene
WBGene00006959	10086.4	-0.167147	0.0425195	-3.93106	8.45712e-05	0.00192876	xbp-1	R74.3	protein_coding_gene
WBGene00003063	8036.67	-0.167575	0.0540775	-3.0988	0.00194305	0.024572	lpd-7	R13A5.12	protein_coding_gene
WBGene00009180	14517.6	-0.167852	0.0396529	-4.23302	2.30572e-05	0.000652172	nurf-1	F26H11.2	protein_coding_gene
WBGene00012678	2325.58	-0.168444	0.0582856	-2.88997	0.00385273	0.0422216	zhp-4	Y39B6A.16	protein_coding_gene
WBGene00015344	5560.49	-0.168614	0.0504707	-3.34083	0.000835282	0.0126052	nra-4	C02E11.1	protein_coding_gene
WBGene00009342	8163.58	-0.170538	0.059818	-2.85095	0.00435889	0.0462099	fasn-1	F32H2.5	protein_coding_gene
WBGene00013160	7341.58	-0.172022	0.0434344	-3.9605	7.47921e-05	0.00174102		Y53F4B.13	protein_coding_gene
WBGene00004148	4711.1	-0.178633	0.0566943	-3.15081	0.0016282	0.0214956	pqn-65	T13H2.4	protein_coding_gene
WBGene00011230	3756.3	-0.179235	0.048539	-3.6926	0.000221972	0.00419843	nud-2	R11A5.2	protein_coding_gene
WBGene00004729	2948.43	-0.180033	0.0577282	-3.11864	0.00181688	0.0234367	sax-3	ZK377.2	protein_coding_gene
WBGene00010199	2978.26	-0.180343	0.0608363	-2.9644	0.00303277	0.0348579	bet-2	F57C7.1	protein_coding_gene
WBGene00018145	9273.21	-0.18039	0.0523271	-3.44735	0.000566121	0.00915741		F37C4.5	protein_coding_gene
WBGene00004131	2932.3	-0.181566	0.0574076	-3.16275	0.00156288	0.0207414	pqn-44	F55A12.9	protein_coding_gene
WBGene00003367	5708.57	-0.185889	0.0492777	-3.77227	0.000161768	0.00328928	mix-1	M106.1	protein_coding_gene
WBGene00011815	3960.39	-0.185921	0.0525484	-3.53809	0.000403027	0.00688204	bath-43	T16H12.5	protein_coding_gene
WBGene00000938	6363.84	-0.186388	0.0483326	-3.85637	0.000115085	0.00247959	dcp-66	C26C6.5	protein_coding_gene
WBGene00199401	6124.31	-0.188335	0.0637184	-2.95574	0.00311921	0.0357702		F25F2.4	ncRNA_gene
WBGene00010406	9531.28	-0.188587	0.0400228	-4.71199	2.45311e-06	9.51732e-05	math-33	H19N07.2	protein_coding_gene
WBGene00009976	2774.6	-0.189428	0.0546043	-3.4691	0.000522214	0.00862633	swan-2	F53C11.7	protein_coding_gene
WBGene00000301	6322.93	-0.189737	0.0641174	-2.95921	0.0030843	0.0354101	cav-1	T13F2.8	protein_coding_gene
WBGene00003072	4081.09	-0.190282	0.0651172	-2.92215	0.00347628	0.0391128	lrp-2	T21E3.3	protein_coding_gene
WBGene00010444	2230.86	-0.190371	0.0614243	-3.09928	0.00193993	0.024572	magi-1	K01A6.2	protein_coding_gene
WBGene00007752	2965.62	-0.190418	0.0596652	-3.19144	0.00141567	0.0193456	wdfy-3	C26H9A.2	protein_coding_gene
WBGene00015280	6821.81	-0.191318	0.0512486	-3.73313	0.000189116	0.00372567		C01B10.6	protein_coding_gene
WBGene00006771	4582.43	-0.192462	0.0587807	-3.27424	0.00105946	0.0153293	tln-1	Y71G12B.11	protein_coding_gene
WBGene00199363	5797.62	-0.196483	0.0459028	-4.2804	1.86554e-05	0.000539729		ZK945.13	ncRNA_gene
WBGene00016894	2098.35	-0.196609	0.0665599	-2.95386	0.00313821	0.0358259		C53B7.3	protein_coding_gene
WBGene00007980	9380.84	-0.197873	0.0513309	-3.85485	0.0001158	0.00248431		C36E8.1	protein_coding_gene
WBGene00001470	1782.9	-0.198305	0.0688067	-2.88205	0.00395093	0.0431577	baz-2	ZK783.4	protein_coding_gene
WBGene00017419	4728.47	-0.199212	0.0547155	-3.64087	0.000271713	0.00492195		F13B9.1	protein_coding_gene
WBGene00020269	5423.46	-0.201004	0.0505846	-3.97362	7.07896e-05	0.0016697	erfa-1	T05H4.6	protein_coding_gene
WBGene00007882	2068.01	-0.201733	0.0673508	-2.99526	0.00274211	0.0322492		C33A12.3	protein_coding_gene
WBGene00019686	1771.79	-0.202193	0.067824	-2.98115	0.00287168	0.033347		K12H6.6	protein_coding_gene
WBGene00166577	1790.63	-0.202366	0.0689721	-2.93403	0.00334596	0.0378985	21ur-15079	F57C7.6	piRNA_gene
WBGene00003596	4110.94	-0.202815	0.0628661	-3.22615	0.00125469	0.017597	ngp-1	T19A6.2	protein_coding_gene
WBGene00020334	1713.4	-0.203008	0.0689738	-2.94326	0.00324779	0.0369104	epg-7	T08A9.1	protein_coding_gene
WBGene00000161	1817.12	-0.203692	0.0668722	-3.04599	0.00231914	0.0282594	apa-2	T20B5.1	protein_coding_gene
WBGene00195425	3278.94	-0.204782	0.0555195	-3.68847	0.000225606	0.00423054		ZC8.7	ncRNA_gene
WBGene00018830	1708.88	-0.204883	0.0715929	-2.86178	0.00421273	0.0450931	ska-3	F54E7.8	protein_coding_gene
WBGene00001795	1994.24	-0.204971	0.0661554	-3.09833	0.00194615	0.024572	gtl-1	C05C12.3	protein_coding_gene
WBGene00022644	10446.5	-0.206848	0.0545078	-3.79484	0.00014774	0.00305933	dod-19	ZK6.10	protein_coding_gene
WBGene00007053	6431.71	-0.207214	0.0546685	-3.79038	0.000150415	0.00310205	chd-7	T04D1.4	protein_coding_gene
WBGene00011198	1838.89	-0.207664	0.0654057	-3.17501	0.00149833	0.0200424		R10E4.1	protein_coding_gene
WBGene00019862	2348.85	-0.207726	0.0705369	-2.94492	0.00323036	0.0367535	nrde-3	R04A9.2	protein_coding_gene
WBGene00003423	2238.23	-0.20776	0.0585889	-3.54607	0.000391024	0.00671104	msi-1	R10E9.1	protein_coding_gene
WBGene00005663	7102.73	-0.209687	0.0558174	-3.75665	0.000172201	0.00345651	sars-1	C47E12.1	protein_coding_gene
WBGene00006923	4680.37	-0.210313	0.0584266	-3.59962	0.000318686	0.00567139	vhp-1	F08B1.1	protein_coding_gene
WBGene00018520	1909.56	-0.210633	0.0675385	-3.11871	0.00181647	0.0234367		F46H5.4	protein_coding_gene
WBGene00011944	3900.7	-0.210664	0.0518892	-4.05988	4.90982e-05	0.00123367		T23D8.3	protein_coding_gene
WBGene00010047	2201.26	-0.210664	0.0628608	-3.35128	0.000804386	0.0122389		F54D1.6	protein_coding_gene
WBGene00009996	3070.96	-0.211588	0.0559181	-3.78389	0.000154399	0.0031521		F53F4.14	protein_coding_gene
WBGene00002295	3899.89	-0.212461	0.0588047	-3.61299	0.000302683	0.00540559	let-19	K08F8.6	protein_coding_gene
WBGene00001561	7302.38	-0.213117	0.0470381	-4.53072	5.87828e-06	0.000195801	gei-4	W07B3.2	protein_coding_gene
WBGene00007955	1946.28	-0.213573	0.0618349	-3.45393	0.000552485	0.00897929	selt-1.1	C35C5.3	protein_coding_gene
WBGene00015547	3827.03	-0.214827	0.0621902	-3.45435	0.000551614	0.00897929	ain-1	C06G1.4	protein_coding_gene
WBGene00015232	6001.22	-0.216246	0.0586593	-3.68648	0.00022738	0.00424806		B0511.6	protein_coding_gene
WBGene00002215	1731.06	-0.217849	0.0637547	-3.41698	0.000633191	0.0100813	klc-2	C18C4.10	protein_coding_gene
WBGene00018869	1545.06	-0.218899	0.069791	-3.1365	0.00170977	0.0223973	rfip-1	F55C12.1	protein_coding_gene
WBGene00197875	5477.01	-0.219901	0.0595705	-3.69144	0.000222985	0.00419843		T19F4.4	ncRNA_gene
WBGene00013228	1257.97	-0.220009	0.0717356	-3.06694	0.00216266	0.0268371		Y56A3A.7	protein_coding_gene
WBGene00002064	5037.89	-0.221203	0.0779578	-2.83747	0.0045473	0.0476666	iff-1	T05G5.10	protein_coding_gene
WBGene00001441	1985.56	-0.221447	0.0782199	-2.83108	0.00463916	0.0482796	fkh-9	K03C7.2	protein_coding_gene
WBGene00022372	1227.81	-0.223997	0.0748195	-2.99383	0.00275501	0.0322884		Y92H12BR.7	protein_coding_gene
WBGene00013545	4758.01	-0.224128	0.0471443	-4.75408	1.99351e-06	8.01044e-05		Y75B8A.8	protein_coding_gene
WBGene00006498	3364.54	-0.225124	0.0554751	-4.05811	4.94721e-05	0.00123693	ten-1	R13F6.4	protein_coding_gene
WBGene00008922	2114.68	-0.226633	0.0624098	-3.63136	0.000281928	0.0050929		F17C11.11	protein_coding_gene
WBGene00004727	1329.99	-0.228652	0.0748957	-3.05293	0.00226617	0.0277475	sax-1	R11G1.4	protein_coding_gene
WBGene00019914	1598.86	-0.22974	0.0723134	-3.177	0.00148807	0.0199843	clec-150	R06B10.3	protein_coding_gene
WBGene00004276	1372.7	-0.230427	0.0774209	-2.97629	0.00291757	0.0337638	rab-14	K09A9.2	protein_coding_gene
WBGene00173414	11303.2	-0.230453	0.04628	-4.97953	6.37385e-07	2.96062e-05	21ur-13288	Y47H9B.3	piRNA_gene
WBGene00001081	4381.87	-0.231022	0.0610205	-3.78597	0.000153112	0.00313848	dpy-22	F47A4.2	protein_coding_gene
WBGene00020297	13544.6	-0.234378	0.0613101	-3.82283	0.000131929	0.00278896	nog-1	T07A9.9	protein_coding_gene
WBGene00006796	1965.63	-0.234504	0.0787499	-2.97783	0.00290295	0.0336715	unc-62	T28F12.2	protein_coding_gene
WBGene00021691	2586.33	-0.23455	0.0817334	-2.8697	0.00410861	0.0441654		Y48G8AL.13	protein_coding_gene
WBGene00019760	3815.09	-0.234728	0.0543244	-4.32086	1.55419e-05	0.000466996	calu-1	M03F4.7	protein_coding_gene
WBGene00021843	2492.62	-0.234965	0.0663852	-3.53942	0.000401001	0.00685902		Y54E10BR.4	protein_coding_gene
WBGene00002125	3124.01	-0.235011	0.0708475	-3.31714	0.000909429	0.0135061	inx-3	F22F4.2	protein_coding_gene
WBGene00000079	3176.79	-0.235771	0.0578201	-4.07766	4.54921e-05	0.00115742	adr-1	H15N14.1	protein_coding_gene
WBGene00006701	2755.37	-0.236221	0.056468	-4.18328	2.87336e-05	0.000790643	ubc-1	C35B1.1	protein_coding_gene
WBGene00008476	1915.58	-0.236616	0.0808653	-2.92605	0.00343294	0.0387536		E03H4.8	protein_coding_gene
WBGene00008549	4608.22	-0.236798	0.0557726	-4.24577	2.17841e-05	0.000622944	din-1	F07A11.6	protein_coding_gene
WBGene00011116	2146.59	-0.237257	0.0810341	-2.92787	0.00341297	0.0385712	pdcd-2	R07E5.10	protein_coding_gene
WBGene00010744	2010.45	-0.237793	0.0746915	-3.18367	0.00145421	0.0197126		K10D6.4	protein_coding_gene
WBGene00011259	2484.14	-0.238566	0.0578019	-4.12729	3.67055e-05	0.000965403	miz-1	R13.4	protein_coding_gene
WBGene00004747	1342.4	-0.238847	0.083201	-2.87072	0.00409534	0.0441432	sdc-3	C25D7.3	protein_coding_gene
WBGene00197452	4570.64	-0.239175	0.0685863	-3.48722	0.000488072	0.0081153		C25F6.13	ncRNA_gene
WBGene00000097	1402.8	-0.240245	0.0773778	-3.10483	0.0019039	0.024342	aip-1	F58E10.4	protein_coding_gene
WBGene00004161	2248.66	-0.240958	0.0664387	-3.62677	0.000286988	0.00517089	pqn-80	Y111B2A.14	protein_coding_gene
WBGene00014505	4532.67	-0.241392	0.0596867	-4.04432	5.24749e-05	0.00128659		T05E11.9	ncRNA_gene
WBGene00020160	2308.38	-0.242958	0.067545	-3.59698	0.000321934	0.00569913	igcm-3	T02C5.3	protein_coding_gene
WBGene00016508	1912.46	-0.243131	0.0628529	-3.86825	0.000109618	0.00239221		C37H5.5	protein_coding_gene
WBGene00001562	4589.27	-0.243373	0.0664133	-3.66453	0.000247795	0.00453738	lin-66	B0513.1	protein_coding_gene
WBGene00004106	3695.41	-0.243458	0.0621875	-3.9149	9.04418e-05	0.00203514	pqn-15	C24A8.3	protein_coding_gene
WBGene00001325	1077.8	-0.244619	0.0799027	-3.06147	0.00220256	0.0271658	eor-2	C44H4.7	protein_coding_gene
WBGene00002271	5525.49	-0.245352	0.0717986	-3.41722	0.000632646	0.0100813	lec-8	R07B1.10	protein_coding_gene
WBGene00011805	1081.92	-0.247705	0.0772485	-3.2066	0.00134314	0.01858		T16G12.4	protein_coding_gene
WBGene00012980	1814.23	-0.248045	0.0705401	-3.51636	0.0004375	0.00737126	efhd-1	Y48B6A.6	protein_coding_gene
WBGene00015295	2095.05	-0.248495	0.0745769	-3.33206	0.000862065	0.0129131	acl-12	C01C10.3	protein_coding_gene
WBGene00006432	2338.52	-0.249162	0.0729004	-3.41784	0.000631207	0.0100813	tag-53	F33C8.1	protein_coding_gene
WBGene00015684	1734.91	-0.249895	0.0664771	-3.75911	0.000170521	0.00343963		C10G8.8	protein_coding_gene
WBGene00199752	11570.4	-0.250137	0.0567631	-4.40668	1.04965e-05	0.000324047		K12G11.11	ncRNA_gene
WBGene00003970	2062.47	-0.251234	0.0720679	-3.48607	0.000490171	0.00813684	pek-1	F46C3.1	protein_coding_gene
WBGene00001949	1181.1	-0.252329	0.0879134	-2.8702	0.00410219	0.0441432	hlh-2	M05B5.5	protein_coding_gene
WBGene00014164	4299.18	-0.252377	0.069847	-3.61328	0.000302347	0.00540559	lact-2	ZK945.1	protein_coding_gene
WBGene00000277	3916.35	-0.253063	0.0533854	-4.74031	2.13395e-06	8.47387e-05	cab-1	C23H4.1	protein_coding_gene
WBGene00000100	3898.07	-0.254913	0.0561217	-4.54215	5.56824e-06	0.000186697	ajm-1	C25A11.4	protein_coding_gene
WBGene00004437	1884.3	-0.255733	0.0808214	-3.16417	0.00155526	0.0206674	rpl-24.2	C03D6.8	protein_coding_gene
WBGene00001844	1010.48	-0.256357	0.0833294	-3.07643	0.00209498	0.0261898	hid-1	K02E10.2	protein_coding_gene
WBGene00012351	5258.32	-0.256587	0.0535233	-4.79393	1.63548e-06	6.81518e-05		W09C5.1	protein_coding_gene
WBGene00001330	1992.47	-0.256645	0.0802313	-3.19881	0.00137997	0.0190054	eps-8	Y57G11C.24	protein_coding_gene
WBGene00010701	2288.35	-0.257368	0.0616552	-4.17432	2.98884e-05	0.000815767	ent-2	K09A9.3	protein_coding_gene
WBGene00201190	2207.57	-0.259918	0.0697418	-3.72686	0.000193878	0.0037754		W03D8.12	ncRNA_gene
WBGene00004745	1385.55	-0.261179	0.0794981	-3.28535	0.00101856	0.014883	sdc-1	F52E10.1	protein_coding_gene
WBGene00016990	5224.06	-0.261233	0.0577483	-4.52366	6.07794e-06	0.000201128	vps-37	CD4.4	protein_coding_gene
WBGene00001101	1213.24	-0.261868	0.0825796	-3.1711	0.00151865	0.020234	dsh-1	C34F11.9	protein_coding_gene
WBGene00000150	1083.61	-0.266068	0.0853349	-3.11793	0.00182128	0.0234635	apm-1	F55A12.7	protein_coding_gene
WBGene00011977	3928.72	-0.266203	0.0714821	-3.72405	0.000196049	0.00380304		T24B8.3	protein_coding_gene
WBGene00006836	1873.18	-0.266364	0.0603497	-4.41367	1.01631e-05	0.00031568	unc-112	C47E8.7	protein_coding_gene
WBGene00004951	8372.14	-0.268745	0.0544491	-4.93571	7.98595e-07	3.6426e-05	spc-1	K10B3.10	protein_coding_gene
WBGene00044468	1478.29	-0.269039	0.0790579	-3.40306	0.000666348	0.0104611		Y69A2AL.2	protein_coding_gene
WBGene00016735	1676.17	-0.270769	0.0789835	-3.42817	0.000607674	0.00976716	fhod-1	C46H11.11	protein_coding_gene
WBGene00009957	6571.96	-0.270933	0.0746134	-3.63115	0.000282156	0.0050929		F53B2.8	protein_coding_gene
WBGene00009939	801.845	-0.276282	0.0939878	-2.93955	0.00328687	0.0372709	ztf-11	F52F12.6	protein_coding_gene
WBGene00010825	1178.64	-0.276396	0.0908597	-3.042	0.00235009	0.0284967		M01G12.14	protein_coding_gene
WBGene00015925	1143.13	-0.27774	0.0854637	-3.2498	0.00115485	0.0163782		C17H11.5	protein_coding_gene
WBGene00017423	1882.69	-0.27905	0.0670207	-4.16363	3.13224e-05	0.000850323		F13C5.2	protein_coding_gene
WBGene00013219	2073.01	-0.280397	0.0624302	-4.49137	7.07677e-06	0.000231907		Y54G11A.11	protein_coding_gene
WBGene00004796	672.285	-0.283602	0.09669	-2.9331	0.00335592	0.0379688	sid-2	ZK520.2	protein_coding_gene
WBGene00016219	1245.07	-0.286233	0.0886183	-3.22996	0.00123809	0.0174124	pals-24	C29F9.4	protein_coding_gene
WBGene00000832	848.613	-0.287487	0.0886372	-3.24342	0.00118104	0.0167262	ctn-1	Y23H5A.5	protein_coding_gene
WBGene00012198	1538.86	-0.287535	0.0743502	-3.86731	0.000110041	0.0023963		W02B8.2	protein_coding_gene
WBGene00018044	1272.71	-0.289782	0.0753032	-3.8482	0.000118988	0.00254192		F35D11.3	protein_coding_gene
WBGene00271642	1634.79	-0.289815	0.0749846	-3.865	0.000111088	0.00241391		R106.8	ncRNA_gene
WBGene00018330	1049.44	-0.290145	0.0921361	-3.14909	0.00163779	0.0215941	elks-1	F42A6.9	protein_coding_gene
WBGene00015552	1009.23	-0.291898	0.10295	-2.83535	0.00457759	0.0477862		C06G3.6	protein_coding_gene
WBGene00015580	1334.31	-0.293011	0.08899	-3.29263	0.000992549	0.014566	cls-1	C07H6.3	protein_coding_gene
WBGene00003149	1874.73	-0.293662	0.0682693	-4.30152	1.69631e-05	0.000502095	mbk-1	T04C10.1	protein_coding_gene
WBGene00003568	772.09	-0.294016	0.0926761	-3.17251	0.00151126	0.0201742	ncx-3	ZC168.1	protein_coding_gene
WBGene00002081	2326.57	-0.295261	0.0721015	-4.09508	4.22032e-05	0.00108464	ina-1	F54G8.3	protein_coding_gene
WBGene00016611	1367.15	-0.295388	0.0756027	-3.90711	9.3408e-05	0.0020891	bicd-1	C43G2.2	protein_coding_gene
WBGene00012444	1197.82	-0.295956	0.0908775	-3.25665	0.00112736	0.0161191		Y15E3A.5	protein_coding_gene
WBGene00016539	673.878	-0.29614	0.103873	-2.85099	0.00435839	0.0462099	madd-2	C39F7.2	protein_coding_gene
WBGene00008999	3045.33	-0.296969	0.0637768	-4.65638	3.21817e-06	0.000119806	myrf-2	F21A10.2	protein_coding_gene
WBGene00022497	1769.15	-0.298037	0.0959563	-3.10597	0.00189658	0.0242791		Y119D3B.21	protein_coding_gene
WBGene00019164	525.969	-0.29911	0.103986	-2.87645	0.00402173	0.0437893		H06H21.8	protein_coding_gene
WBGene00012113	4068.69	-0.301308	0.0732795	-4.11177	3.92645e-05	0.00102472		T28B8.1	protein_coding_gene
WBGene00020710	844.34	-0.302254	0.104391	-2.8954	0.00378681	0.0416796		T23B3.2	protein_coding_gene
WBGene00009215	1338.43	-0.302437	0.0783815	-3.85853	0.000114072	0.00247344	thn-2	F28D1.5	protein_coding_gene
WBGene00001577	751.036	-0.302741	0.101091	-2.99472	0.00274696	0.0322642	gem-4	T12A7.1	protein_coding_gene
WBGene00001854	1279.54	-0.302899	0.100058	-3.02722	0.0024681	0.0296114	hil-3	F22F1.1	protein_coding_gene
WBGene00008940	879.774	-0.303287	0.0986763	-3.07355	0.00211525	0.0264107		F18H3.4	protein_coding_gene
WBGene00008850	2267.65	-0.304516	0.0592947	-5.13564	2.81192e-07	1.36892e-05		F15B9.6	protein_coding_gene
WBGene00019170	1217.93	-0.305555	0.0945942	-3.23017	0.00123717	0.0174124		H06I04.6	protein_coding_gene
WBGene00015561	944.813	-0.305619	0.102385	-2.98499	0.00283588	0.033007		C07A12.7	protein_coding_gene
WBGene00022200	1515.31	-0.307485	0.0777575	-3.95441	7.67232e-05	0.0017778	fard-1	Y71H10A.2	protein_coding_gene
WBGene00010989	645.134	-0.308045	0.107318	-2.8704	0.00409953	0.0441432		R03D7.2	protein_coding_gene
WBGene00021637	881.549	-0.31021	0.0887391	-3.49575	0.000472725	0.00788602		Y47G6A.7	protein_coding_gene
WBGene00010976	644.751	-0.311454	0.104706	-2.97454	0.00293427	0.0339183		R02D5.1	protein_coding_gene
WBGene00021050	3774.77	-0.311813	0.0587358	-5.30873	1.10389e-07	5.97804e-06		W05H9.3	ncRNA_gene
WBGene00012136	920.102	-0.311898	0.0841655	-3.70576	0.000210754	0.00403421		T28F4.1	protein_coding_gene
WBGene00009482	1096.96	-0.312281	0.0835974	-3.73554	0.000187315	0.00369737		F36G3.1	protein_coding_gene
WBGene00015972	675.843	-0.313409	0.0961003	-3.26127	0.00110916	0.0158859		C18E3.3	protein_coding_gene
WBGene00000482	3413.76	-0.313578	0.0658716	-4.76044	1.93175e-06	7.85578e-05	chd-3	T14G8.1	protein_coding_gene
WBGene00007372	1841.58	-0.31366	0.0688817	-4.5536	5.27358e-06	0.000178596		C06B8.7	protein_coding_gene
WBGene00001489	849.091	-0.313689	0.0921435	-3.40435	0.000663211	0.0104281	frm-2	T04C9.6	protein_coding_gene
WBGene00012899	744.561	-0.31405	0.10676	-2.94165	0.00326464	0.0370603		Y46G5A.7	protein_coding_gene
WBGene00021468	2591.09	-0.314289	0.0741227	-4.24012	2.23405e-05	0.000635449	epg-2	Y39G10AR.10	protein_coding_gene
WBGene00016218	1001.29	-0.314641	0.0894314	-3.51824	0.000434425	0.00734388	pals-23	C29F9.3	protein_coding_gene
WBGene00017302	812.101	-0.315076	0.0942382	-3.3434	0.000827579	0.0125263		F09F7.5	protein_coding_gene
WBGene00001853	1969.82	-0.315402	0.0854543	-3.69088	0.00022348	0.00419843	hil-2	Y73B6BL.9	protein_coding_gene
WBGene00001976	1585.25	-0.315586	0.0846687	-3.72731	0.000193533	0.0037754	hmg-11	T05A7.4	protein_coding_gene
WBGene00022112	517.682	-0.316865	0.110053	-2.87922	0.00398661	0.0435004		Y71F9AL.7	protein_coding_gene
WBGene00009793	3081.04	-0.317043	0.0611941	-5.18094	2.2077e-07	1.0905e-05	pkn-1	F46F6.2	protein_coding_gene
WBGene00001820	648.317	-0.317399	0.0999256	-3.17636	0.00149137	0.020001	ham-1	F53B2.6	protein_coding_gene
WBGene00019589	2912.05	-0.320158	0.0683538	-4.68384	2.81551e-06	0.000106779		K09F6.6	protein_coding_gene
WBGene00022847	746.903	-0.320417	0.0897031	-3.57197	0.000354302	0.00620703		ZK1055.6	protein_coding_gene
WBGene00000443	623.902	-0.320577	0.094362	-3.39731	0.000680513	0.010667	ceh-20	F31E3.1	protein_coding_gene
WBGene00016913	4333.63	-0.321795	0.05204	-6.18361	6.26511e-10	4.95629e-08	lam-2	C54D1.5	protein_coding_gene
WBGene00004746	1756.37	-0.323241	0.0752261	-4.29692	1.73188e-05	0.000507024	sdc-2	C35C5.1	protein_coding_gene
WBGene00003243	1773.83	-0.324028	0.0737871	-4.39139	1.12628e-05	0.000344554	mig-10	F10E9.6	protein_coding_gene
WBGene00018018	500.467	-0.324426	0.10694	-3.03372	0.00241559	0.0291194		F33G12.6	protein_coding_gene
WBGene00003822	2742.21	-0.325592	0.06411	-5.07864	3.80151e-07	1.83305e-05	nsy-1	F59A6.1	protein_coding_gene
WBGene00016332	3992	-0.326311	0.0740182	-4.40853	1.04076e-05	0.000322285		C32F10.4	protein_coding_gene
WBGene00008748	1046.68	-0.326791	0.0869275	-3.75935	0.000170354	0.00343963	yap-1	F13E6.4	protein_coding_gene
WBGene00020673	552.353	-0.329083	0.113068	-2.91049	0.00360864	0.0402435		T22B7.4	protein_coding_gene
WBGene00002021	830.057	-0.329349	0.0964172	-3.41587	0.000635782	0.0101066	hsp-17	F52E1.7	protein_coding_gene
WBGene00006575	3022.04	-0.329398	0.0722326	-4.56024	5.10964e-06	0.000174209	tir-1	F13B10.1	protein_coding_gene
WBGene00022848	1364.53	-0.329775	0.084554	-3.90017	9.61267e-05	0.00213929		ZK1055.7	protein_coding_gene
WBGene00015217	814.752	-0.330227	0.109891	-3.00504	0.00265547	0.0315232	tes-1	B0496.8	protein_coding_gene
WBGene00015492	926.015	-0.33116	0.0854385	-3.876	0.000106188	0.00232237	lnp-1	C05E11.1	protein_coding_gene
WBGene00045457	917.794	-0.332625	0.0945584	-3.51767	0.000435358	0.00734739		F33H12.7	protein_coding_gene
WBGene00019491	559.045	-0.334469	0.104488	-3.20102	0.00136943	0.0188922		K07E3.2	protein_coding_gene
WBGene00020379	3458.43	-0.336361	0.0782327	-4.29949	1.71192e-05	0.000503922		T09B4.5	protein_coding_gene
WBGene00201677	3039.31	-0.337679	0.0787966	-4.28545	1.8237e-05	0.000529135		F55C5.16	ncRNA_gene
WBGene00001328	4957.33	-0.337825	0.0627415	-5.3844	7.2688e-08	4.18204e-06	epi-1	K08C7.3	protein_coding_gene
WBGene00002217	2217.02	-0.338414	0.0648329	-5.21979	1.79131e-07	8.93535e-06	klp-4	F56E3.3	protein_coding_gene
WBGene00003411	7136.02	-0.338739	0.0643827	-5.26133	1.43014e-07	7.42646e-06	mrp-5	F14F4.3	protein_coding_gene
WBGene00004140	2274.26	-0.339693	0.0685323	-4.95669	7.17056e-07	3.31548e-05	ebax-1	R09E10.7	protein_coding_gene
WBGene00018743	743.992	-0.340202	0.11257	-3.02215	0.00250987	0.0300413		F53B3.5	protein_coding_gene
WBGene00017592	489.65	-0.340211	0.117056	-2.9064	0.00365611	0.0406386		F19C7.2	protein_coding_gene
WBGene00022745	1870.47	-0.343211	0.0927768	-3.69932	0.000216176	0.00410695		ZK470.2	protein_coding_gene
WBGene00010174	3224.71	-0.34502	0.0809977	-4.25962	2.04772e-05	0.000589068		F56H9.2	protein_coding_gene
WBGene00009233	1371.55	-0.347145	0.0736362	-4.71433	2.4251e-06	9.44484e-05		F28H6.4	protein_coding_gene
WBGene00021576	1107.46	-0.3475	0.096879	-3.58694	0.000334575	0.00591258	fbxc-51	Y46B2A.1	protein_coding_gene
WBGene00000503	5787.09	-0.349046	0.0699662	-4.98878	6.07613e-07	2.83534e-05	cht-1	C04F6.3	protein_coding_gene
WBGene00021237	996.383	-0.34954	0.110826	-3.15395	0.00161079	0.0213213	crtc-1	Y20F4.2	protein_coding_gene
WBGene00019427	1233.58	-0.349957	0.0865151	-4.04504	5.23141e-05	0.00128576	atg-16.2	K06A1.5	protein_coding_gene
WBGene00009851	442.067	-0.352481	0.123986	-2.84291	0.00447042	0.0470556		F48F7.6	protein_coding_gene
WBGene00007348	1083.06	-0.354716	0.0783091	-4.52969	5.90708e-06	0.000196115		C05G5.2	protein_coding_gene
WBGene00019511	2112.23	-0.356625	0.063495	-5.61659	1.94759e-08	1.2099e-06		K08A2.1	protein_coding_gene
WBGene00004317	1416.15	-0.357413	0.0693822	-5.15136	2.586e-07	1.27116e-05	rbg-1	F20D1.6	protein_coding_gene
WBGene00019327	10497.7	-0.358144	0.0680126	-5.26585	1.39543e-07	7.339e-06	zip-2	K02F3.4	protein_coding_gene
WBGene00000170	4370.31	-0.359122	0.0753272	-4.76749	1.86535e-06	7.61635e-05	aqp-2	C01G6.1	protein_coding_gene
WBGene00004786	1949.85	-0.359742	0.0751532	-4.78679	1.69473e-06	7.00443e-05	sex-1	F44A6.2	protein_coding_gene
WBGene00045416	849.81	-0.36188	0.0969923	-3.73102	0.000190707	0.00374243		Y37H2A.14	protein_coding_gene
WBGene00001045	1631.82	-0.362671	0.0753329	-4.81424	1.47758e-06	6.28655e-05	dnj-27	Y47H9C.5	protein_coding_gene
WBGene00006467	992.722	-0.362898	0.0924493	-3.92537	8.65973e-05	0.00196611	magu-2	C01B7.4	protein_coding_gene
WBGene00219313	1249.23	-0.364282	0.0916178	-3.97611	7.00523e-05	0.00165736		C17E4.20	protein_coding_gene
WBGene00044066	469.736	-0.365946	0.126371	-2.89581	0.0037818	0.0416697	fbxb-66	Y40B1B.3	protein_coding_gene
WBGene00004810	1010.36	-0.365984	0.0933377	-3.92108	8.8154e-05	0.00198808	skr-4	Y60A3A.18	protein_coding_gene
WBGene00010550	626.9	-0.366053	0.104695	-3.49638	0.000471616	0.0078805		K04B12.2	protein_coding_gene
WBGene00017571	851.113	-0.367325	0.0851608	-4.31331	1.60828e-05	0.000481818	jmjd-3.1	F18E9.5	protein_coding_gene
WBGene00019615	581.71	-0.369207	0.103131	-3.57997	0.000343635	0.0060621		K10B4.3	protein_coding_gene
WBGene00022410	333.435	-0.369406	0.129202	-2.85912	0.00424812	0.0453282		Y97E10C.1	protein_coding_gene
WBGene00013543	479.797	-0.369428	0.118208	-3.12523	0.00177664	0.0231834		Y75B8A.6	protein_coding_gene
WBGene00001898	2470.48	-0.369956	0.0808583	-4.57537	4.75381e-06	0.000167725	his-24	M163.3	protein_coding_gene
WBGene00015569	1383.03	-0.371542	0.0887457	-4.18659	2.83174e-05	0.000781314		C07D10.5	protein_coding_gene
WBGene00007906	354.873	-0.371626	0.129956	-2.85963	0.0042413	0.0453032		C33G3.6	protein_coding_gene
WBGene00002054	3200.45	-0.371973	0.0810699	-4.5883	4.46866e-06	0.000159893	ifb-2	F10C1.7	protein_coding_gene
WBGene00021913	1478.3	-0.372043	0.0845577	-4.39987	1.08316e-05	0.000333377	cec-8	Y55B1BR.3	protein_coding_gene
WBGene00006063	1545.34	-0.37379	0.0811235	-4.60767	4.07215e-06	0.000148326	sto-1	F08C6.4	protein_coding_gene
WBGene00008206	437.75	-0.374917	0.117244	-3.19775	0.00138506	0.01903	set-6	C49F5.2	protein_coding_gene
WBGene00008622	2832.92	-0.375105	0.0689527	-5.44003	5.32713e-08	3.1362e-06		F09C8.2	protein_coding_gene
WBGene00016788	958.576	-0.378164	0.0916926	-4.12426	3.71927e-05	0.000975683		C49G7.10	protein_coding_gene
WBGene00007440	932.063	-0.37836	0.0805866	-4.69507	2.66515e-06	0.000102225		C08E8.4	protein_coding_gene
WBGene00010495	397.078	-0.380612	0.124403	-3.05952	0.0022169	0.0273094		K02B12.2	protein_coding_gene
WBGene00206505	433.59	-0.381955	0.117296	-3.25633	0.00112862	0.0161191		B0250.18	protein_coding_gene
WBGene00021469	3644.31	-0.383298	0.0597825	-6.41154	1.44061e-10	1.25755e-08		Y39G10AR.11	protein_coding_gene
WBGene00011330	24038.9	-0.385106	0.126557	-3.04293	0.00234283	0.0284455		T01D3.6	protein_coding_gene
WBGene00012239	2309.69	-0.385534	0.0869319	-4.4349	9.21146e-06	0.000289225		W04A8.4	protein_coding_gene
WBGene00003172	1083.68	-0.387843	0.0980442	-3.9558	7.62794e-05	0.00177157	mec-8	F46A9.6	protein_coding_gene
WBGene00007414	1464.97	-0.387893	0.0893892	-4.33937	1.42891e-05	0.000433207		C07E3.3	protein_coding_gene
WBGene00018241	2796.05	-0.388305	0.0732943	-5.29789	1.17149e-07	6.27648e-06		F40G9.5	protein_coding_gene
WBGene00015507	699.537	-0.389187	0.111834	-3.48003	0.000501352	0.00830883		C06A6.2	protein_coding_gene
WBGene00011733	1161.06	-0.389311	0.0820829	-4.7429	2.10678e-06	8.39891e-05		T12D8.5	protein_coding_gene
WBGene00003593	1069.13	-0.389769	0.089911	-4.33505	1.45729e-05	0.000440493	nfm-1	F42A10.2	protein_coding_gene
WBGene00004169	899.158	-0.390815	0.0953361	-4.09935	4.14321e-05	0.00107026	pqn-89	Y73B6BR.1	protein_coding_gene
WBGene00077593	812.838	-0.393938	0.109508	-3.59735	0.000321475	0.00569913		C49G7.12	protein_coding_gene
WBGene00016172	480.266	-0.394516	0.120438	-3.27567	0.00105413	0.0152924		C27H5.2	protein_coding_gene
WBGene00001345	954.637	-0.394606	0.101313	-3.89494	9.8224e-05	0.0021764	fos-1	F29G9.4	protein_coding_gene
WBGene00008900	1118.71	-0.395962	0.0860264	-4.60279	4.16868e-06	0.000151124		F16H6.10	protein_coding_gene
WBGene00011221	362.682	-0.397745	0.131358	-3.02794	0.00246224	0.029576		R10E12.2	protein_coding_gene
WBGene00015574	1512.73	-0.402201	0.0971538	-4.13984	3.47554e-05	0.000931041	irg-1	C07G3.2	protein_coding_gene
WBGene00015518	426.877	-0.405063	0.11693	-3.46414	0.00053192	0.00871557		C06E1.1	protein_coding_gene
WBGene00019490	1675.58	-0.408772	0.0914936	-4.46776	7.90414e-06	0.000253283		K07E3.1	protein_coding_gene
WBGene00016295	981.057	-0.408931	0.0898331	-4.55212	5.31075e-06	0.000179256	fbxc-40	C32B5.1	protein_coding_gene
WBGene00017184	553.908	-0.411102	0.105779	-3.88642	0.000101734	0.00223949	ncam-1	F02G3.1	protein_coding_gene
WBGene00015868	726.37	-0.411713	0.108663	-3.78889	0.000151324	0.00311445		C16H3.3	protein_coding_gene
WBGene00015529	249.496	-0.416894	0.145029	-2.87455	0.00404601	0.0438941		C06E2.5	protein_coding_gene
WBGene00002827	270.837	-0.417223	0.147138	-2.83558	0.0045742	0.0477862	let-653	C29E6.1	protein_coding_gene
WBGene00003518	620.47	-0.420399	0.13589	-3.09366	0.00197702	0.0248996	nac-2	R107.1	protein_coding_gene
WBGene00001132	1938.83	-0.421078	0.0799707	-5.26541	1.3988e-07	7.339e-06	alp-1	T11B7.4	protein_coding_gene
WBGene00019282	396.499	-0.421787	0.133196	-3.16668	0.00154192	0.0205171	mps-2	K01A2.8	protein_coding_gene
WBGene00004859	555.702	-0.423068	0.123664	-3.4211	0.000623687	0.00997703	sma-5	W06B3.2	protein_coding_gene
WBGene00019902	422.786	-0.424249	0.146152	-2.9028	0.00369847	0.0409745		R05G6.10	protein_coding_gene
WBGene00011737	7474.88	-0.424652	0.131391	-3.23197	0.0012294	0.0173382	sqst-1	T12G3.1	protein_coding_gene
WBGene00018547	451.138	-0.426237	0.121405	-3.51088	0.00044663	0.00750013	clec-78	F47C12.2	protein_coding_gene
WBGene00015167	660.894	-0.431837	0.106182	-4.06697	4.76276e-05	0.001205		B0403.3	protein_coding_gene
WBGene00013963	675.818	-0.43294	0.0969989	-4.46335	8.06883e-06	0.000257744	sulp-8	ZK287.2	protein_coding_gene
WBGene00011713	918.104	-0.435573	0.107605	-4.0479	5.16786e-05	0.00127634		T11F9.12	protein_coding_gene
WBGene00002052	762.116	-0.435959	0.0916089	-4.75892	1.94636e-06	7.88353e-05	ifa-4	K05B2.3	protein_coding_gene
WBGene00006533	540.251	-0.43745	0.1136	-3.85078	0.00011774	0.00252059	tba-7	T28D6.2	protein_coding_gene
WBGene00009089	438.39	-0.439362	0.128939	-3.40753	0.000655549	0.010356	jmjd-3.2	F23D12.5	protein_coding_gene
WBGene00009212	1288.55	-0.440641	0.0894694	-4.92505	8.434e-07	3.79568e-05	atz-1	F28D1.2	protein_coding_gene
WBGene00000983	472.865	-0.440689	0.119074	-3.70098	0.000214768	0.00410328	dhs-20	F35B12.2	protein_coding_gene
WBGene00000425	465.919	-0.447437	0.132696	-3.37188	0.000746561	0.0115064	ced-11	ZK512.3	protein_coding_gene
WBGene00016997	2032.79	-0.44785	0.0918696	-4.87485	1.08894e-06	4.75284e-05	cebp-1	D1005.3	protein_coding_gene
WBGene00019591	297.334	-0.448043	0.154867	-2.89307	0.00381492	0.0419434	fbxc-25	K09F6.8	protein_coding_gene
WBGene00014199	1731.86	-0.450851	0.079466	-5.67351	1.399e-08	8.90959e-07		ZK1053.4	protein_coding_gene
WBGene00219216	492.883	-0.451251	0.134276	-3.36062	0.000777685	0.0119135		K08D10.14	protein_coding_gene
WBGene00001086	3777.46	-0.45479	0.0627787	-7.24433	4.34568e-13	5.17698e-11	dpy-27	R13G10.1	protein_coding_gene
WBGene00020360	360.207	-0.456508	0.156849	-2.91049	0.00360864	0.0402435	math-41	T08E11.4	protein_coding_gene
WBGene00007900	2473.32	-0.457279	0.0861374	-5.30872	1.10398e-07	5.97804e-06		C33D9.6	protein_coding_gene
WBGene00019858	779.687	-0.457578	0.0858756	-5.32839	9.90889e-08	5.48292e-06		R03H10.6	protein_coding_gene
WBGene00008862	739.714	-0.458281	0.110826	-4.13514	3.54732e-05	0.000942786		F15D4.5	protein_coding_gene
WBGene00002247	6925.69	-0.459759	0.0660807	-6.95754	3.46277e-12	3.73021e-10	lam-1	W03F8.5	protein_coding_gene
WBGene00010935	2067.55	-0.462057	0.0879573	-5.25319	1.49484e-07	7.6836e-06		M163.1	protein_coding_gene
WBGene00019100	479.654	-0.462944	0.117969	-3.92429	8.69866e-05	0.00197053		F59B1.8	protein_coding_gene
WBGene00009020	485.054	-0.464027	0.121933	-3.80558	0.000141471	0.00295568		F21D9.6	pseudogene
WBGene00016274	920.413	-0.46555	0.0996643	-4.67119	2.99466e-06	0.000112729		C30G12.2	protein_coding_gene
WBGene00009899	1146.01	-0.465598	0.114729	-4.05825	4.94425e-05	0.00123693	efl-3	F49E12.6	protein_coding_gene
WBGene00013583	324.757	-0.467415	0.145329	-3.21626	0.00129872	0.0181142	ceh-51	Y80D3A.3	protein_coding_gene
WBGene00000373	1548.21	-0.467801	0.0840517	-5.56564	2.61196e-08	1.58376e-06	cyp-14A5	F08F3.7	protein_coding_gene
WBGene00021629	604.047	-0.468023	0.132704	-3.52682	0.000420585	0.00715771	scpl-3	Y47D9A.2	protein_coding_gene
WBGene00007103	2114.82	-0.468121	0.0746055	-6.27462	3.50493e-10	2.86217e-08	crm-1	B0024.14	protein_coding_gene
WBGene00012101	619.647	-0.468312	0.104518	-4.4807	7.43993e-06	0.000240692	zip-10	T27F2.4	protein_coding_gene
WBGene00194651	395.754	-0.469523	0.164706	-2.85067	0.0043627	0.0462099		C33D9.13	protein_coding_gene
WBGene00006971	206.58	-0.470946	0.162888	-2.89123	0.00383735	0.0421443	zak-1	R13F6.6	protein_coding_gene
WBGene00000870	721.585	-0.473345	0.0960219	-4.92955	8.24179e-07	3.74244e-05	cyd-1	Y38F1A.5	protein_coding_gene
WBGene00007007	1642.65	-0.474637	0.0907651	-5.22929	1.70162e-07	8.57246e-06	mak-2	C44C8.6	protein_coding_gene
WBGene00019411	630.541	-0.474714	0.128053	-3.70716	0.000209594	0.0040196		K05F1.10	protein_coding_gene
WBGene00013263	286.431	-0.475262	0.149381	-3.18155	0.00146489	0.0197671	txdc-12.1	Y57A10A.23	protein_coding_gene
WBGene00012824	301.611	-0.475449	0.14945	-3.18132	0.00146604	0.0197671		Y43F8B.14	protein_coding_gene
WBGene00022033	622.62	-0.475908	0.114813	-4.14508	3.3969e-05	0.000917254		Y65B4BL.1	protein_coding_gene
WBGene00017908	1243.25	-0.476171	0.0744547	-6.39546	1.60069e-10	1.36207e-08		F28H1.1	protein_coding_gene
WBGene00016104	569.735	-0.477028	0.116968	-4.07829	4.53682e-05	0.00115717	ddr-1	C25F6.4	protein_coding_gene
WBGene00007260	226.721	-0.477969	0.153075	-3.12245	0.00179352	0.0232836	olrn-1	C02C6.2	protein_coding_gene
WBGene00016457	5133.21	-0.478071	0.0735928	-6.49617	8.23927e-11	7.65421e-09		C35E7.5	protein_coding_gene
WBGene00016520	894.276	-0.480329	0.095528	-5.02815	4.95246e-07	2.3217e-05		C39B5.2	protein_coding_gene
WBGene00009697	342.722	-0.481853	0.126808	-3.79987	0.000144772	0.00301637		F44F1.5	pseudogene
WBGene00001377	551.467	-0.482346	0.115385	-4.18032	2.911e-05	0.000796669	eya-1	C49A1.4	protein_coding_gene
WBGene00014220	267.276	-0.482626	0.144451	-3.3411	0.000834458	0.0126052		ZK1098.3	protein_coding_gene
WBGene00006366	566.629	-0.483595	0.112439	-4.30094	1.70076e-05	0.000502095	sym-1	C44H4.3	protein_coding_gene
WBGene00013845	238.477	-0.48492	0.151921	-3.19192	0.00141332	0.0193456	fbxa-37	ZC47.14	protein_coding_gene
WBGene00017361	724.279	-0.484924	0.12131	-3.9974	6.40433e-05	0.00152949		F10E9.12	protein_coding_gene
WBGene00009953	423.916	-0.485129	0.130124	-3.7282	0.000192851	0.0037754		F53A2.9	protein_coding_gene
WBGene00016422	1474.33	-0.485292	0.0961056	-5.04957	4.42807e-07	2.1051e-05	noah-1	C34G6.6	protein_coding_gene
WBGene00001828	538.971	-0.486721	0.142123	-3.42466	0.000615573	0.00987844	hch-1	F40E10.1	protein_coding_gene
WBGene00017467	1585.74	-0.487673	0.0826975	-5.89708	3.70001e-09	2.60183e-07		F14F9.4	protein_coding_gene
WBGene00018350	2733.82	-0.487697	0.0762317	-6.39756	1.57876e-10	1.35479e-08	ifo-1	F42C5.10	protein_coding_gene
WBGene00001076	762.783	-0.48778	0.11638	-4.19127	2.77394e-05	0.0007738	dpy-17	F54D8.1	protein_coding_gene
WBGene00012583	1663.17	-0.488354	0.106894	-4.56859	4.91015e-06	0.000170275	clec-4	Y38E10A.5	protein_coding_gene
WBGene00044435	381.826	-0.488411	0.126652	-3.85633	0.000115102	0.00247959		Y20F4.8	protein_coding_gene
WBGene00022569	352.372	-0.488581	0.131426	-3.71753	0.000201176	0.00389505		ZC239.6	protein_coding_gene
WBGene00020236	457.101	-0.492693	0.143909	-3.42364	0.000617886	0.00989987	lgc-1	T05B4.1	protein_coding_gene
WBGene00016845	6673.39	-0.496372	0.0728836	-6.81048	9.72754e-12	9.94961e-10		C50F7.5	protein_coding_gene
WBGene00003903	5126.92	-0.49828	0.0750391	-6.64027	3.13113e-11	3.07824e-09	pab-2	F18H3.3	protein_coding_gene
WBGene00010221	3644.34	-0.498662	0.0780321	-6.39047	1.65372e-10	1.39546e-08		F57G12.1	protein_coding_gene
WBGene00003844	7171.37	-0.501009	0.0680849	-7.35859	1.85857e-13	2.32345e-11	odc-1	K11C4.4	protein_coding_gene
WBGene00021977	3370.11	-0.506081	0.0701774	-7.21145	5.53591e-13	6.44329e-11		Y58A7A.3	protein_coding_gene
WBGene00009226	304.179	-0.507894	0.166897	-3.04317	0.00234101	0.0284455	cyp-37B1	F28G4.1	protein_coding_gene
WBGene00008971	1279.93	-0.509376	0.0859863	-5.92392	3.1435e-09	2.24162e-07		F20C5.6	protein_coding_gene
WBGene00015220	380.336	-0.510922	0.180531	-2.8301	0.00465331	0.0483458		B0507.3	protein_coding_gene
WBGene00012186	691.687	-0.51375	0.110414	-4.65295	3.27226e-06	0.000120491	mlt-11	W01F3.3	protein_coding_gene
WBGene00022557	245.364	-0.515604	0.166751	-3.09206	0.00198771	0.0250031	fbxb-15	ZC204.7	protein_coding_gene
WBGene00016553	243.858	-0.517066	0.162805	-3.17599	0.00149326	0.020001	mir-8199	C40A11.10	miRNA_gene
WBGene00044457	797.213	-0.520279	0.102972	-5.05262	4.35801e-07	2.08157e-05		C18H7.11	protein_coding_gene
WBGene00002248	2089.05	-0.52137	0.0717947	-7.26195	3.81546e-13	4.59945e-11	lam-3	T22A3.8	protein_coding_gene
WBGene00001935	178.641	-0.521606	0.173639	-3.00397	0.00266481	0.031597	his-61	F55G1.10	protein_coding_gene
WBGene00016071	334.658	-0.523133	0.143339	-3.64961	0.000262638	0.00476609		C24H12.1	protein_coding_gene
WBGene00011105	337.2	-0.524754	0.127064	-4.12984	3.63018e-05	0.00095977		R07E3.4	protein_coding_gene
WBGene00269425	414.058	-0.527194	0.116085	-4.54146	5.58654e-06	0.000186697		C49G7.13	protein_coding_gene
WBGene00022349	911.027	-0.528901	0.0935507	-5.65362	1.571e-08	9.88068e-07		Y82E9BR.17	protein_coding_gene
WBGene00017726	388.763	-0.529343	0.123317	-4.29253	1.7665e-05	0.000515122		F22H10.2	protein_coding_gene
WBGene00018343	527.851	-0.531513	0.111968	-4.747	2.06454e-06	8.26306e-05		F42A10.7	protein_coding_gene
WBGene00010503	730.698	-0.531839	0.116176	-4.57785	4.69771e-06	0.000166325		K02C4.5	protein_coding_gene
WBGene00014046	378.039	-0.535622	0.122247	-4.38148	1.17878e-05	0.000359529	clec-60	ZK666.6	protein_coding_gene
WBGene00008945	234.418	-0.535697	0.154981	-3.45654	0.000547166	0.00892206		F19B2.6	protein_coding_gene
WBGene00004509	1323.7	-0.536328	0.0998075	-5.37363	7.71689e-08	4.36543e-06	rrf-2	M01G12.12	protein_coding_gene
WBGene00014159	218.056	-0.536921	0.186798	-2.87434	0.0040487	0.0438941	arrd-4	ZK938.2	protein_coding_gene
WBGene00007913	297.53	-0.538019	0.145429	-3.69952	0.000216004	0.00410695	cyp-36A1	C34B7.3	protein_coding_gene
WBGene00021505	185.107	-0.538864	0.17391	-3.09852	0.00194487	0.024572		Y41D4A.3	protein_coding_gene
WBGene00011830	386.977	-0.543519	0.147575	-3.683	0.000230502	0.00429845	cyp-29A2	T19B10.1	protein_coding_gene
WBGene00003686	194.916	-0.54558	0.179368	-3.04167	0.00235268	0.0284967	nhr-96	F44C8.11	protein_coding_gene
WBGene00006956	425.18	-0.546116	0.137033	-3.98528	6.74011e-05	0.00159837	wrt-10	ZK1290.8	protein_coding_gene
WBGene00006939	500.93	-0.547705	0.136339	-4.01722	5.88882e-05	0.00142656	wee-1.2	C01G12.4	pseudogene
WBGene00023244	319.183	-0.548363	0.14575	-3.76236	0.000168317	0.00340876		C24H12.3	pseudogene
WBGene00018766	152.891	-0.549694	0.195153	-2.81674	0.0048514	0.0499241		F53G2.1	protein_coding_gene
WBGene00006331	9635.52	-0.550123	0.137009	-4.01523	5.93873e-05	0.00143522	sup-26	R10E4.2	protein_coding_gene
WBGene00009926	800.94	-0.554585	0.117502	-4.71981	2.3607e-06	9.2434e-05	noah-2	F52B11.3	protein_coding_gene
WBGene00001934	269.416	-0.559385	0.142626	-3.92203	8.78061e-05	0.00198465	his-60	F55G1.11	protein_coding_gene
WBGene00021019	144.839	-0.559676	0.196912	-2.84227	0.00447936	0.0471007		W04B5.2	protein_coding_gene
WBGene00022816	1083.69	-0.563965	0.103886	-5.42868	5.67717e-08	3.32295e-06	fbn-1	ZK783.1	protein_coding_gene
WBGene00005018	658.137	-0.564237	0.123583	-4.56565	4.97941e-06	0.00017092	sqt-3	F23H12.4	protein_coding_gene
WBGene00019231	236.274	-0.567716	0.170443	-3.33083	0.000865873	0.012951		H23L24.4	protein_coding_gene
WBGene00014052	183.966	-0.568616	0.178288	-3.18932	0.00142608	0.0194354		ZK669.2	protein_coding_gene
WBGene00019967	946.881	-0.571217	0.124116	-4.60228	4.17882e-06	0.000151124	cyp-33C8	R08F11.3	protein_coding_gene
WBGene00018355	391.539	-0.571609	0.139846	-4.08741	4.36217e-05	0.00111544	ceh-86	F42G2.6	protein_coding_gene
WBGene00003473	2748.01	-0.571828	0.167893	-3.40591	0.000659435	0.010401	mtl-1	K11G9.6	protein_coding_gene
WBGene00001207	178.152	-0.572524	0.202487	-2.82746	0.0046919	0.0485789	egl-43	R53.3	protein_coding_gene
WBGene00003995	604.407	-0.573389	0.139128	-4.12131	3.76729e-05	0.000985725	pgp-1	K08E7.9	protein_coding_gene
WBGene00007984	219.453	-0.574425	0.156664	-3.66661	0.00024579	0.00450883	irx-1	C36F7.1	protein_coding_gene
WBGene00001075	1186.9	-0.576296	0.0925995	-6.22353	4.86087e-10	3.87568e-08	dpy-14	H27M09.4	protein_coding_gene
WBGene00007694	741.177	-0.576946	0.107988	-5.34268	9.15819e-08	5.12353e-06		C23H4.6	protein_coding_gene
WBGene00003669	271.847	-0.582983	0.172367	-3.38222	0.000719033	0.011218	nhr-79	T26H2.9	protein_coding_gene
WBGene00020010	179.878	-0.583309	0.204814	-2.848	0.00439953	0.0464543		R11G1.1	protein_coding_gene
WBGene00008234	180.189	-0.590021	0.205653	-2.86902	0.00411749	0.0442139		C50F4.9	protein_coding_gene
WBGene00020758	1940.26	-0.593298	0.0769454	-7.71063	1.25196e-14	1.71316e-12		T24C4.2	protein_coding_gene
WBGene00013841	125.317	-0.598578	0.210433	-2.8445	0.00444805	0.0468689	fbxa-33	ZC47.9	pseudogene
WBGene00015062	336.112	-0.603376	0.142094	-4.24633	2.17299e-05	0.000622944	trx-1	B0228.5	protein_coding_gene
WBGene00022382	4230.54	-0.607022	0.180626	-3.36065	0.000777594	0.0119135		Y94H6A.10	protein_coding_gene
WBGene00001768	561.669	-0.616057	0.105443	-5.84253	5.14137e-09	3.5416e-07	gst-20	Y48E1B.10	protein_coding_gene
WBGene00004061	601.606	-0.625812	0.0981901	-6.37347	1.84793e-10	1.54646e-08	pmp-4	T02D1.5	protein_coding_gene
WBGene00004172	1123.63	-0.628343	0.0825065	-7.61568	2.62317e-14	3.44964e-12	pqn-92	Y75B8A.27	protein_coding_gene
WBGene00007072	238.735	-0.637426	0.156803	-4.06514	4.80045e-05	0.00120919	ugt-1	AC3.7	protein_coding_gene
WBGene00219288	207.046	-0.6427	0.163369	-3.93405	8.35271e-05	0.00191356		Y87G2A.25	protein_coding_gene
WBGene00015692	336.732	-0.644046	0.155906	-4.13099	3.61198e-05	0.000957459	ugt-25	C10H11.3	protein_coding_gene
WBGene00021121	298.728	-0.648198	0.182196	-3.5577	0.00037412	0.00649801		W09G12.7	protein_coding_gene
WBGene00021435	251.285	-0.654918	0.177008	-3.69995	0.000215645	0.00410695		Y39A3A.4	protein_coding_gene
WBGene00010700	3517.4	-0.6579	0.175263	-3.75379	0.000174178	0.00347136	nipi-3	K09A9.1	protein_coding_gene
WBGene00007479	894.65	-0.661281	0.117824	-5.61247	1.99456e-08	1.22405e-06		C09F9.2	protein_coding_gene
WBGene00020801	706.537	-0.673634	0.128064	-5.26014	1.43949e-07	7.43688e-06		T25D10.4	protein_coding_gene
WBGene00271643	135.46	-0.683842	0.208308	-3.28284	0.00102767	0.0149737		W07G1.25	ncRNA_gene
WBGene00007139	1908.11	-0.686135	0.0841774	-8.15107	3.60732e-16	6.08796e-14	mnp-1	B0285.7	protein_coding_gene
WBGene00008944	3146.14	-0.695987	0.184625	-3.76973	0.000163427	0.00331637		F19B2.5	protein_coding_gene
WBGene00007553	205.346	-0.702475	0.17179	-4.08914	4.32967e-05	0.00110993		C13G3.1	protein_coding_gene
WBGene00011213	411.727	-0.71218	0.160597	-4.43457	9.22571e-06	0.000289225		R10E8.8	protein_coding_gene
WBGene00022040	273.738	-0.723275	0.158642	-4.55915	5.13607e-06	0.000174523		Y65B4BR.1	protein_coding_gene
WBGene00013562	112.578	-0.729248	0.217144	-3.35837	0.00078404	0.0119927		Y75B8A.32	protein_coding_gene
WBGene00010262	156.912	-0.735109	0.259451	-2.83333	0.00460662	0.0479904	droe-4	F58E10.7	protein_coding_gene
WBGene00001772	329.364	-0.749294	0.142886	-5.24398	1.57149e-07	7.99642e-06	gst-24	F37B1.1	protein_coding_gene
WBGene00012947	558.232	-0.75828	0.126238	-6.00675	1.89282e-09	1.4411e-07		Y47H9C.1	protein_coding_gene
WBGene00019751	99.5492	-0.766826	0.234656	-3.26787	0.00108362	0.0156084		M03D4.4	protein_coding_gene
WBGene00004335	201.617	-0.774001	0.184591	-4.19306	2.75221e-05	0.000769859	ref-2	C47C12.3	protein_coding_gene
WBGene00008731	104.704	-0.78411	0.245652	-3.19195	0.00141314	0.0193456		F13B12.3	protein_coding_gene
WBGene00235158	106.402	-0.787296	0.220606	-3.56879	0.000358627	0.00625036		Y37E3.30	protein_coding_gene
WBGene00007992	100.074	-0.814321	0.279487	-2.91363	0.00357257	0.0400175	fipr-24	C37A5.8	protein_coding_gene
WBGene00001885	326.404	-0.814409	0.167875	-4.85129	1.22659e-06	5.30788e-05	his-11	ZK131.5	protein_coding_gene
WBGene00022314	93.4849	-0.82467	0.273572	-3.01446	0.0025744	0.0306686		Y77E11A.14	protein_coding_gene
WBGene00008843	171.456	-0.83028	0.19323	-4.29684	1.73247e-05	0.000507024	arrd-9	F15A4.9	protein_coding_gene
WBGene00013090	579.229	-0.837706	0.115097	-7.27825	3.38189e-13	4.12591e-11		Y51B9A.8	protein_coding_gene
WBGene00000989	303.944	-0.841185	0.140984	-5.96653	2.4235e-09	1.76549e-07	dhs-26	ZK816.5	protein_coding_gene
WBGene00022783	79.749	-0.890136	0.294899	-3.01845	0.00254073	0.030339	tomm-7	ZK652.2	protein_coding_gene
WBGene00002016	1296.39	-0.897735	0.270644	-3.31704	0.000909766	0.0135061	hsp-16.2	Y46H3A.3	protein_coding_gene
WBGene00077772	86.2183	-0.900295	0.276538	-3.25559	0.00113158	0.0161385		T02G6.10	pseudogene
WBGene00020472	60.3563	-0.9004	0.315371	-2.85505	0.00430297	0.0457687	lips-11	T13B5.5	protein_coding_gene
WBGene00004001	708.029	-0.916316	0.113378	-8.08196	6.37334e-16	1.04684e-13	pgp-7	T21E8.2	protein_coding_gene
WBGene00017593	182.046	-0.931706	0.199895	-4.66098	3.14705e-06	0.000117591		F19C7.3	protein_coding_gene
WBGene00002013	157.879	-0.965485	0.273724	-3.52722	0.000419943	0.00715771	hsp-12.6	F38E11.2	protein_coding_gene
WBGene00001841	83.2772	-0.977953	0.261427	-3.74083	0.000183412	0.00362894	hen-1	C36B7.7	protein_coding_gene
WBGene00008698	525.787	-1.01443	0.310206	-3.27017	0.00107483	0.015526		F11D11.3	protein_coding_gene
WBGene00016361	61.2816	-1.18281	0.309571	-3.8208	0.000133019	0.00280616	drd-10	C33G8.3	protein_coding_gene
WBGene00015598	378.945	-1.27013	0.403613	-3.14689	0.00165016	0.0217289	fbxa-163	C08E3.6	protein_coding_gene
WBGene00002017	1044.28	-1.29095	0.389864	-3.31128	0.00092871	0.0137286	hsp-16.11	T27E4.2	protein_coding_gene
WBGene00050899	89.9382	-1.30797	0.357778	-3.65582	0.000256363	0.00466894		T10C6.15	protein_coding_gene
WBGene00013145	60.4627	-1.33838	0.319503	-4.18896	2.80234e-05	0.000777438	cutl-2	Y53C12B.6	protein_coding_gene
WBGene00009213	72.6247	-1.34396	0.272232	-4.93682	7.94054e-07	3.63828e-05	thn-1	F28D1.3	protein_coding_gene
WBGene00044201	63.3785	-1.42979	0.403393	-3.54441	0.00039349	0.00674193		H39E23.3	protein_coding_gene
